# Supplementary material for: Widespread protein lysine acetylation in gut microbiome and its alterations in patients with Crohn’s disease
Source: Nat Commun. 2020 Aug 17;11:4120. doi: 10.1038/s41467-020-17916-9 (PMC7431864; doi:10.1038/s41467-020-17916-9)
Supplement: Supplementary file 4 — Supplementary Data 1 [file 41467_2020_17916_MOESM4_ESM.xlsx]

## Sheet: modifiedPeptides_Kac aliquot
id	Sequence	Modifications	Mass	Mass Fractional Part	Proteins	Acetyl (K)	Missed cleavages	Retention time	Calibrated retention time	Charges	PEP	MS/MS scan number	Raw file	Score	Delta score	Intensity	Intensity V42_Kac	Intensity V43_Kac	Intensity V44_Kac	Intensity V45_Kac	Intensity V46_Kac	Intensity V47_Kac	Protein group IDs	Peptide ID	Acetyl (K) site IDs	MS/MS Count
0	AAAAAAEAEAKAAEEAPAEEAPAEA	Acetyl (K)	2351.08	0.0764786	NOM017_GL0005283	1	1	57.756	58.508	3	1.1688e-07	48882	Xu_20190521_FecalMicrobiome_PTMenrichment_Kac_V44	92.034	72.166	45364000	0	0	45364000	0	0	0	13877	0	26744	2
1	AAAAADTSAADKPADEGK	Acetyl (K)	1700.79	0.785322	V1.CD25-0_GL0020439;537937.BLIG_00447	1	1	12.68	13.883	2	0.0099824	4228	Xu_20190729_FecalMicrobiome_V45_Kac	64.65	28.347	2182000	0	0	0	2182000	0	0	1106	1	2128	1
2	AAAAADTSAADKPADEGKAE	Acetyl (K)	1900.87	0.865029	V1.CD25-0_GL0020439;537937.BLIG_00447	1	2	14.711	15.814	2	2.2539e-07	5825	Xu_20190729_FecalMicrobiome_V45_Kac	157.38	136.43	16584000	0	0	0	16584000	0	0	1106	2	2128	1
3	AAAAAETIHAHTHLKNAGK	Acetyl (K)	1953.02	0.0180567	MH0131_GL0129614;MH0262_GL0026003	1	1	15.537	16.69	3	0.0028209	7412	Xu_20190813_FecalMicrobiome_V46_Kac_12ulOfRemaining	60.564	23.927	4197200	0	0	0	0	4197200	0	8620	3	18220	1
4	AAAAEKHGEGEAGCSTEK	Acetyl (K)	1843.8	0.800655	DLM002_GL0077836;MH0038_GL0050996	1	1	8.6063	8.6063	3	0.006821	2464	Xu_20190521_FecalMicrobiome_PTMenrichment_Kac_V43	54.281	43.493	2468500	0	2468500	0	0	0	0	2320	4	4513	1
5	AAAAELKPLIAAGAEKGCPVCAELK	Acetyl (K)	2579.35	0.345129	MH0222_GL0200533	1	2	75.097	75.097	3	4.2907e-19	63202	Xu_20190521_FecalMicrobiome_PTMenrichment_Kac_V43	149.44	120	83784000	0	83784000	0	0	0	0	10438	5	21509;21510	3
6	AAAAGCAESAEILKSK	Acetyl (K)	1617.8	0.803221	NOM007_GL0060150	1	1	34.202	34.403	2	3.7484e-05	26150	Xu_20190521_FecalMicrobiome_PTMenrichment_Kac_V43	156.69	114.98	57854000	12707000	10732000	0	3788700	14744000	15882000	13852	6	26704	5
7	AAAAGCEKSAEILK	Acetyl (K)	1459.73	0.734079	411485.FAEPRAM212_01761;DLF013_GL0052206	1	1	30.166	30.359	2	3.2466e-23	20474	Xu_20190729_FecalMicrobiome_V47_Kac	203.61	150.12	739190000	113600000	51276000	21192000	146830000	326890000	79404000	920;2285	7	1764	15
8	AAAAGCPDAADVLEKK	Acetyl (K)	1627.79	0.787571	O2.UC59-2_GL0059591	1	1	42.799	41.897	2	0.0012608	31764	Xu_20190729_FecalMicrobiome_V45_Kac	104.59	70.723	11708000	0	0	0	11708000	0	0	15154	8	28653	1
9	AAAAGCTESAEILKSK	Acetyl (K)	1647.81	0.813786	411483.FAEPRAA2165_00243;MH0342_GL0136612;V1.FI24_GL0004884	1	1	31.853	32.096	2	1.2699e-42	22436	Xu_20190813_FecalMicrobiome_V46_Kac_12ulOfRemaining	227.56	181.69	108670000	3515700	16602000	6383700	26090000	35886000	20196000	901;11943;17289	9	1681	8
10	AAAAKFIETK	Acetyl (K)	1090.6	0.60226	MH0170_GL0122542	1	1	29.786	29.485	2	0.005745	19688	Xu_20190729_FecalMicrobiome_V42_Kac	102.01	52.456	41566000	27503000	4976400	0	9086700	0	0	9335	10	19566	1
11	AAAAKPEDEKLAAAAEAAAQAAK	Acetyl (K)	2208.14	0.138625	158479027-stool1_revised_C742633_1_gene16686	1	2	72.374	72.8	3	2.7962e-08	61158	Xu_20190521_FecalMicrobiome_PTMenrichment_Kac_V43	106.43	70.323	27541000	0	22146000	5394600	0	0	0	116	11	166	1
12	AAAAKPEDEKLAK	Acetyl (K)	1382.74	0.740544	O2.UC46-1_GL0139131;MH0458_GL0000637;V1.FI16_GL0038881	1	2	11.677	12.441	3	0.0006334	4929	Xu_20190521_FecalMicrobiome_PTMenrichment_Kac_V43	105	74.435	547510000	6589800	382440000	146050000	12428000	0	0	14938;13263	12	25773;28322	3
13	AAAANIVPNTTGAAKAIGLVIPSLK	Acetyl (K)	2402.39	0.389695	V1.CD11-0_GL0005315;DOM005_GL0041055	1	1	111.29	111.29	3	1.1964e-07	95159	Xu_20190521_FecalMicrobiome_PTMenrichment_Kac_V43	91.767	76.512	8055800	0	8055800	0	0	0	0	2660	13	5187;5188	2
14	AAAAVTHAVKTHTK	Acetyl (K)	1446.79	0.794311	MH0080_GL0037703	1	1	10.713	11.064	3	0.0019853	4502	Xu_20190521_FecalMicrobiome_PTMenrichment_Kac_V44	79.652	59.225	15316000	0	0	15316000	0	0	0	7094	14	15177	1
15	AAADACLDPKNYK	Acetyl (K)	1477.69	0.687129	518634.BIFBRE_04324;537937.BLIG_02144	1	1	36.183	35.181	2	0.018082	25821	Xu_20190729_FecalMicrobiome_V45_Kac	66.758	39.756	0	0	0	0	0	0	0	1047	15	2022	1
16	AAADGCPTAPEVLAKK	Acetyl (K)	1639.82	0.823956	T2D-110A_GL0005811	1	1	37.013	35.911	2	0.0003305	26587	Xu_20190729_FecalMicrobiome_V45_Kac	119.45	93.406	6136800	0	0	0	6136800	0	0	16131	16	30037	1
17	AAADGCPTAPQVLAKK	Acetyl (K)	1638.84	0.839941	MH0441_GL0090117	1	1	32.45	32.45	2	9.3201e-05	24822	Xu_20190521_FecalMicrobiome_PTMenrichment_Kac_V43	155.97	128.64	9357800	0	9357800	0	0	0	0	13090	17	25555	1
18	AAADKFLETK	Acetyl (K)	1134.59	0.592089	515619.EUBREC_1472;O2.UC50-2_GL0177050	1	1	36.334	36.447	2	0.0011928	26950	Xu_20190729_FecalMicrobiome_V45_Kac	143.89	70.63	327350000	0	0	18496000	212490000	0	96366000	1039;15062	18	1964	10
19	AAADKFLETKDDTK	Acetyl (K)	1593.79	0.788617	515619.EUBREC_1472;O2.UC50-2_GL0177050	1	2	29.786	30.022	2;3	2.2189e-30	20291	Xu_20190729_FecalMicrobiome_V47_Kac	208.24	157.15	501590000	10476000	76365000	0	130560000	217420000	66770000	1039;15062	19	1964	11
20	AAADLASADQKK	Acetyl (K)	1229.63	0.62518	MH0006_GL0061048	1	1	15.233	16.386	2	0.0023722	7172	Xu_20190813_FecalMicrobiome_V46_Kac_12ulOfRemaining	97.456	49.854	0	0	0	0	0	0	0	4311	20	9501	1
21	AAADLLVLAYHR	Unmodified	1311.73	0.72992	159753524-stool1_revised_C1089894_1_gene28784;MH0412_GL0056362;V1.FI34_GL0004166;DLM017_GL0065099;SZEY-55A_GL0007901;HT25A_GL0112831;DLM009_GL0028600;DLF014_GL0017345	0	0	66.472	67.55	3	0.0012649	56812	Xu_20190521_FecalMicrobiome_PTMenrichment_Kac_V43	103.91	79.056	40969000	0	24282000	0	4857600	2742000	9087300	612;2447	21		3
22	AAADVYMFANDQLEPLIKANAIAK	Acetyl (K);Oxidation (M)	2634.34	0.336339	V1.CD14-0_GL0091287	1	1	105.29	108.28	3	9.0485e-09	93675	Xu_20190813_FecalMicrobiome_V46_Kac_12ulOfRemaining	110.44	94.544	25738000	0	0	0	0	23185000	2553500	16655	22	30818;30819	2
23	AAAEAAYKVAAQK	Acetyl (K)	1332.7	0.703765	V1.UC11-5_GL0035881;V1.CD40-0_GL0127811;MH0116_GL0060817;MH0203_GL0138283	1	1	24.794	24.593	2	0.004717	15180	Xu_20190729_FecalMicrobiome_V45_Kac	82.417	38.107	0	0	0	0	0	0	0	8193	23	17376	1
24	AAAEAERQHKLR	Acetyl (K)	1420.75	0.753509	MH0008_GL0010967;MH0017_GL0029547	1	2	9.1006	9.1006	3	0.0071318	2833	Xu_20190521_FecalMicrobiome_PTMenrichment_Kac_V43	71.176	37.491	7805400	0	7805400	0	0	0	0	4664	24	10251	1
25	AAAEAVLSKIK	Acetyl (K)	1141.67	0.670674	763860675-stool1_revised_C1151784_1_gene107044	1	1	54.91	56.247	2	0.0030621	46596	Xu_20190521_FecalMicrobiome_PTMenrichment_Kac_V43	105.4	56.603	29378000	0	15524000	5762700	0	8092000	0	1495	25	2876	5
26	AAAEELAAKIK	Acetyl (K)	1155.65	0.649938	MH0131_GL0109862;SZEY-58A_GL0061513;MH0266_GL0151984	1	1	44.703	47.56	2	0.032623	37383	Xu_20190813_FecalMicrobiome_V46_Kac_12ulOfRemaining	66.962	29.454	12079000	0	0	0	0	12079000	0	8604	26	18197	1
27	AAAEELGLKEGTPISYR	Acetyl (K)	1845.95	0.947243	DLM027_GL0042600	1	1	61.291	62.043	2	5.1604e-06	52060	Xu_20190521_FecalMicrobiome_PTMenrichment_Kac_V44	159.52	96.428	24368000	0	0	24368000	0	0	0	2515	27	4908	2
28	AAAEGIEIPAELGADAPINEKEIDLIQK	Acetyl (K)	2959.54	0.538998	MH0006_GL0011243	1	1	103.8	104.66	3	3.8479e-10	89575	Xu_20190521_FecalMicrobiome_PTMenrichment_Kac_V44	107.87	80.838	13022000	0	0	13022000	0	0	0	4219	28	9243	3
29	AAAEKACAEAGVK	Acetyl (K)	1316.64	0.63945	MH0083_GL0024155	1	1	16.57	17.146	2	0.014292	7977	Xu_20190813_FecalMicrobiome_V46_Kac_12ulOfRemaining	75.819	43.811	9300300	0	5894300	0	0	3406000	0	7158	29	15302	1
30	AAAEKGNFCICK	Acetyl (K)	1409.64	0.643155	MH0452_GL0204253;MH0407_GL0072411;MH0262_GL0155602;MH0203_GL0021668	1	1	32.522	32.321	2	0.0053814	22707	Xu_20190729_FecalMicrobiome_V42_Kac	89.047	67.599	5408700	5408700	0	0	0	0	0	10118	30	20977	1
31	AAAEKIIPLVEAAK	Acetyl (K)	1464.86	0.85518	MH0079_GL0044035	1	1	75.127	76.706	2	0.010682	61957	Xu_20190729_FecalMicrobiome_V45_Kac	77.74	47.171	14147000	0	0	0	6849700	7297800	0	7050	31	15081	1
32	AAAEKIIPMVEAAK	Acetyl (K)	1482.81	0.811601	MH0026_GL0024394;MH0177_GL0036569;MH0198_GL0109113;V1.CD11-0_GL0020232	1	1	67.777	69.197	2	0.0014444	55733	Xu_20190729_FecalMicrobiome_V45_Kac	104.24	47.461	46597000	13442000	0	0	22795000	10360000	0	5840;9431;10018;16588	32	12709	6
33	AAAEKMDEEEK	Acetyl (K)	1291.56	0.560197	717962.CC1_16210;MH0298_GL0058450	1	1	12.021	12.021	2	0.0036781	5478	Xu_20190521_FecalMicrobiome_PTMenrichment_Kac_V43	101.38	79.295	7520100	0	7520100	0	0	0	0	1301;11460	33	2494	1
34	AAAEQAVKLANQK	Acetyl (K)	1382.75	0.751778	O2.UC15-0_GL0096876	1	1	24.097	24.097	2	0.019483	16705	Xu_20190521_FecalMicrobiome_PTMenrichment_Kac_V43	71.349	38.159	7273400	0	7273400	0	0	0	0	14189	34	27207	1
35	AAAESYLGKAAGAK	Acetyl (K)	1348.7	0.69868	MH0101_GL0066592;MH0393_GL0115551	1	1	35.723	35.723	2	0.0069451	27863	Xu_20190521_FecalMicrobiome_PTMenrichment_Kac_V43	77.744	40.188	0	0	0	0	0	0	0	7822	35	16641	1
36	AAAESYLGKASGAK	Acetyl (K)	1364.69	0.693594	T2D-142A_GL0079303	1	1	32.613	32.364	2	0.0072083	22428	Xu_20190729_FecalMicrobiome_V47_Kac	82.505	39.197	28731000	0	0	0	0	0	28731000	16243	36	30192	1
37	AAAETFMKHLK	Acetyl (K)	1287.66	0.664543	V1.CD31-0_GL0059740;O2.UC4-1_GL0069649;V1.UC50-1_GL0039970;MH0433_GL0041822;O2.UC15-1_GL0017662	1	1	41.553	42.707	3	0.0038605	31706	Xu_20190813_FecalMicrobiome_V46_Kac_12ulOfRemaining	77.062	50.093	32874000	0	0	3892400	0	22656000	6325300	14802	37	28139	3
38	AAAETYLGKASGTK	Acetyl (K)	1408.72	0.719809	763496533-stool2_revised_scaffold45215_1_gene127064	1	1	31.766	31.766	2	0.016744	24248	Xu_20190521_FecalMicrobiome_PTMenrichment_Kac_V43	66.595	40.657	0	0	0	0	0	0	0	1375	38	2662	1
39	AAAGAAIDGVLKYVNHGDDR	Acetyl (K)	2054.02	0.0181163	MH0439_GL0085694;V1.UC52-1_GL0178638	1	1	83.006	84.159	3	0.00048523	68139	Xu_20190729_FecalMicrobiome_V42_Kac	75.122	51.323	8202700	4775600	0	0	3427100	0	0	13060	39	25512	1
40	AAAGAGSIQVKAGAAGK	Acetyl (K)	1468.8	0.799791	MH0191_GL0044791;V1.FI36_GL0101738;MH0230_GL0048737	1	1	22.931	23.044	2	1.0542e-17	14455	Xu_20190813_FecalMicrobiome_V46_Kac_12ulOfRemaining	137.16	93.85	46410000	0	4885300	19026000	22499000	0	0	9786	40	20402	6
41	AAAGNIIPSSTGAAK	Unmodified	1327.71	0.709579	O2.UC52-2_GL0074507;MH0006_GL0000424;NLM002_GL0025056;765094712-stool1_revised_scaffold5942_1_gene50744;MH0138_GL0048956;MH0222_GL0026121;MH0189_GL0046746;MH0323_GL0107225;MH0417_GL0065362;NLM010_GL0037047;MH0217_GL0090864;158337416-stool2_revised_C923193_1_gene18968	0	0	21.031	21.933	2	0.00050309	14635	Xu_20190521_FecalMicrobiome_PTMenrichment_Kac_V44	135.99	48.802	62202000	0	0	35659000	0	26543000	0	15084;13613;1841;8796;11704;12789;13656;10381	41		2
42	AAAGNIIPSSTGAAKAVGK	Acetyl (K)	1724.94	0.942098	O2.UC52-2_GL0074507;MH0006_GL0000424;NLM002_GL0025056;765094712-stool1_revised_scaffold5942_1_gene50744;MH0138_GL0048956;MH0222_GL0026121;MH0189_GL0046746;MH0323_GL0107225;MH0417_GL0065362;NLM010_GL0037047	1	1	41.469	41.713	2;3	2.2726e-08	32578	Xu_20190521_FecalMicrobiome_PTMenrichment_Kac_V44	129.05	108.96	5591700000	0	22268000	5528700000	29644000	0	11129000	15084;13613;1841;8796;11704;12789;13656	42	3536;23434;25102	22
43	AAAHTMAEKLR	Acetyl (K)	1239.64	0.639391	V1.CD15-3_GL0145885;MH0136_GL0107378;MH0310_GL0140502;MH0234_GL0169467;MH0006_GL0096876;SZEY-60A_GL0074388;NLM031_GL0016968;411483.FAEPRAA2165_00930;MH0003_GL0098639;159207311-stool2_revised_C1262459_1_gene198665;T2D-156A_GL0009412	1	1	21.295	21.596	3	0.0041227	11890	Xu_20190729_FecalMicrobiome_V45_Kac	74.392	47.681	0	0	0	0	0	0	0	16667	43	30832	1
44	AAAICGADMKHWR	Acetyl (K)	1527.71	0.707487	NLF012_GL0049616;O2.UC28-2_GL0103425;MH0251_GL0002802;V1.CD3-0-PN_GL0048011	1	1	41.832	42.334	3	0.0011686	31337	Xu_20190729_FecalMicrobiome_V47_Kac	89.013	69.689	18570000	0	0	5266900	0	0	13303000	13587	44	26297	1
45	AAAICGADMKHYK	Acetyl (K)	1476.69	0.685354	V1.CD31-0_GL0005674;764669880-stool1_revised_scaffold10102_2_gene14544;T2D-31A_GL0042172;556261.HMPREF0240_01764;V1.FI33_GL0013828;V1.CD3-0-PT_GL0077361;MH0372_GL0018999;MH0358_GL0117967;MH0088_GL0008609	1	1	25.067	24.967	3	0.002299	17568	Xu_20190521_FecalMicrobiome_PTMenrichment_Kac_V43	79.492	47.817	11901000	3709600	8191600	0	0	0	0	1164	45	2228	1
46	AAAINTIAHSTGAAKAIGK	Acetyl (K)	1807	0.995196	MH0203_GL0013763;518635.BIFANG_02641;O2.UC8-0_GL0153477	1	1	42.292	41.39	3	1.7914e-10	31305	Xu_20190729_FecalMicrobiome_V45_Kac	168.89	116.37	34844000	0	0	0	34844000	0	0	10116;15228	46	20964	1
47	AAAINTIPHSTGAAKAIGK	Acetyl (K)	1833.01	0.010846	MH0356_GL0041566;O2.UC11-1_GL0127896;V1.FI11_GL0035917	1	1	36.767	35.764	2;3	1.8024e-07	26416	Xu_20190729_FecalMicrobiome_V45_Kac	138.42	70.696	68332000	0	0	0	68332000	0	0	12066	47	24012	2
48	AAAKMMAHETNVK	Acetyl (K)	1442.7	0.701005	O2.UC53-2_GL0099249	1	1	15.979	17.082	2	0.016659	7024	Xu_20190729_FecalMicrobiome_V45_Kac	73.781	45.768	2508700	0	0	0	2508700	0	0	15094	48	28559	1
49	AAAKSPDYSDNK	Acetyl (K)	1307.6	0.599359	MH0008_GL0044786	1	1	10.037	10.388	2	8.6927e-05	3924	Xu_20190521_FecalMicrobiome_PTMenrichment_Kac_V44	152.04	92.691	10627000	0	0	10627000	0	0	0	4704	49	10340	1
50	AAALAANKAK	Acetyl (K)	969.561	0.56073	MH0212_GL0129272	1	1	10.478	10.829	2	0.024745	4268	Xu_20190521_FecalMicrobiome_PTMenrichment_Kac_V44	73.616	15.012	10596000	0	0	10596000	0	0	0	10362	50	21378	1
51	AAALAYKCR	Acetyl (K)	1064.54	0.543699	MH0010_GL0007041;159571453-stool2_revised_scaffold14873_2_gene61963;N085A_GL0055104	1	1	18.665	19.4	2	0.014025	12797	Xu_20190521_FecalMicrobiome_PTMenrichment_Kac_V43	88.942	63.368	55507000	13614000	20681000	0	21213000	0	0	4799	51	10504	1
52	AAALKALAVAK	Acetyl (K)	1067.67	0.67028	MH0244_GL0145011;MH0198_GL0159187;MH0385_GL0120594	1	1	44.996	45.848	2	0.0060657	37130	Xu_20190521_FecalMicrobiome_PTMenrichment_Kac_V44	91.069	28.522	3444500	0	0	3444500	0	0	0	10782	52	22034	1
53	AAALKALSAAK	Acetyl (K)	1055.63	0.633895	MH0252_GL0239468	1	1	34.367	34.343	2	0.01067	26602	Xu_20190521_FecalMicrobiome_PTMenrichment_Kac_V43	83.647	14.019	19570000	0	10282000	0	0	0	9288500	10918	53	22242	1
54	AAALKHQDLYK	Acetyl (K)	1298.7	0.698286	MH0002_GL0015256;MH0203_GL0229777;MH0205_GL0134144	1	1	19.932	20.754	2;3	0.001225	11939	Xu_20190729_FecalMicrobiome_V45_Kac	93.345	36.17	118120000	1613000	42273000	8559300	40126000	18765000	6778900	3307	54	7127	6
55	AAALLKELR	Acetyl (K)	1025.62	0.62333	N103A_GL0047015	1	1	50.921	54.079	2	0.041732	43774	Xu_20190813_FecalMicrobiome_V46_Kac_12ulOfRemaining	68.456	8.3821	10451000	0	0	0	0	10451000	0	13530	55		1
56	AAAMAMKCR	Acetyl (K);Oxidation (M)	1066.47	0.472191	MH0001_GL0014501	1	1	9.8128	10.565	2	0.029136	3868	Xu_20190521_FecalMicrobiome_PTMenrichment_Kac_V44	79.116	51.862	3571000	0	0	2438800	0	1132200	0	3140	56	6522	1
57	AAAMAMKCR	Acetyl (K)	1050.48	0.477276	MH0001_GL0014501	1	1	15.039	15.491	2	0.014025	8702	Xu_20190521_FecalMicrobiome_PTMenrichment_Kac_V44	88.942	64.02	46570000	0	0	46570000	0	0	0	3140	56	6522	1
58	AAAMANHALKPEK	Acetyl (K)	1392.72	0.718369	MH0135_GL0089889	1	1	15.42	16.823	2	0.0019556	6554	Xu_20190729_FecalMicrobiome_V42_Kac	104.22	69.835	3596000	3596000	0	0	0	0	0	8742	57	18475;18476	1
59	AAAMANHALKPEKMTDEK	Acetyl (K)	1996.97	0.971031	MH0135_GL0089889	1	2	20.964	22.167	3	4.8762e-06	11617	Xu_20190729_FecalMicrobiome_V42_Kac	118.31	85.007	9206900	9206900	0	0	0	0	0	8742	58	18475;18476	1
60	AAAMEKVTGYITR	Acetyl (K)	1451.74	0.74425	MH0271_GL0093415	1	1	63.218	63.595	2	0.015949	52939	Xu_20190521_FecalMicrobiome_PTMenrichment_Kac_V43	74.392	50.289	12410000	0	6556200	5853300	0	0	0	11159	59	22629	2
61	AAAMSPDYSDKK	Acetyl (K)	1324.6	0.596917	MH0361_GL0105787;NOF009_GL0039574;NLF008_GL0061906;N083A_GL0010421;N087A_GL0041815;DOF008_GL0008257;T2D-146A_GL0064632	1	1	15.892	16.443	2	0.014336	9687	Xu_20190521_FecalMicrobiome_PTMenrichment_Kac_V43	86.882	62.362	14860000	0	9962400	0	4897800	0	0	12152	60	24169	1
62	AAANATGYDVVLGTDSKK	Acetyl (K)	1821.91	0.910857	MH0333_GL0121497;V1.UC5-3_GL0026775;V1.UC39-4_GL0069292	1	1	45.23	45.23	2	7.9122e-06	36438	Xu_20190521_FecalMicrobiome_PTMenrichment_Kac_V43	155.98	130.5	4865600	0	4865600	0	0	0	0	11840;17832;17683	61	23645	1
63	AAANATGYDVVLGTSSKK	Acetyl (K)	1793.92	0.915943	MH0127_GL0067595;V1.UC26-0_GL0113831;V1.FI05_GL0066274;V1.FI35_GL0123125;O2.UC31-0_GL0031326;V1.CD22-0_GL0034362	1	1	42.698	44.452	2;3	1.7223e-142	34863	Xu_20190813_FecalMicrobiome_V46_Kac_12ulOfRemaining	290.64	254.32	59829000	0	0	24258000	0	35570000	0	8442;17384;14644;16756	62	17836	2
64	AAANESFGYNEDEIVSSDIVGMR	Unmodified	2473.11	0.106733	764062976-stool1_revised_scaffold43051_1_gene64550;DLF004_GL0027904;MH0014_GL0089707;MH0430_GL0065622;V1.UC19-0_GL0010094;MH0391_GL0000419;MH0111_GL0017377;MH0011_GL0042172;MH0189_GL0140207;MH0193_GL0006178;V1.UC40-1_GL0112499;MH0188_GL0001615;MH0260_GL0060690;MH0116_GL0077960	0	0	82.675	84.832	2	4.2105e-13	67819	Xu_20190729_FecalMicrobiome_V47_Kac	160.81	15.115	6004000	0	0	0	0	0	6004000	1595;2158;5487;8056;9767;9862;17705;9555;10993;8195	63		1
65	AAANFKMFQEK	Acetyl (K)	1325.64	0.643807	MH0172_GL0057373;MH0012_GL0071362;O2.CD2-0_GL0037985;MH0031_GL0039431	1	1	52.403	52.403	2	0.00071505	42754	Xu_20190521_FecalMicrobiome_PTMenrichment_Kac_V43	134.23	100.02	27471000	0	27471000	0	0	0	0	5047	64	10997;10998	2
66	AAANVSTGYKFLPFEVYAR	Acetyl (K)	2145.09	0.0894903	MH0356_GL0117026;MH0432_GL0065404;MH0104_GL0104613;MH0188_GL0025027	1	1	102.6	104.21	2	0.0015176	84790	Xu_20190729_FecalMicrobiome_V45_Kac	79.466	49.778	2663900	0	0	0	2663900	0	0	12071;9574	65	20002	1
67	AAAPAGAGSIKVEAGAAGK	Acetyl (K)	1637.87	0.873684	MH0023_GL0020124;MH0065_GL0034402	1	1	33.666	32.663	2	7.6703e-05	23595	Xu_20190813_FecalMicrobiome_V46_Kac_12ulOfRemaining	98.942	68.594	4984100	0	0	0	4984100	0	0	5782	66	12565	2
68	AAAQAEEYGHSVKR	Acetyl (K)	1557.75	0.753569	V1.UC32-0_GL0132593;MH0101_GL0052900;O2.UC41-1_GL0066435;MH0086_GL0118663	1	1	14.981	16.234	3	0.00011091	7009	Xu_20190813_FecalMicrobiome_V46_Kac_12ulOfRemaining	121.24	87.238	16831000	5781300	0	0	1299000	9750700	0	7308	67	15617	2
69	AAAQKWLDTMEDGDANK	Acetyl (K)	1904.86	0.857441	MH0203_GL0205096	1	1	69.108	70.01	2	0.0016579	56406	Xu_20190729_FecalMicrobiome_V42_Kac	89.959	67.08	3852500	3852500	0	0	0	0	0	10166	68	21074	1
70	AAAQQQAAPEGNAAGSKPADDDVVDADFTDVKK	Acetyl (K)	3341.56	0.564771	MH0108_GL0020958	1	2	48.281	51.238	3	3.5906e-55	41256	Xu_20190813_FecalMicrobiome_V46_Kac_12ulOfRemaining	186.33	170.44	69021000	0	0	0	0	69021000	0	7973	69	16946	2
71	AAAQTAEKAQTK	Acetyl (K)	1258.65	0.651729	MH0243_GL0011969	1	1	8.7794	8.9551	2	0.0014612	2741	Xu_20190521_FecalMicrobiome_PTMenrichment_Kac_V44	112.83	68.409	4227400	0	2372500	1855000	0	0	0	10726	70	21961	1
72	AAASESFGYNEDQIVSSDVIGMR	Unmodified	2445.11	0.111818	MH0108_GL0077280;T2D-70A_GL0095343;MH0130_GL0010561;MH0397_GL0147674	0	0	79.425	81.382	2	9.0661e-28	64897	Xu_20190729_FecalMicrobiome_V47_Kac	192.96	121.09	6536100	0	0	0	0	0	6536100	8004;16482;12544	71		1
73	AAATLLKAADK	Acetyl (K)	1113.64	0.639374	MH0167_GL0000703	1	1	32.053	31.151	2	0.036561	21976	Xu_20190729_FecalMicrobiome_V45_Kac	63.734	27.287	0	0	0	0	0	0	0	9283	72		1
74	AAATTEKQTIVDGEK	Acetyl (K)	1602.81	0.810081	NLM027_GL0063962	1	1	29.09	28.288	2	2.0157e-05	19068	Xu_20190729_FecalMicrobiome_V45_Kac	160.15	118.61	6393700	0	0	0	6393700	0	0	13733	73	26549	1
75	AAAVAYKAK	Acetyl (K)	933.528	0.528367	MH0283_GL0059860;MH0404_GL0005831;MH0330_GL0016723;MH0012_GL0186888	1	1	12.163	12.163	2	0.0081845	5593	Xu_20190521_FecalMicrobiome_PTMenrichment_Kac_V43	104.21	35.011	13097000	0	13097000	0	0	0	0	11319	74	22874	1
76	AAAVKLYEDK	Acetyl (K)	1148.61	0.607739	O2.UC35-0_GL0004033	1	1	41.159	41.695	2	0.025286	31543	Xu_20190729_FecalMicrobiome_V45_Kac	73.26	30.661	166580000	0	0	0	28354000	110800000	27424000	14691	75	27964	1
77	AAAVNIVPNSTGAAK	Unmodified	1382.75	0.751778	764062976-stool1_revised_scaffold43051_1_gene64550;MH0188_GL0019382;MH0348_GL0050768;DLF004_GL0027904;159753524-stool2_revised_C576168_1_gene68636;MH0014_GL0089707;MH0430_GL0065622;MH0111_GL0017377;MH0011_GL0042172;MH0189_GL0140207;T2D-105A_GL0103653;T2D-139A_GL0008400;MH0193_GL0006178;MH0230_GL0055730;MH0270_GL0018463;MH0193_GL0155261;MH0399_GL0207247;V1.UC31-0_GL0027442;V1.UC40-1_GL0112499;O2.U…	0	0	23.838	24.164	2	0.0050362	17035	Xu_20190521_FecalMicrobiome_PTMenrichment_Kac_V43	93.058	24.048	10018000	0	7273400	2744200	0	0	0	1595;2158;5487;8056;9767;9862;10552;11116;12561;17606;17705;9555;10993;12359;14183;12558;16445;17786;8549;10117;14269;16164;16362;13781;1245;1318;5294;7512;8195;8222;8443;12382;13066;14249;16794	76		1
78	AAAVNIVPNSTGAAKAIG	Acetyl (K)	1665.9	0.904984	NOF009_GL0008729	1	1	57.632	59.687	2	0.0050045	48908	Xu_20190521_FecalMicrobiome_PTMenrichment_Kac_V44	69.979	35.601	15663000	0	0	12275000	0	3387700	0	13781	77	26620	2
79	AAAVNIVPNSTGAAKAIGLVIPELNGK	Acetyl (K)	2629.48	0.480301	764062976-stool1_revised_scaffold43051_1_gene64550;MH0188_GL0019382;DLF004_GL0027904;159753524-stool2_revised_C576168_1_gene68636;MH0014_GL0089707;MH0430_GL0065622;MH0111_GL0017377;MH0011_GL0042172;MH0189_GL0140207;T2D-105A_GL0103653;T2D-139A_GL0008400;MH0193_GL0006178;MH0230_GL0055730;MH0270_GL0018463;MH0193_GL0155261;MH0399_GL0207247;V1.UC31-0_GL0027442;V1.UC40-1_GL0112499;O2.UC60-2_GL0036373;M…	1	1	113.75	113.8	3	6.821e-05	98347	Xu_20190521_FecalMicrobiome_PTMenrichment_Kac_V44	70.533	7.4183	7343500	0	0	7343500	0	0	0	1595;2158;5487;8056;9767;9862;10552;11116;12561;17606;17705;9555;10993;12359;12558;16445;17786;8549;10117;14269;16164;16362;1245;1318;7512;8195;8222;8443;12382;13066;14249;16794	78	2390;2391	3
80	AAAVPVAGPVDADTGMHKVVIIAK	Acetyl (K);Oxidation (M)	2387.29	0.288266	V1.UC30-0_GL0015391;MH0088_GL0066185	1	1	56.903	57.655	3	0.0014525	47722	Xu_20190521_FecalMicrobiome_PTMenrichment_Kac_V44	63.398	47.455	27586000	0	0	27586000	0	0	0	7407	79	15860	2
81	AAAVPVAGPVDADTGMHKVVIIAK	Acetyl (K)	2371.29	0.293352	V1.UC30-0_GL0015391;MH0088_GL0066185	1	1	71.175	71.551	3	7.7443e-13	60474	Xu_20190521_FecalMicrobiome_PTMenrichment_Kac_V44	122.3	105.15	193350000	0	16014000	177340000	0	0	0	7407	79	15860	2
82	AAAYAKLQASAESAAK	Acetyl (K)	1591.82	0.820586	O2.UC57-2_GL0118863;MH0211_GL0102096	1	1	47.996	49.066	2	0.023792	38825	Xu_20190813_FecalMicrobiome_V46_Kac_12ulOfRemaining	63.091	34.383	21710000	0	5469000	0	0	11298000	4942500	10308	80	21300;21301	1
83	AAAYLDAYMKAK	Acetyl (K)	1356.67	0.674773	MH0003_GL0026813;O2.UC57-2_GL0004786	1	1	55.355	55.856	2	0.010291	43944	Xu_20190729_FecalMicrobiome_V42_Kac	74.424	49.17	0	0	0	0	0	0	0	3686	81	8054	1
84	AAAYLGTVIGKK	Acetyl (K)	1232.71	0.712873	MH0381_GL0160306;MH0162_GL0143966;MH0211_GL0065645	1	1	49.881	50.558	2	0.0022867	39238	Xu_20190729_FecalMicrobiome_V42_Kac	117.31	65.057	79583000	19697000	10146000	5866400	2318800	38764000	2791200	9233	82	19364	4
85	AAAYPGIEIVPLKVK	Acetyl (K)	1609.94	0.94433	MH0004_GL0013545;O2.UC8-0_GL0039512;MH0055_GL0008656	1	1	84.453	85.055	2	0.020658	68970	Xu_20190729_FecalMicrobiome_V45_Kac	67.153	48.885	4941800	0	0	0	4941800	0	0	3933	83	8579	1
86	AACADKFRK	Acetyl (K)	1107.55	0.549513	O2.UC18-2_GL0097059	1	2	18.714	19.867	2	0.0040405	10327	Xu_20190813_FecalMicrobiome_V46_Kac_12ulOfRemaining	129.72	75.151	0	0	0	0	0	0	0	14340	84	27436	1
87	AACDKDEHKPFSASAAK	Acetyl (K)	1873.86	0.862861	O2.UC48-0_GL0108566	1	2	11.943	11.943	3;4	0.0011616	5403	Xu_20190521_FecalMicrobiome_PTMenrichment_Kac_V43	81.656	69.024	22594000	0	22594000	0	0	0	0	14980	85	28389	2
88	AACEPLLKLLK	Acetyl (K)	1296.75	0.747544	MH0002_GL0036118;N039A_GL0049621	1	1	77.63	79.117	2	0.012785	64101	Xu_20190729_FecalMicrobiome_V42_Kac	80.239	64.273	15326000	4401700	0	0	1907200	9017100	0	3407	86	7376	2
89	AACEPLLKLVK	Acetyl (K)	1282.73	0.731894	MH0008_GL0014349;MH0088_GL0075219;MH0090_GL0082428;V1.UC50-1_GL0022370;O2.UC48-1_GL0228065;159207311-stool2_revised_C1275271_1_gene58202;MH0355_GL0049356	1	1	73.598	74.481	2	0.0029536	59962	Xu_20190729_FecalMicrobiome_V42_Kac	106.42	81.585	57146000	18766000	12386000	1082600	2075900	0	22835000	4667	87	10257;10258	11
90	AACGLPAAASFKHVSPAGAALGLPLTDVERR	Acetyl (K)	3144.65	0.650237	MH0062_GL0069193	1	2	90.107	90.107	4	0.00023901	76407	Xu_20190521_FecalMicrobiome_PTMenrichment_Kac_V43	85	61.259	16339000	0	16339000	0	0	0	0	6752	88	14525	1
91	AACGNIIPSTTGAAKAVGK	Acetyl (K)	1827.95	0.951282	MH0188_GL0142127	1	1	43.926	43.977	2	0.00043976	35261	Xu_20190521_FecalMicrobiome_PTMenrichment_Kac_V43	91.914	53.28	13493000	0	4570800	5046600	3875100	0	0	9673	89	20208	3
92	AACSLGADKVYGMK	Acetyl (K)	1511.71	0.711235	MH0227_GL0156270;MH0086_GL0033624;MH0363_GL0026944;O2.UC3-2_GL0041905;MH0230_GL0127483;O2.UC49-0_GL0147071;MH0060_GL0065812;MH0188_GL0163161;V1.FI36_GL0007395	1	1	43.632	43.482	2	0.0029566	34635	Xu_20190521_FecalMicrobiome_PTMenrichment_Kac_V43	94.616	68.678	27793000	0	7730200	0	9253600	0	10810000	7227;9688;17387	90	15430;15431	4
93	AACVKWDQQVVK	Acetyl (K)	1472.74	0.744584	V1.FI09_GL0127593	1	1	43.08	43.195	2	0.022339	32896	Xu_20190729_FecalMicrobiome_V45_Kac	70.1	34.141	13493000	0	0	5579900	4802300	0	3111400	17170	91	31498;31499	1
94	AACWMLLSR	Unmodified	1106.54	0.536505	N013A_GL0035769	0	0	69.411	69.411	2	0.0065516	58188	Xu_20190521_FecalMicrobiome_PTMenrichment_Kac_V43	127.56	80.483	49870000	0	49870000	0	0	0	0	13317	92		1
95	AADAASHATQKIK	Acetyl (K)	1352.7	0.704828	V1.CD1-3-PN_GL0118864;T2D-140A_GL0011836;V1.UC26-0_GL0069386;V1.FI32_GL0108837;V1.CD36-0_GL0070868;V1.CD19-0_GL0135384;T2D-25A_GL0043647;O2.UC36-0_GL0155445;O2.CD2-0_GL0039400;MH0442_GL0163446;MH0284_GL0171255;MH0274_GL0077496;MH0188_GL0105705;MH0131_GL0153780	1	1	13.41	14.587	3	0.011139	4746	Xu_20190729_FecalMicrobiome_V45_Kac	59.227	15.845	4330800	0	0	0	2999000	1331800	0	8642	93	18270	2
96	AADAEKSPEAIK	Acetyl (K)	1270.64	0.640496	MH0014_GL0119284	1	1	15.97	17.373	2	0.0089537	7034	Xu_20190729_FecalMicrobiome_V42_Kac	82.954	48.421	10918000	10918000	0	0	0	0	0	5512	94	12086	1
97	AADDAAGLAISEKMR	Acetyl (K)	1559.76	0.761356	MH0106_GL0099666;MH0357_GL0176835;MH0220_GL0051099;159207311-stool2_revised_scaffold19907_1_gene103810;MH0379_GL0128099;MH0174_GL0038610;MH0217_GL0119957;MH0191_GL0103217;764002286-stool1_revised_scaffold23160_1_gene9565	1	1	57.669	58.345	2	4.886e-05	46296	Xu_20190729_FecalMicrobiome_V42_Kac	158.42	110.43	26365000	21381000	0	4984400	0	0	0	7942;12360;9387	95	16878	2
98	AADDAAGLSISEKMR	Acetyl (K)	1575.76	0.756271	MH0116_GL0110882;NLF013_GL0075913;MH0276_GL0156675;T2D-203A_GL0068478;MH0251_GL0162854;MH0090_GL0049408;MH0345_GL0123057;MH0156_GL0015340;O2.UC36-0_GL0151835;MH0113_GL0080189;MH0168_GL0073901;MH0265_GL0040540;NLM022_GL0040575;MH0307_GL0134144;O2.UC4-2_GL0184874;V1.CD36-0_GL0038795;159490532-stool2_revised_C635136_1_gene24268;O2.UC8-2_GL0004702;MH0250_GL0256152;MH0049_GL0024307;DOF003_GL0071155;MH…	1	1	51.321	52.174	2	0.00013193	42984	Xu_20190521_FecalMicrobiome_PTMenrichment_Kac_V44	125.36	28.196	10011000	0	0	10011000	0	0	0	8200;10897;11051;11532;14863;15236;10856;1042;10391	96	2008	2
99	AADDAAGLSISEKMR	Acetyl (K);Oxidation (M)	1591.75	0.751185	MH0116_GL0110882;NLF013_GL0075913;MH0276_GL0156675;T2D-203A_GL0068478;MH0251_GL0162854;MH0090_GL0049408;MH0345_GL0123057;MH0156_GL0015340;O2.UC36-0_GL0151835;MH0113_GL0080189;MH0168_GL0073901;MH0265_GL0040540;NLM022_GL0040575;MH0307_GL0134144;O2.UC4-2_GL0184874;V1.CD36-0_GL0038795;159490532-stool2_revised_C635136_1_gene24268;O2.UC8-2_GL0004702;MH0250_GL0256152;MH0049_GL0024307;DOF003_GL0071155;MH…	1	1	33.297	33.196	2	0.00014274	23623	Xu_20190729_FecalMicrobiome_V42_Kac	126.12	100.9	13291000	13291000	0	0	0	0	0	8200;10897;11051;11532;14863;15236;10856;1042;10391	96	2008	2
100	AADDAAGLTISEKMR	Acetyl (K)	1589.77	0.771921	MH0257_GL0110173;MH0164_GL0052845;BGI-27A_GL0080435;823052294-stool1_revised_scaffold59_1_gene81857;N033A_GL0010767;V1.UC43-0_GL0075175;V1.UC64-0_GL0115644;V1.CD52-0_GL0221475;V1.UC33-0_GL0112295	1	1	52.553	53.932	2	5.0807e-05	42020	Xu_20190729_FecalMicrobiome_V45_Kac	158.3	124.41	42123000	0	0	0	9186200	32937000	0	10958;17951;17621	97	22301	3
101	AADDAAGLTISEKMR	Acetyl (K);Oxidation (M)	1605.77	0.766836	MH0257_GL0110173;MH0164_GL0052845;BGI-27A_GL0080435;823052294-stool1_revised_scaffold59_1_gene81857;N033A_GL0010767;V1.UC43-0_GL0075175;V1.UC64-0_GL0115644;V1.CD52-0_GL0221475;V1.UC33-0_GL0112295	1	1	32.587	34.742	2	1.6644e-05	24867	Xu_20190813_FecalMicrobiome_V46_Kac_12ulOfRemaining	119.55	84.008	0	0	0	0	0	0	0	10958;17951;17621	97	22301	1
102	AADDAAGLTISEKMRK	Acetyl (K)	1717.87	0.866884	MH0257_GL0110173;MH0164_GL0052845;BGI-27A_GL0080435;823052294-stool1_revised_scaffold59_1_gene81857;N033A_GL0010767;V1.UC43-0_GL0075175;V1.UC64-0_GL0115644;V1.CD52-0_GL0221475;V1.UC33-0_GL0112295	1	2	44.077	44.077	3	0.037806	35418	Xu_20190521_FecalMicrobiome_PTMenrichment_Kac_V43	43.454	8.4998	3489900	0	3489900	0	0	0	0	10958;17951;17621	98	22301	1
103	AADEGDTGKMVVIDR	Acetyl (K)	1617.77	0.766836	MH0006_GL0065572;V1.CD32-0_GL0144731;O2.UC15-1_GL0074133;N029A_GL0072393;O2.UC15-1_GL0064848;V1.CD25-4_GL0126911;MH0370_GL0037775;MH0308_GL0096347;O2.CD1-0_GL0112475;V1.CD35-0_GL0041007;V1.CD18-0_GL0025999;T2D-61A_GL0015313;MH0389_GL0116751;MH0372_GL0120631;MH0370_GL0057669;MH0358_GL0072479;457421.CBFG_05216;V1.UC50-1_GL0063689;V1.UC53-0_GL0115256;V1.CD17-0_GL0021621;V1.CD54-0_GL0123279;MH0239_GL…	1	1	38.95	41.406	2	0.00021418	31432	Xu_20190813_FecalMicrobiome_V46_Kac_12ulOfRemaining	147.18	75.625	21722000	0	0	0	0	21722000	0	4322;16676	99	9525	1
105	AADEVGALIDKIYVQER	Acetyl (K)	1931	6.5851e-06	MH0333_GL0069706	1	1	105.11	108.17	2;3	3.9851e-05	93408	Xu_20190813_FecalMicrobiome_V46_Kac_12ulOfRemaining	141.32	94.723	16210000	0	0	0	0	16210000	0	11825	101	23630	4
106	AADFEKILK	Acetyl (K)	1075.59	0.591361	MH0131_GL0099453;V1.FI17_GL0157670;MH0189_GL0121700	1	1	56.905	57.983	2	0.010441	48676	Xu_20190521_FecalMicrobiome_PTMenrichment_Kac_V44	96.948	49.866	134310000	16190000	0	22868000	43985000	51266000	0	8585	102	18162	6
107	AADFIVDNAKEAK	Acetyl (K)	1432.72	0.719809	T2D-113A_GL0119344;MH0036_GL0000266	1	1	41.617	41.404	2	0.00059209	31251	Xu_20190729_FecalMicrobiome_V42_Kac	120.32	48.967	28585000	13796000	8779100	0	4185300	0	1824900	6067	103	13227	3
108	AADFKGIIDAFK	Acetyl (K)	1336.7	0.702702	MH0407_GL0120974;MH0265_GL0057122;MH0057_GL0036645;MH0046_GL0051149;MH0004_GL0032632;MH0003_GL0029945;MH0070_GL0040539	1	1	100.36	101.97	2	0.003072	82972	Xu_20190729_FecalMicrobiome_V45_Kac	99.752	57.751	4109600	0	0	0	4109600	0	0	4007	104	8731	1
109	AADFKGIIDAWK	Acetyl (K)	1375.71	0.713601	DOM016_GL0070733;MH0034_GL0006405;MH0124_GL0029921;MH0389_GL0025499;MH0427_GL0082772;MH0009_GL0047050;V1.CD6-0-PT_GL0253146;MH0222_GL0081919;MH0427_GL0030353;MH0163_GL0055037;MH0152_GL0059357;MH0057_GL0022626;MH0090_GL0101040;MH0006_GL0078153;MH0398_GL0179961;DLM018_GL0068751;MH0200_GL0056191;MH0014_GL0056973;MH0092_GL0086244;MH0243_GL0093291;MH0298_GL0037828;MH0006_GL0008421	1	1	97.204	98.156	2	0.013835	83616	Xu_20190521_FecalMicrobiome_PTMenrichment_Kac_V44	71.555	30.272	0	0	0	0	0	0	0	2726;4215	105	5316;5317	2
110	AADFKGIIDAWKK	Acetyl (K)	1503.81	0.808564	DOM016_GL0070733;MH0034_GL0006405;MH0124_GL0029921;MH0389_GL0025499;MH0427_GL0082772;MH0009_GL0047050;V1.CD6-0-PT_GL0253146;MH0222_GL0081919;MH0427_GL0030353;MH0163_GL0055037;MH0152_GL0059357;MH0057_GL0022626;MH0090_GL0101040;MH0006_GL0078153;MH0398_GL0179961;DLM018_GL0068751;MH0200_GL0056191;MH0014_GL0056973;MH0092_GL0086244;MH0006_GL0008421	1	2	84.743	85.696	2;3	0.00013787	72697	Xu_20190521_FecalMicrobiome_PTMenrichment_Kac_V44	132.86	96.573	291680000	0	0	291680000	0	0	0	2726;4215	106	5316;5317	5
111	AADGAGSQGLDLKETR	Acetyl (K)	1629.8	0.795827	V1.FI36_GL0116521	1	1	31.912	31.912	2	0.00030851	24233	Xu_20190521_FecalMicrobiome_PTMenrichment_Kac_V43	112.44	77.745	11095000	0	11095000	0	0	0	0	17401	107	31803	1
112	AADGFDTAALAKR	Acetyl (K)	1347.68	0.678279	MH0220_GL0006951	1	1	45.355	45.172	2	0.043349	36110	Xu_20190521_FecalMicrobiome_PTMenrichment_Kac_V43	70.808	49.344	14884000	0	3447300	0	3017400	0	8418900	10389	108		1
113	AADGNNFGTVLIPEGLIEFIPAIKK	Acetyl (K)	2668.45	0.447604	MH0012_GL0205708;NLF006_GL0027858	1	1	116.53	116.53	3	0.018415	99849	Xu_20190521_FecalMicrobiome_PTMenrichment_Kac_V43	40.177	20.28	73973000	0	73973000	0	0	0	0	5326	109	11704	1
114	AADIAAKIEAGTDTAKK	Acetyl (K)	1714.91	0.910129	MH0257_GL0110173	1	2	53.506	53.506	3	0.0017005	43842	Xu_20190521_FecalMicrobiome_PTMenrichment_Kac_V43	77.39	41.731	10571000	0	10571000	0	0	0	0	10958	110	22302;22303	1
115	AADIMKEAGAR	Acetyl (K)	1173.58	0.581207	T2D-143A_GL0003769;MH0224_GL0017920;N026A_GL0086372;BGI001A_GL0002020;MH0069_GL0046153;MH0415_GL0068952	1	1	26.196	25.294	2	0.03035	16471	Xu_20190729_FecalMicrobiome_V45_Kac	67.726	35.406	3228200	0	0	0	3228200	0	0	16244	111	30194	1
116	AADIMKEAGATSVR	Acetyl (K)	1460.73	0.729328	O2.UC1-1_GL0051859;MH0281_GL0134080;MH0003_GL0002935;V1.UC18-0_GL0037087;MH0435_GL0010507;MH0047_GL0000069	1	1	37.077	37.703	2	0.0021462	27755	Xu_20190729_FecalMicrobiome_V45_Kac	99.5	58.911	24288000	0	0	0	11762000	12527000	0	3626	112	7943	1
117	AADIMKQAGAK	Acetyl (K)	1144.59	0.591043	MH0063_GL0001538;MH0319_GL0111946;MH0001_GL0011623	1	1	17.582	18.535	2	0.00052614	11452	Xu_20190521_FecalMicrobiome_PTMenrichment_Kac_V44	138.4	75.814	204460000	11169000	0	178420000	14878000	0	0	6766	113	14562	2
118	AADKAAKAAAAKPEDEK	2 Acetyl (K)	1767.9	0.900293	MH0458_GL0000637;V1.FI16_GL0038881;158479027-stool1_revised_C742633_1_gene16686	2	3	16.608	17.761	3	0.019728	8412	Xu_20190813_FecalMicrobiome_V46_Kac_12ulOfRemaining	89.011	62.647	8359200	0	0	0	0	8359200	0	13263;116	114	166;167;168;25773	1
119	AADKEACDIGPK	Acetyl (K)	1315.61	0.607816	V1.UC49-1_GL0126353	1	1	16.851	18.054	2	0.0034184	7804	Xu_20190729_FecalMicrobiome_V45_Kac	96.113	50.117	21326000	1901400	0	0	19424000	0	0	17776	115	32301	1
120	AADKPFLMPIEDVFTISGR	Acetyl (K)	2148.09	0.0925268	T2D-178A_GL0058308	1	1	116.51	117.82	2	0.00028143	97593	Xu_20190729_FecalMicrobiome_V42_Kac	96.208	56.095	24520000	24520000	0	0	0	0	0	16288	116	30252	1
121	AADKPFLMPVEDVMTISGR	Acetyl (K)	2118.05	0.0489474	MH0002_GL0001930;MH0365_GL0075822;MH0122_GL0011708;NLF015_GL0014847;MH0050_GL0052288	1	1	113.67	115.28	2;3	1.7351e-07	94868	Xu_20190729_FecalMicrobiome_V42_Kac	137.52	106.29	93184000	26412000	20947000	0	5483800	34941000	5400700	3249;8279;6423	117	6970	17
122	AADKPFLMPVEDVMTISGR	Acetyl (K);2 Oxidation (M)	2150.04	0.0387766	MH0002_GL0001930;MH0365_GL0075822;MH0122_GL0011708;NLF015_GL0014847;MH0050_GL0052288	1	1	85.056	87.419	2	2.4362e-07	76410	Xu_20190813_FecalMicrobiome_V46_Kac_12ulOfRemaining	126.16	87.373	73460000	20710000	0	0	0	52749000	0	3249;8279;6423	117	6970	12
123	AADKPFLMPVEDVMTISGR	Acetyl (K);Oxidation (M)	2134.04	0.043862	MH0002_GL0001930;MH0365_GL0075822;MH0122_GL0011708;NLF015_GL0014847;MH0050_GL0052288	1	1	101.1	103.8	2;3	2.7376e-09	91793	Xu_20190813_FecalMicrobiome_V46_Kac_12ulOfRemaining	162.46	124.1	162770000	59060000	0	0	0	103710000	0	3249;8279;6423	117	6970	27
124	AADKVLADDLADIILIGNPANIK	Acetyl (K)	2404.32	0.321341	MH0389_GL0029693;MH0001_GL0009826;MH0030_GL0016253	1	1	115.85	116.47	3	8.1011e-18	100694	Xu_20190521_FecalMicrobiome_PTMenrichment_Kac_V44	150.83	127.32	201430000	0	0	198230000	3200500	0	0	3086	118	6266	1
125	AADLDAIHDTVHEMAKDEAR	Acetyl (K)	2249.04	0.0382594	BGI-28A_GL0023049;O2.UC58-0_GL0044865	1	1	62.211	62.963	3	8.8269e-09	52825	Xu_20190521_FecalMicrobiome_PTMenrichment_Kac_V44	148.75	125.42	35701000	0	0	35701000	0	0	0	2066;15130	119	3993	2
126	AADLETKIEPR	Acetyl (K)	1283.67	0.672131	MH0323_GL0037333	1	1	41.372	41.372	2	0.0040537	33084	Xu_20190521_FecalMicrobiome_PTMenrichment_Kac_V43	99.568	54.407	5205100	0	5205100	0	0	0	0	11698	120	23426	2
127	AADLIQKTDK	Acetyl (K)	1143.61	0.613553	MH0089_GL0017553;V1.CD55-0_GL0088159;MH0155_GL0017313;MH0313_GL0106076;MH0016_GL0035829;SZEY-78A_GL0006284	1	1	23.149	23.5	2	0.0061119	16338	Xu_20190521_FecalMicrobiome_PTMenrichment_Kac_V43	89.047	45.964	127420000	20674000	18595000	0	12044000	76103000	0	7495	121	16030	5
128	AADLKYSEYLDVLPNPTTTIVDECAAQYK	Acetyl (K)	3329.6	0.60134	V1.FI36_GL0056247	1	1	109.68	111.98	3	1.9425e-21	91892	Xu_20190729_FecalMicrobiome_V42_Kac	132.69	108.59	7513200	7513200	0	0	0	0	0	17394	122	31791	2
129	AADPELAITEFKR	Acetyl (K)	1501.78	0.777658	MH0435_GL0103852;MH0106_GL0088823;MH0243_GL0088991	1	1	73.764	74.265	2	0.00084584	59795	Xu_20190729_FecalMicrobiome_V45_Kac	131.43	102.71	13471000	0	0	0	13471000	0	0	7940;10748	123	16872	1
130	AADPIATIHGLKHCL	Acetyl (K)	1657.86	0.861011	MH0152_GL0080350	1	1	85.629	85.629	3	0.00051081	72451	Xu_20190521_FecalMicrobiome_PTMenrichment_Kac_V43	95.264	62.989	15712000	0	15712000	0	0	0	0	9071	124	19077	2
131	AADVETLGDLVQFNKTDLLK	Acetyl (K)	2231.17	0.168528	MH0414_GL0002762;MH0203_GL0189495;MH0002_GL0036380;MH0002_GL0024120;MH0302_GL0091193;V1.FI20_GL0024998;MH0187_GL0157822;MH0041_GL0055126;MH0012_GL0061430;NOF010_GL0094335;V1.UC41-0_GL0018987;T2D-110A_GL0101646;O2.UC24-1_GL0070355;MH0274_GL0053427;MH0243_GL0104015;MH0195_GL0039589;MH0011_GL0039770;DOM021_GL0008066;V1.UC58-4_GL0188606;DOM005_GL0006741;MH0198_GL0184306;SZEY-41A_GL0018143;T2D-8A_GL00…	1	1	112.87	113.3	2;3	3.1974e-45	97842	Xu_20190521_FecalMicrobiome_PTMenrichment_Kac_V44	224.16	152.61	40903000	0	0	39517000	1386100	0	0	3337;5464;6908;3129;17062	125	6475;6476	4
132	AADVETLGDLVQYNKTDLLK	Acetyl (K)	2247.16	0.163443	MH0012_GL0164637	1	1	105.75	105.75	2	0.024737	90298	Xu_20190521_FecalMicrobiome_PTMenrichment_Kac_V43	53.754	28.305	3094700	0	3094700	0	0	0	0	5248	126	11467;11468	1
133	AADVMKEAGALSVR	Acetyl (K)	1458.75	0.750063	MH0012_GL0220595	1	1	55.045	55.045	2	0.015318	45304	Xu_20190521_FecalMicrobiome_PTMenrichment_Kac_V43	73.36	40.754	10098000	0	10098000	0	0	0	0	5357	127	11795	1
134	AADYEKLQSSVSSAAAR	Acetyl (K)	1794.87	0.874806	MH0271_GL0161798	1	1	48.887	49.639	2	2.0669e-42	38666	Xu_20190729_FecalMicrobiome_V45_Kac	220.53	171.53	74899000	0	9867200	0	31482000	33549000	0	11166	128	22641	4
135	AADYHKLEGDEK	Acetyl (K)	1416.65	0.652123	T2D-198A_GL0045872	1	1	18.066	18.066	3	0.012707	11258	Xu_20190521_FecalMicrobiome_PTMenrichment_Kac_V43	57.434	35.203	8140200	0	8140200	0	0	0	0	16303	129	30268	1
136	AAEAEIAKLAILAAR	Acetyl (K)	1551.9	0.898442	MH0002_GL0053017	1	1	99.508	102.67	2	0.00031083	88198	Xu_20190813_FecalMicrobiome_V46_Kac_12ulOfRemaining	119.76	84.35	3304200	0	0	0	0	3304200	0	3503	130	7640	1
137	AAEAEKTEDAE	Acetyl (K)	1204.51	0.509541	MH0119_GL0102704;MH0319_GL0132774	1	1	10.886	11.061	2	0.028431	4604	Xu_20190521_FecalMicrobiome_PTMenrichment_Kac_V44	68.371	32.829	11707000	0	6404100	5302800	0	0	0	8255;11670	131	17465	2
138	AAEAEKTEDAQ	Acetyl (K)	1203.53	0.525526	MH0184_GL0089898;MH0185_GL0058623	1	1	10.014	10.014	2	0.009296	3628	Xu_20190521_FecalMicrobiome_PTMenrichment_Kac_V43	85.862	66.508	5132900	0	5132900	0	0	0	0	9499	132	19878	1
139	AAEAPAEKPVK	Acetyl (K)	1151.62	0.618638	MH0283_GL0058365	1	1	12.684	13.286	2	0.0084298	4529	Xu_20190729_FecalMicrobiome_V45_Kac	87.258	29.298	9965600	0	7685000	0	2280600	0	0	11318	133	22873	3
140	AAEATKLFVEGK	Acetyl (K)	1304.7	0.697617	O2.UC31-0_GL0049939;MH0150_GL0118451	1	1	44.3	45.567	2	0.0034784	35579	Xu_20190813_FecalMicrobiome_V46_Kac_12ulOfRemaining	95.483	45.01	24658000	3164100	0	2019900	0	19474000	0	14645;9025	134	18979	2
141	AAEATQLFVEGK	Unmodified	1262.65	0.650667	DLF002_GL0036840	0	0	39.282	39.133	2	0.01051	28778	Xu_20190729_FecalMicrobiome_V47_Kac	89.171	38.367	9970400	0	0	0	0	0	9970400	2131	135		2
142	AAEATQLFVEGKDVEEYYWVDYVK	Unmodified	2851.36	0.359242	DLF002_GL0036840	0	1	106.21	109.07	3	8.1286e-08	88350	Xu_20190729_FecalMicrobiome_V47_Kac	108.59	90.187	12320000	0	0	0	0	0	12320000	2131	136		1
143	AAEAVAAVEPGKVLVLENVR	Acetyl (K)	2076.16	0.157904	V1.CD36-0_GL0147856;MH0432_GL0168684;BGI-33A_GL0009911	1	1	90.138	91.091	3	0.011998	77549	Xu_20190521_FecalMicrobiome_PTMenrichment_Kac_V44	45.047	27.558	3472700	0	0	3472700	0	0	0	12974	137	25392	1
144	AAEAYFLLAEAK	Unmodified	1295.68	0.676153	MH0330_GL0100098;SZEY-38A_GL0048224;MH0012_GL0090962;T2D-135A_GL0000683;MH0003_GL0109380	0	0	72.815	74.471	2	0.0067567	59014	Xu_20190729_FecalMicrobiome_V47_Kac	96.171	62.909	5914700	0	0	0	0	0	5914700	11789;5098;3865	138		1
145	AAECTAKYR	Acetyl (K)	1110.51	0.512793	T2D-163A_GL0048498	1	1	11.092	11.092	2	0.011286	4668	Xu_20190521_FecalMicrobiome_PTMenrichment_Kac_V43	94.302	49.221	3481900	0	3481900	0	0	0	0	16272	139	30231	1
146	AAEEFMKHLR	Acetyl (K)	1272.63	0.628492	V1.UC53-0_GL0066653;MH0205_GL0001313;V1.CD8-0-PN_GL0101271;MH0077_GL0024646	1	1	40.838	40.838	3	0.0015224	32606	Xu_20190521_FecalMicrobiome_PTMenrichment_Kac_V43	98.943	43.542	9960900	0	9960900	0	0	0	0	7012	140	15000	2
147	AAEELRDALYAKAK	Acetyl (K)	1589.84	0.841321	MH0268_GL0148404;NLM022_GL0029471;MH0271_GL0142182	1	2	51.335	51.612	2;3	0.00040605	42225	Xu_20190521_FecalMicrobiome_PTMenrichment_Kac_V43	107.35	69.159	166210000	0	59830000	27067000	13052000	0	66265000	11107	141	22546	6
148	AAEENAKWR	Acetyl (K)	1115.54	0.535971	765094712-stool2_revised_scaffold24616_2_gene83329;MH0002_GL0060931;MH0203_GL0161338;MH0244_GL0115966;MH0156_GL0039033;MH0166_GL0038985;MH0377_GL0115635	1	1	17.515	17.515	2	0.014041	10711	Xu_20190521_FecalMicrobiome_PTMenrichment_Kac_V43	88.921	61.292	12758000	0	12758000	0	0	0	0	1865;3539;10153;10775;9091;9278;12332	142	3586;22021	1
149	AAEESKLDIVSRPEINVEQIEK	Acetyl (K)	2538.32	0.317712	MH0326_GL0077114	1	2	73.77	75.073	3	0.0042904	60468	Xu_20190729_FecalMicrobiome_V42_Kac	57.142	29.423	0	0	0	0	0	0	0	11716	143	23459	1
150	AAEFAEKYFHQGMR	Acetyl (K)	1725.79	0.793325	O2.UC55-0_GL0040254;MH0163_GL0085291;MH0316_GL0190300;V1.CD55-0_GL0045659;NOM007_GL0011415;V1.UC10-2_GL0044508	1	1	58.137	58.839	3	0.0029516	46458	Xu_20190729_FecalMicrobiome_V42_Kac	75.669	58.73	4229500	4229500	0	0	0	0	0	9239	144	19370	2
151	AAEFAEKYLHQGTK	Acetyl (K)	1633.81	0.810021	MH0394_GL0156408;MH0040_GL0025233;MH0005_GL0011120;MH0260_GL0120953;NLM025_GL0042156;O2.UC27-0_GL0088659	1	1	45.268	45.402	2;3	2.8614e-05	34755	Xu_20190729_FecalMicrobiome_V42_Kac	158.58	112.22	48983000	46296000	2686900	0	0	0	0	4101	145	8965	3
152	AAEGAATQSVADQEEIKK	Acetyl (K)	1886.92	0.92215	O2.UC55-0_GL0045482	1	1	23.715	23.715	2	5.4333e-11	16720	Xu_20190521_FecalMicrobiome_PTMenrichment_Kac_V43	174.73	128.85	5783100	0	5783100	0	0	0	0	15098	146	28563	1
153	AAEGAIGIAEKANK	Acetyl (K)	1383.74	0.735793	MH0020_GL0011630	1	1	33.882	34.198	2	1.939e-42	24711	Xu_20190813_FecalMicrobiome_V46_Kac_12ulOfRemaining	224.42	140.56	411070000	105040000	6809800	16845000	89086000	175020000	18267000	5669	147	12344	11
154	AAEGNIVYLDKSSK	Acetyl (K)	1535.78	0.783138	O2.UC27-0_GL0061106	1	1	40.381	41.501	2	0.0020008	31759	Xu_20190813_FecalMicrobiome_V46_Kac_12ulOfRemaining	100.38	74.755	21163000	0	0	5939500	0	12027000	3196700	14538	148	27740	1
155	AAEGNNFGTVLIPEGLIEFIPAIKK	Acetyl (K)	2682.46	0.463254	MH0124_GL0029417;SZEY-103A_GL0074872	1	1	116.51	116.56	3	7.7149e-19	100642	Xu_20190521_FecalMicrobiome_PTMenrichment_Kac_V44	127.54	71.46	294420000	0	0	294420000	0	0	0	8347;15915	149	17634	2
156	AAEGSVHSDNFR	Unmodified	1288.58	0.579627	MH0288_GL0099334;MH0442_GL0244050;MH0089_GL0041731;O2.UC28-0_GL0081100	0	0	10.662	10.662	3	0.02229	4235	Xu_20190521_FecalMicrobiome_PTMenrichment_Kac_V43	49.423	25.955	4814100	0	4814100	0	0	0	0	11387	150		1
157	AAEHPAEVVGKEVR	Acetyl (K)	1532.79	0.794705	V1.FI16_GL0019626	1	1	21.254	22.407	3	0.033054	12576	Xu_20190813_FecalMicrobiome_V46_Kac_12ulOfRemaining	42.52	14.159	138190000	0	0	0	0	138190000	0	17232	151		1
158	AAEHPSEKVGEEIR	Acetyl (K)	1592.78	0.779449	MH0086_GL0044731;MH0274_GL0026495;MH0147_GL0058470	1	1	20.532	21.735	3	0.016915	11241	Xu_20190729_FecalMicrobiome_V42_Kac	53.038	23.71	19251000	19251000	0	0	0	0	0	7237;11196;8940	152	15453	1
159	AAEHPSEKVGEEIRK	Acetyl (K)	1720.87	0.874412	MH0086_GL0044731;MH0274_GL0026495;MH0147_GL0058470	1	2	16.961	18.19	3	9.2125e-11	7752	Xu_20190729_FecalMicrobiome_V42_Kac	179.14	143.12	75475000	53801000	0	0	4093000	13135000	4446200	7237;11196;8940	153	15453	2
160	AAEHPSEKVGEEVR	Acetyl (K)	1578.76	0.763799	MH0101_GL0027476	1	1	16.273	17.501	3	0.0016483	7386	Xu_20190729_FecalMicrobiome_V45_Kac	82.55	53.917	23506000	1638700	0	0	5207900	12424000	4235200	7812	154	16621	2
161	AAEHPSEKVGEEVRK	Acetyl (K)	1706.86	0.858762	MH0101_GL0027476	1	2	13.416	14.71	3	0.00030664	4587	Xu_20190729_FecalMicrobiome_V47_Kac	106.6	65.545	66971000	4029400	0	0	12573000	23818000	26550000	7812	155	16621	2
162	AAEHPSEQVGKEIR	Acetyl (K)	1591.8	0.795434	SZEY-37A_GL0094308;MH0272_GL0089662	1	1	17.676	18.541	3	0.00073061	9073	Xu_20190813_FecalMicrobiome_V46_Kac_12ulOfRemaining	93.228	74.633	87913000	10920000	2251500	0	5528700	69213000	0	11178	156	22661	1
163	AAEILDLTEYLDRKPK	Acetyl (K)	1916.03	0.0254931	V1.UC1-0_GL0119236;V1.UC38-0_GL0022863;V1.CD7-0-PN_GL0003517;MH0161_GL0001231;V1.CD41-0_GL0058437;O2.UC11-1_GL0032577;V1.CD40-0_GL0152867;V1.UC40-0_GL0132005	1	2	92.723	94.979	2;3	2.2057e-05	76141	Xu_20190729_FecalMicrobiome_V47_Kac	128.9	93.567	84714000	20056000	0	0	14404000	33191000	17064000	9138;17701	157	19185	9
164	AAEKAANQELTR	Acetyl (K)	1342.68	0.684092	MH0354_GL0127694	1	1	9.2494	9.6007	3	0.025747	3208	Xu_20190521_FecalMicrobiome_PTMenrichment_Kac_V44	51.211	21.404	0	0	0	0	0	0	0	12039	158	23955	1
165	AAEKAISAAQSK	Acetyl (K)	1215.65	0.645916	MH0170_GL0023787;O2.UC2-2_GL0111881;O2.UC15-1_GL0011819;MH0420_GL0054586;MH0251_GL0190132	1	1	13.657	14.86	2	0.010956	4913	Xu_20190729_FecalMicrobiome_V42_Kac	73.885	30.578	6126800	0	0	0	6126800	0	0	9328	159	19550	2
166	AAEKEGVTGFPVHIK	Acetyl (K)	1623.86	0.862057	MH0005_GL0007614;MH0005_GL0019310;MH0404_GL0063214	1	1	49.123	49.975	3	0.00060543	40924	Xu_20190521_FecalMicrobiome_PTMenrichment_Kac_V44	92.38	69.578	46877000	0	0	46877000	0	0	0	4073	160	8879;8880	2
167	AAEKHVDLSR	Acetyl (K)	1166.6	0.604385	MH0131_GL0110091	1	1	14.85	15.953	3	0.022764	6031	Xu_20190729_FecalMicrobiome_V45_Kac	52.247	34.057	3979900	0	0	0	3979900	0	0	8605	161	18198	1
168	AAEKLGHEDFAK	Acetyl (K)	1356.67	0.667379	MH0041_GL0003006	1	1	20.892	21.77	3	0.0042167	12262	Xu_20190813_FecalMicrobiome_V46_Kac_12ulOfRemaining	73.466	41.432	133860000	0	0	0	986360	132880000	0	6199	162	13435	1
169	AAEKNIVDVVFDR	Acetyl (K)	1516.79	0.788557	MH0433_GL0101119;MH0015_GL0001620;MH0002_GL0069248	1	1	88.012	90.869	2	0.00065182	78142	Xu_20190813_FecalMicrobiome_V46_Kac_12ulOfRemaining	118.87	66.076	31986000	0	0	0	0	31986000	0	5514	163	12092	2
170	AAEKPVETKPAETK	Acetyl (K)	1539.81	0.814438	O2.UC1-2_GL0099900	1	2	10.865	12.268	3	0.0064147	3324	Xu_20190729_FecalMicrobiome_V45_Kac	69.92	41.288	16032000	14297000	0	0	1735000	0	0	14086	164	27065	2
171	AAEKVADLEGDEK	Acetyl (K)	1415.68	0.678004	MH0089_GL0070884	1	1	28.113	27.538	2	0.0012511	18300	Xu_20190729_FecalMicrobiome_V45_Kac	110.8	50.16	47728000	0	0	0	30182000	0	17546000	7508	165	16061;16062	1
172	AAEKYQACCVR	Acetyl (K)	1396.62	0.622754	O2.UC28-1_GL0088569	1	1	17.345	18.725	2	0.00010306	8420	Xu_20190729_FecalMicrobiome_V42_Kac	152.11	99.63	14789000	10024000	0	0	0	0	4765100	14567	166	27787	1
173	AAEKYQACCVRK	Acetyl (K)	1524.72	0.717717	O2.UC28-1_GL0088569	1	2	13.521	14.407	3	0.00065677	4188	Xu_20190729_FecalMicrobiome_V47_Kac	109.24	63.446	8180800	0	1702900	0	1678700	0	4799200	14567	167	27787	1
174	AAELAEKISK	Acetyl (K)	1100.61	0.607739	MH0149_GL0036288;MH0060_GL0069012;ED9A_GL0026077;N083A_GL0082320;763597684-stool1_revised_scaffold13870_1_gene169556;MH0287_GL0028702;DOF009_GL0058305;MH0135_GL0063266;MH0012_GL0240330;SZEY-08A_GL0012118;V1.FI37_GL0118058;MH0212_GL0149108;MH0371_GL0195324;MH0316_GL0188304;V1.UC40-1_GL0030469;NLM031_GL0092010	1	1	28.859	28.968	2	0.0059288	19914	Xu_20190729_FecalMicrobiome_V45_Kac	101.38	53.098	158290000	24045000	13765000	11469000	13517000	70649000	24847000	1431	168	2787	5
175	AAELAKAAGAR	Acetyl (K)	1069.59	0.588007	V1.FI07_GL0123997;T2D-140A_GL0080347;NLM031_GL0058342;MH0017_GL0030348;MH0012_GL0123914;MH0287_GL0191460;MH0161_GL0175699;764325968-stool2_revised_scaffold19448_2_gene110501	1	1	16.813	17.754	2	0.010319	9571	Xu_20190521_FecalMicrobiome_PTMenrichment_Kac_V43	84.213	27.483	54885000	15576000	10060000	0	9160600	0	20089000	1661	169	3183	2
176	AAELIKAMK	Acetyl (K)	1015.57	0.573602	764143897-stool2_revised_C601595_1_gene58757;MH0276_GL0085499	1	1	35.676	36.645	2	0.0033093	26405	Xu_20190729_FecalMicrobiome_V42_Kac	127.56	70.284	40629000	16972000	0	3685100	0	19971000	0	1629	170	3117	2
177	AAELKYGRLPELQK	Acetyl (K)	1656.92	0.919906	MH0378_GL0121194	1	2	53.015	53.867	3	0.0010945	44463	Xu_20190521_FecalMicrobiome_PTMenrichment_Kac_V44	92.939	35.612	15401000	0	0	15401000	0	0	0	12346	171	24401	1
178	AAELSGDFKELMDLCDK	Acetyl (K)	1982.9	0.896529	MH0012_GL0185897;MH0172_GL0084685;MH0124_GL0026514;O2.UC49-0_GL0150953;MH0005_GL0008042;MH0394_GL0009144	1	1	103.08	103.08	2	5.9734e-05	87800	Xu_20190521_FecalMicrobiome_PTMenrichment_Kac_V43	117.92	99.779	4960800	0	4960800	0	0	0	0	5291;8345	172	11603;11604	1
179	AAELTKLACEAAK	Acetyl (K)	1416.73	0.728265	NOF013_GL0073068;MH0011_GL0034303;MH0101_GL0104594;N038A_GL0028087;O2.UC1-1_GL0110267;MH0025_GL0079160;159551223-stool1_revised_scaffold46612_1_gene136701;MH0270_GL0192580;T2D-11A_GL0146091;T2D-11A_GL0070311;MH0224_GL0155288;V1.CD34-0_GL0181370;SZEY-10A_GL0095169;MH0404_GL0105885;MH0185_GL0099254;MH0031_GL0011139;MH0030_GL0043678;MH0009_GL0030010;V1.UC41-0_GL0029217;MH0181_GL0037724;MH0427_GL0070…	1	1	49.851	50.785	2	7.4019e-17	39747	Xu_20190729_FecalMicrobiome_V45_Kac	190.36	133.18	106550000	12601000	15632000	29878000	17997000	19780000	10658000	4901;4905;2448	173	4763	10
180	AAELYKPFIIRK	Acetyl (K)	1489.87	0.865685	MH0189_GL0115784	1	2	64.595	65.113	3	0.00032047	54780	Xu_20190521_FecalMicrobiome_PTMenrichment_Kac_V44	119.45	97.25	40067000	3695100	4488700	31883000	0	0	0	9762	174	20370	3
181	AAEMVADKYK	Acetyl (K);Oxidation (M)	1182.56	0.559075	MH0001_GL0018019	1	1	15.121	16.258	2	0.0070598	9232	Xu_20190521_FecalMicrobiome_PTMenrichment_Kac_V44	103.55	44.566	15547000	2004400	0	10222000	0	0	3321100	3186	175	6712	1
182	AAEMVADKYK	Acetyl (K)	1166.56	0.56416	MH0001_GL0018019	1	1	22.869	23.521	2	0.012846	16289	Xu_20190521_FecalMicrobiome_PTMenrichment_Kac_V44	83.998	27.188	21908000	0	0	21908000	0	0	0	3186	175	6712	1
183	AAENFMKHLK	Acetyl (K)	1229.62	0.622678	O2.UC52-0_GL0105918;MH0430_GL0036350;MH0203_GL0061057;O2.CD3-0-PT_GL0179391;MH0281_GL0109659;V1.CD46-0_GL0121533;V1.FI14_GL0178567;MH0188_GL0162160	1	1	35.253	35.528	3	0.0026247	25567	Xu_20190729_FecalMicrobiome_V42_Kac	86.624	52.123	47428000	7725400	2195000	4164500	6958900	21939000	4444700	9687	176	20252	5
184	AAEQAQKLADR	Acetyl (K)	1241.64	0.636414	T2D-140A_GL0027384	1	1	15.407	16.711	2	0.0044339	7453	Xu_20190813_FecalMicrobiome_V46_Kac_12ulOfRemaining	97.734	47.282	6849300	0	0	0	0	2492300	4357000	16235	177	30179	2
185	AAESGEVVEGDVTEFNK	Unmodified	1779.82	0.816288	O2.UC46-1_GL0121779;MH0302_GL0072597;MH0281_GL0035079;MH0060_GL0068342;MH0010_GL0016261;MH0003_GL0014469;MH0085_GL0033082;MH0212_GL0158885	0	0	42.636	42.788	2	6.5572e-16	31787	Xu_20190729_FecalMicrobiome_V47_Kac	189.33	157.98	10360000	0	0	0	0	0	10360000	3656;10367	178		2
186	AAESKLSAALK	Acetyl (K)	1129.63	0.634288	MH0008_GL0020565;T2D-135A_GL0013321;MH0040_GL0067862;765094712-stool1_revised_scaffold4620_1_gene12891	1	1	39.03	38.967	2	0.00015596	30919	Xu_20190521_FecalMicrobiome_PTMenrichment_Kac_V43	148.91	80.532	81093000	11447000	39599000	7484300	22563000	0	0	4675	179	10276	5
187	AAESVLMEIVKK	Acetyl (K)	1358.75	0.747938	MH0233_GL0086206;V1.CD25-4_GL0103073;T2D-53A_GL0137685;MH0292_GL0049764	1	1	80.914	82.493	2	6.964e-19	66080	Xu_20190729_FecalMicrobiome_V47_Kac	201.33	155.17	109050000	27267000	24155000	0	0	25369000	32258000	10613;11433	180	21796	9
188	AAESVLMEIVKK	Acetyl (K);Oxidation (M)	1374.74	0.742853	MH0233_GL0086206;V1.CD25-4_GL0103073;T2D-53A_GL0137685;MH0292_GL0049764	1	1	65.945	67.416	2	0.0011088	55063	Xu_20190813_FecalMicrobiome_V46_Kac_12ulOfRemaining	97.277	59.686	28253000	0	4534300	0	0	17542000	6177300	10613;11433	180	21796	2
189	AAETLSKIAK	Acetyl (K)	1072.61	0.612825	MH0012_GL0236771	1	1	24.591	25.168	2	0.0082006	18050	Xu_20190521_FecalMicrobiome_PTMenrichment_Kac_V43	93.598	26.906	19817000	0	14777000	0	0	5040400	0	5389	181	11860	1
190	AAETNAIAKLPNR	Acetyl (K)	1409.76	0.762677	O2.UC5-1_GL0110203	1	1	35.8	35.676	2	0.016659	25937	Xu_20190729_FecalMicrobiome_V42_Kac	73.781	46.039	9712200	4836600	0	0	0	0	4875700	15069	182	28522	2
191	AAETVLDKTYEK	Acetyl (K)	1408.71	0.708576	MH0339_GL0124734	1	1	34.139	36.294	2	0.0025295	26336	Xu_20190813_FecalMicrobiome_V46_Kac_12ulOfRemaining	104.82	68.442	20632000	0	0	0	0	20632000	0	11910	183	23767	1
192	AAEVIAAKLGK	Acetyl (K)	1111.66	0.660109	MH0206_GL0216720	1	1	39.615	40.842	2	0.012444	30511	Xu_20190729_FecalMicrobiome_V42_Kac	80.787	48.917	7663000	3414700	0	0	0	4248200	0	10269	184	21235	1
193	AAEVKVEDADIR	Acetyl (K)	1356.69	0.688509	MH0012_GL0236772	1	1	29.363	30.24	2	0.0023909	22899	Xu_20190521_FecalMicrobiome_PTMenrichment_Kac_V43	105.86	71.997	26451000	0	9010800	0	0	17440000	0	5390	185	11863	1
194	AAEVLKQAGAK	Acetyl (K)	1126.63	0.634623	SZEY-30A_GL0010156;MH0069_GL0061829	1	1	15.573	16.025	2	0.016991	9325	Xu_20190521_FecalMicrobiome_PTMenrichment_Kac_V44	73.573	39.186	0	0	0	0	0	0	0	6897	186	14812	1
195	AAEVMAPVAEKLK	Acetyl (K)	1397.76	0.758837	MH0396_GL0109414;MH0188_GL0005168;MH0131_GL0146567;N046A_GL0001679	1	1	53.643	56.901	2	0.0021962	46415	Xu_20190813_FecalMicrobiome_V46_Kac_12ulOfRemaining	90.685	47.968	0	0	0	0	0	0	0	8636	187	18256	1
196	AAEVQDGKITVNGK	Acetyl (K)	1470.77	0.767822	O2.UC16-1_GL0052335	1	1	24.34	24.516	2	0.00024205	15350	Xu_20190813_FecalMicrobiome_V46_Kac_12ulOfRemaining	130.16	29.285	42266000	0	4588700	2370900	6750200	25394000	3162700	14282	188	27360	4
197	AAEVQPEELKR	Acetyl (K)	1310.68	0.68303	MH0402_GL0120812;DLM020_GL0021827;MH0442_GL0099095;MH0037_GL0009215;MH0125_GL0057276	1	1	26.394	25.844	2	0.020685	16453	Xu_20190729_FecalMicrobiome_V47_Kac	85.377	37.554	3325000	0	0	0	0	0	3325000	2477	189	4824	1
198	AAEVSGDFAALMDLCNKYTK	Acetyl (K)	2245.04	0.0395049	DLF002_GL0049811;T2D-135A_GL0116901;MH0378_GL0092986;N086A_GL0066963	1	1	105.54	107.95	2	2.3665e-16	88303	Xu_20190729_FecalMicrobiome_V42_Kac	126.63	106.25	0	0	0	0	0	0	0	2135;12343;13491	190	4152	1
199	AAEYAKLQSSVESAAAR	Acetyl (K)	1792.9	0.895542	O2.UC29-1_GL0034427	1	1	60.004	60.355	2	3.8501e-05	48040	Xu_20190729_FecalMicrobiome_V42_Kac	142.85	90.159	12259000	7133000	5126300	0	0	0	0	14589	191	27819	2
200	AAEYDAVLTADGCKK	Acetyl (K)	1652.77	0.771587	N032A_GL0023779	1	1	42.447	43.374	2	0.0010127	32701	Xu_20190729_FecalMicrobiome_V45_Kac	114.82	82.211	18495000	0	0	0	8748100	9747000	0	13364	192	25952	2
201	AAEYEGLHDMYKK	Acetyl (K)	1595.73	0.728993	V1.FI28_GL0118107	1	1	35.211	35.503	3	0.033073	26382	Xu_20190729_FecalMicrobiome_V45_Kac	57.804	36.247	32210000	5203300	827150	4781200	10485000	7483900	3429000	17322	193		0
202	AAEYKELQSSPNSAAAR	Acetyl (K)	1833.89	0.885705	MH0197_GL0108007	1	1	26.717	26.7	2	2.0837e-05	19110	Xu_20190521_FecalMicrobiome_PTMenrichment_Kac_V44	128.54	95.484	17275000	0	2631300	6842500	7800800	0	0	9971	194	20704	2
203	AAEYPVDKVAEITGVDAEDIKR	Acetyl (K)	2430.23	0.227834	V1.FI32_GL0137497	1	2	86.201	88.005	3	0.0052383	71493	Xu_20190729_FecalMicrobiome_V42_Kac	54.672	30.078	3702400	3702400	0	0	0	0	0	17353	195	31718;31719	1
204	AAEYYETAKSELGK	Acetyl (K)	1600.76	0.762068	MH0387_GL0070685;O2.UC7-0_GL0018281;MH0230_GL0167654;718252.FP2_31140;V1.CD27-0_GL0099987;SZEY-106A_GL0006927;MH0384_GL0181420	1	1	51.94	52.325	2	0.014802	42809	Xu_20190521_FecalMicrobiome_PTMenrichment_Kac_V43	73.848	49.504	19889000	6565800	6420400	0	0	0	6902700	1312;12408	196	2540	1
205	AAFDEFMATKNNTK	Acetyl (K)	1628.75	0.750457	MH0342_GL0136612	1	1	60.336	61.238	2	1.2769e-32	48675	Xu_20190729_FecalMicrobiome_V42_Kac	218.07	158.65	47039000	11516000	11155000	0	10408000	7977600	5980800	11943	197	23822	4
206	AAFDHNYAKR	Acetyl (K)	1233.59	0.58907	MH0243_GL0051321;T2D-113A_GL0045591;MH0052_GL0028253;MH0025_GL0048750;MH0006_GL0196441;MH0003_GL0101668;O2.UC18-1_GL0024872;MH0057_GL0045973;MH0192_GL0057865;MH0260_GL0147094;O2.UC1-0_GL0002909	1	1	15.62	16.601	3	0.00061983	7830	Xu_20190729_FecalMicrobiome_V47_Kac	125.48	76.129	227890000	3465600	3983600	26741000	139520000	0	54179000	10738;11011;14037	198	21973;22409	5
207	AAFDHNYASRLDGDNVKDCK	Acetyl (K)	2337.04	0.0444074	T2D-135A_GL0019179;V1.UC15-3_GL0068275	1	2	37.318	37.169	3	0.011808	26612	Xu_20190729_FecalMicrobiome_V47_Kac	50.358	26.317	7862700	0	0	0	0	0	7862700	16206	199	30135	1
208	AAFDKFMETK	Acetyl (K);Oxidation (M)	1244.57	0.574725	411483.FAEPRAA2165_00243;V1.FI24_GL0004884	1	1	39.581	40.012	2	0.0068331	29143	Xu_20190729_FecalMicrobiome_V47_Kac	104.42	51.3	211870000	0	20036000	14366000	20100000	119740000	37621000	901;17289	200	1682	6
209	AAFDKFMETK	Acetyl (K)	1228.58	0.57981	411483.FAEPRAA2165_00243;V1.FI24_GL0004884	1	1	58.285	59.162	2	7.6202e-08	45901	Xu_20190729_FecalMicrobiome_V47_Kac	180.27	82.412	706140000	9238900	138330000	61667000	103340000	235380000	158180000	901;17289	200	1682	14
210	AAFDKNYAK	Acetyl (K)	1068.52	0.52401	MH0168_GL0111375;NLF006_GL0003357;O2.UC12-2_GL0082761;MH0161_GL0055744;MH0427_GL0029657	1	1	21.248	21.9	2	0.0066772	14718	Xu_20190521_FecalMicrobiome_PTMenrichment_Kac_V44	110.22	65.257	183120000	0	0	183120000	0	0	0	9311;13552;9163;12918	201	19231;19518;25307	2
211	AAFEEIGELKAAK	Acetyl (K)	1417.75	0.745295	O2.UC18-1_GL0182616;V1.CD20-4_GL0143390	1	1	65.481	66.233	2	9.0787e-06	55666	Xu_20190521_FecalMicrobiome_PTMenrichment_Kac_V44	120.77	70.487	0	0	0	0	0	0	0	14334	202	27431	1
212	AAFEGVTGQMVALKR	Acetyl (K)	1618.85	0.850112	NLF009_GL0077441;T2D-122A_GL0027142;MH0361_GL0036060;MH0204_GL0091826;NLM023_GL0100729;MH0060_GL0065811;MH0287_GL0078840;V1.UC15-3_GL0096319;MH0432_GL0032032;O2.UC55-0_GL0005042;MH0410_GL0130855;MH0183_GL0103653;V1.FI07_GL0071240;MH0386_GL0016096;764325968-stool1_revised_C560459_1_gene115076;O2.UC54-0_GL0009045;MH0234_GL0144876;T2D-155A_GL0073575;MH0161_GL0080830;MH0212_GL0095902;N064A_GL0044340;…	1	1	70.776	71.959	2	0.00019273	60264	Xu_20190521_FecalMicrobiome_PTMenrichment_Kac_V43	155.97	118	62612000	15317000	13414000	0	5570300	15840000	12470000	6673	203	14331	5
213	AAFEKFMETK	Acetyl (K)	1242.6	0.59546	MH0041_GL0034073;NOM007_GL0060150	1	1	61.851	62.611	2	4.4719e-05	49056	Xu_20190813_FecalMicrobiome_V46_Kac_12ulOfRemaining	160.36	116.63	231900000	0	20915000	6143100	23928000	123370000	57549000	6209;13852	204	13453;26705	10
214	AAFELDKIHIFDK	Acetyl (K)	1587.83	0.829694	MH0026_GL0056738	1	1	86.832	89.689	2;3	0.00029849	77082	Xu_20190813_FecalMicrobiome_V46_Kac_12ulOfRemaining	142.91	62.075	39510000	0	0	0	0	39510000	0	5899	205	12858	3
215	AAFGLAADKVLK	Acetyl (K)	1244.71	0.712873	MH0088_GL0029089	1	1	66.913	67.465	2	0.0089266	54219	Xu_20190729_FecalMicrobiome_V45_Kac	83	45.524	24238000	3484100	0	0	15300000	0	5454300	7382	206	15807	1
216	AAFGTYGSFSSKFAK	Acetyl (K)	1609.78	0.777658	MH0327_GL0101104;MH0230_GL0152296	1	1	73.64	74.142	2	6.1103e-05	59599	Xu_20190729_FecalMicrobiome_V45_Kac	157.68	119.12	15045000	0	0	0	15045000	0	0	10585	207	21757	1
217	AAFGVILINTK	Unmodified	1145.68	0.680845	MH0359_GL0169053;MH0230_GL0045848;MH0010_GL0035374;DOM005_GL0022423;N085A_GL0035537;T2D-48A_GL0042889;MH0155_GL0080421;MH0050_GL0048332;MH0015_GL0021892;MH0101_GL0007211;N049A_GL0039309;MH0381_GL0191076;MH0074_GL0003231;MH0038_GL0039490;V1.CD53-0_GL0074720	0	0	66.462	69.72	2	0.0046574	58678	Xu_20190813_FecalMicrobiome_V46_Kac_12ulOfRemaining	112.11	37.064	27799000	0	0	0	0	27799000	0	2646	208		2
218	AAFGVLLITTK	Unmodified	1132.69	0.685596	DOM019_GL0082781;MH0086_GL0027885	0	0	72.309	74.247	2	0.0014138	59468	Xu_20190729_FecalMicrobiome_V42_Kac	134.25	0	93281000	28794000	0	0	0	13566000	50921000	2760	209		4
219	AAFGVVLITTK	Unmodified	1118.67	0.669946	411901.BACCAC_03602;V1.CD4-0-PN_GL0149964;T2D-57A_GL0004779;V1.UC26-4_GL0186661;MH0175_GL0029811;N085A_GL0009948;MH0096_GL0099214;V1.UC14-1_GL0046146;MH0176_GL0131326;T2D-8A_GL0072829;V1.FI32_GL0068517;ED16A_GL0147002;MH0143_GL0134995;V1.UC25-0_GL0034063;V1.UC17-2_GL0141333;MH0403_GL0076508;MH0402_GL0150151;MH0200_GL0190738;MH0314_GL0122472;MH0198_GL0199203;MH0407_GL0025827;MH0298_GL0106887;O2.UC…	0	0	66.741	67.293	2	0.0086463	53347	Xu_20190729_FecalMicrobiome_V47_Kac	98.055	0	91891000	11174000	0	0	6286100	0	74430000	930;12777;12204;1849	210		2
220	AAFINGIADKDVTITK	Acetyl (K)	1717.93	0.925051	MH0118_GL0046576	1	1	69.675	69.675	2;3	9.3589e-07	58508	Xu_20190521_FecalMicrobiome_PTMenrichment_Kac_V43	164.11	89.268	38387000	0	38387000	0	0	0	0	8224	211	17416	2
221	AAFLAFDLFILK	Unmodified	1367.79	0.78531	NOF012_GL0076113;MH0245_GL0181281;MH0239_GL0151465;765560005-stool1_revised_scaffold22340_2_gene3703;O2.UC55-0_GL0163179;159551223-stool1_revised_scaffold36818_1_gene4749	0	0	116.63	116.63	2	0.01149	99937	Xu_20190521_FecalMicrobiome_PTMenrichment_Kac_V43	90.15	0	0	0	0	0	0	0	0	458	212		1
222	AAFPQVDVVVGNVATGEAAKYLVENGADGVK	Acetyl (K)	3129.6	0.598244	MH0143_GL0012259	1	1	116.19	116.22	3	3.5666e-14	100192	Xu_20190521_FecalMicrobiome_PTMenrichment_Kac_V44	119.74	98.859	108900000	0	49414000	59487000	0	0	0	8854	213	18671;18672	1
223	AAFTKLFDFVK	Acetyl (K)	1327.72	0.717624	V1.FI35_GL0058226;N088A_GL0003954;MH0203_GL0037101	1	1	110.16	111.36	2	0.0020523	90691	Xu_20190729_FecalMicrobiome_V45_Kac	114.97	53.408	4376800	0	0	0	4376800	0	0	10126	214	20992	1
224	AAGAAGVIRPDKTTCQVIIGTK	Acetyl (K)	2268.23	0.226001	MH0128_GL0060691;MH0247_GL0054739;MH0423_GL0024058	1	2	49.403	50.08	3	3.0748e-18	38064	Xu_20190729_FecalMicrobiome_V47_Kac	181.69	149.94	942690000	6475300	272680000	74364000	233130000	99265000	256770000	8483;10819;12892	215	17969	11
225	AAGAAGVIRPSKTACQVVIGPK	Acetyl (K)	2192.21	0.209957	N079A_GL0062049;SZEY-29A_GL0036117;MH0307_GL0073256;MH0203_GL0175639;NOF002_GL0023045;V1.UC33-0_GL0113961	1	2	46.623	46.699	3	0.00060906	36171	Xu_20190729_FecalMicrobiome_V45_Kac	73.294	43.85	16393000	0	0	7959500	8433200	0	0	13454	216	26104	2
226	AAGAAIGSSRPVAETLKYLPLNR	Acetyl (K)	2396.32	0.317593	MH0013_GL0011925;SZEY-69A_GL0054142	1	2	81.503	82.531	3	2.7262e-17	70019	Xu_20190521_FecalMicrobiome_PTMenrichment_Kac_V43	126.61	98.761	29492000	0	19465000	0	0	0	10027000	5413;16023	217	11938	3
227	AAGADYVGLDEYINKIK	Acetyl (K)	1880.95	0.951994	158458797-stool1_revised_scaffold30312_2_gene78957	1	1	89.6	92.457	2	0.012111	79564	Xu_20190813_FecalMicrobiome_V46_Kac_12ulOfRemaining	71.085	39.857	0	0	0	0	0	0	0	100	218	145	1
228	AAGAEFVGGQDLVDKIMK	Acetyl (K);Oxidation (M)	1905.95	0.950614	MH0017_GL0042363	1	1	76.402	77.805	2	5.2472e-05	62822	Xu_20190729_FecalMicrobiome_V42_Kac	111.79	82.249	3731400	3731400	0	0	0	0	0	5611	219	12251	1
229	AAGAEFVGGQDLVDKIMK	Acetyl (K)	1889.96	0.955699	MH0017_GL0042363	1	1	96.228	98.634	2	0.00076382	80345	Xu_20190729_FecalMicrobiome_V42_Kac	91.62	62.644	8686000	8686000	0	0	0	0	0	5611	219	12251	2
230	AAGAGVIHKNQAANR	Acetyl (K)	1518.8	0.801522	V1.UC11-5_GL0035881;V1.CD40-0_GL0127811;MH0116_GL0060817;MH0203_GL0138283	1	1	12.714	13.917	3	0.0039148	4289	Xu_20190729_FecalMicrobiome_V45_Kac	68.809	49.069	1768000	0	0	0	1768000	0	0	8193	220	17377	1
231	AAGAGVIHKNQAANRK	Acetyl (K)	1646.9	0.896485	V1.UC11-5_GL0035881;V1.CD40-0_GL0127811;MH0116_GL0060817;MH0203_GL0138283	1	2	10.36	11.664	3	0.0067161	3063	Xu_20190729_FecalMicrobiome_V45_Kac	65.092	43.859	4534500	0	0	0	4534500	0	0	8193	221	17377	1
232	AAGAHIYKLK	Acetyl (K)	1112.63	0.634229	MH0283_GL0071576;O2.UC43-0_GL0069831;O2.CD2-0_GL0005688;MH0012_GL0084248;O2.CD2-0_GL0057477;NLF006_GL0024085;MH0357_GL0132634;O2.CD2-0_GL0039834;MH0152_GL0072289;NLM031_GL0001163	1	1	20.604	21.319	3	0.025816	14200	Xu_20190521_FecalMicrobiome_PTMenrichment_Kac_V43	50.292	22.279	36213000	960060	20996000	0	11271000	0	2985400	11323	222	22880	1
233	AAGANKIAVIK	Acetyl (K)	1096.66	0.660444	V1.UC34-0_GL0080723;V1.UC60-0_GL0144044;V1.FI01_GL0205328	1	1	29.24	31.094	2	0.010254	21252	Xu_20190813_FecalMicrobiome_V46_Kac_12ulOfRemaining	79.059	16.09	0	0	0	0	0	0	0	17626;17105	223	31410;31411	1
234	AAGANKLAIVK	Acetyl (K)	1096.66	0.660444	O2.UC7-1_GL0168443;DLM001_GL0106090;V1.CD3-3-PN_GL0045285;MH0342_GL0074594;O2.UC21-2_GL0074338;159611913-stool2_revised_scaffold18285_1_gene52698;T2D-51A_GL0079862;763597684-stool1_revised_scaffold25576_1_gene124501	1	1	34.874	35.376	2	6.4761e-18	25238	Xu_20190813_FecalMicrobiome_V46_Kac_12ulOfRemaining	199.7	18.835	227960000	0	60371000	17196000	19420000	130970000	0	2308	224	4480;4481	6
235	AAGATIYKLK	Acetyl (K)	1076.62	0.622995	MH0138_GL0043562;NLM004_GL0043771;MH0192_GL0169394;MH0427_GL0032387;O2.UC43-0_GL0008762	1	1	33.615	34.468	2	0.011424	26701	Xu_20190521_FecalMicrobiome_PTMenrichment_Kac_V44	86.67	45.946	27858000	0	0	27858000	0	0	0	8794;9861	225	18558	2
236	AAGAVDGSDEKNAEAIK	Acetyl (K)	1686.81	0.806058	MH0356_GL0067395	1	1	20.477	21.079	2	2.8101e-05	10985	Xu_20190729_FecalMicrobiome_V45_Kac	131.69	108.32	21662000	0	0	0	21662000	0	0	12068	226	24014	2
237	AAGAVDGSDEKNAEAIKK	Acetyl (K)	1814.9	0.901021	MH0356_GL0067395	1	2	15.503	16.744	2;3	2.0814e-06	6634	Xu_20190729_FecalMicrobiome_V45_Kac	130.39	93.301	80381000	1693300	0	0	76958000	0	1729300	12068	227	24014	2
238	AAGCEAQIKYK	Acetyl (K)	1279.62	0.623072	MH0003_GL0067330	1	1	17.737	18.355	2	0.00044029	11082	Xu_20190521_FecalMicrobiome_PTMenrichment_Kac_V43	140.83	68.605	31093000	9245400	10667000	11181000	0	0	0	3779	228	8274	2
239	AAGEAFEKIAPGKR	Acetyl (K)	1485.79	0.793977	V1.FI25_GL0136756;MH0087_GL0037490;V1.FI36_GL0181719;MH0104_GL0006473	1	2	32.75	33.451	3	0.029265	23241	Xu_20190813_FecalMicrobiome_V46_Kac_12ulOfRemaining	50.843	31.449	72616000	7607600	45653000	3341100	0	16014000	0	7342;7875	229	15707	1
240	AAGEKFDPNFHQAVMR	Acetyl (K)	1858.88	0.878452	MH0092_GL0024992	1	1	49.19	50.043	3	0.026487	40868	Xu_20190521_FecalMicrobiome_PTMenrichment_Kac_V44	43.042	24.904	8882300	0	0	8882300	0	0	0	7573	230	16196	1
241	AAGEKFLAENAK	Acetyl (K)	1289.66	0.661566	O2.UC44-0_GL0123350;T2D-135A_GL0106285;MH0010_GL0025247;MH0113_GL0107197	1	1	33.07	32.669	2	4.2413e-17	22429	Xu_20190729_FecalMicrobiome_V47_Kac	146.57	100.83	38047000	14631000	13293000	0	10124000	0	0	14895;4831	231	10571;28271	4
242	AAGEKFLAENAKK	Acetyl (K)	1417.76	0.756529	O2.UC44-0_GL0123350;T2D-135A_GL0106285;MH0010_GL0025247;MH0113_GL0107197	1	2	23.439	23.765	3	0.022683	16926	Xu_20190521_FecalMicrobiome_PTMenrichment_Kac_V43	71.513	7.7867	21452000	0	17003000	4449200	0	0	0	14895;4831	232	10571;28271	0
243	AAGEKFLAENKAK	Acetyl (K)	1417.76	0.756529	O2.UC50-2_GL0266973;MH0109_GL0020049;V1.CD22-0_GL0177730;764325968-stool1_revised_C536003_1_gene53256	1	2	25.025	24.775	3	0.0075259	15789	Xu_20190729_FecalMicrobiome_V45_Kac	68.972	8.4223	138970000	28136000	0	0	16202000	0	94629000	8022	233	17045	2
244	AAGEKSIEMLHLK	Acetyl (K)	1467.78	0.77555	DLM027_GL0052169;MH0288_GL0172735;MH0126_GL0010957	1	1	52.873	53.701	3	0.0073972	39807	Xu_20190729_FecalMicrobiome_V47_Kac	65.092	36.328	30928000	0	4238600	0	7953700	7000400	11735000	2519	234	4923	5
245	AAGEKTLSGENAFK	Acetyl (K)	1463.73	0.725623	MH0188_GL0071293;V1.CD3-0-PN_GL0006589;V1.UC46-0_GL0119660;V1.CD32-0_GL0106560;NLM027_GL0043238	1	1	32.138	32.514	2	0.017437	23422	Xu_20190729_FecalMicrobiome_V42_Kac	65.842	31.31	40285000	7584400	4715700	0	0	24571000	3413900	9625;13731	235	20105;26542	2
246	AAGELKTKPTQHSVK	Acetyl (K)	1635.89	0.894419	MH0045_GL0024572;159166850-stool1_revised_scaffold8787_2_gene1468;MH0006_GL0059716;MH0031_GL0016461	1	2	10.131	10.959	3;4	0.0018302	3702	Xu_20190521_FecalMicrobiome_PTMenrichment_Kac_V44	84.508	52.232	113980000	699820	5817900	103690000	2056500	0	1716800	314;4307	236	511	2
247	AAGEPCYNLDVKTSHFR	Acetyl (K)	2005.93	0.931609	NLM016_GL0000968;NLM029_GL0003677	1	1	54.098	54.348	3	3.7661e-06	44502	Xu_20190521_FecalMicrobiome_PTMenrichment_Kac_V43	126.63	105.98	46782000	10191000	36591000	0	0	0	0	13668;13738	237	26433	2
248	AAGFDNLKGHK	Acetyl (K)	1198.61	0.609471	MH0040_GL0059351	1	1	22.108	22.911	3	0.0028257	12957	Xu_20190729_FecalMicrobiome_V42_Kac	80.979	61.321	52041000	23286000	0	0	3845600	12841000	12069000	6189	238	13418	3
249	AAGFENLKGHK	Acetyl (K)	1212.63	0.625121	MH0200_GL0058381;MH0150_GL0033382	1	1	24.086	24.287	3	0.00086709	15002	Xu_20190729_FecalMicrobiome_V42_Kac	100.88	72.073	125910000	12620000	0	0	3146000	94231000	15911000	10078	239	20900	4
250	AAGFENLKGHR	Acetyl (K)	1240.63	0.631269	MH0144_GL0081726	1	1	26.216	26.299	3	0.013445	17715	Xu_20190729_FecalMicrobiome_V45_Kac	60.598	38.366	71920000	61949000	0	0	792550	9178700	0	8894	240	18755	2
251	AAGFVNLKGHR	Acetyl (K)	1210.66	0.65709	V1.UC11-5_GL0160409	1	1	28.288	30.043	3	0.0021175	20325	Xu_20190813_FecalMicrobiome_V46_Kac_12ulOfRemaining	85.958	61.615	63682000	0	0	0	0	63682000	0	17458	241	31871	2
252	AAGGLFILGTER	Unmodified	1203.66	0.661172	MH0393_GL0045512	0	0	61.762	65.221	2	0.0042576	54262	Xu_20190813_FecalMicrobiome_V46_Kac_12ulOfRemaining	84.17	0	0	0	0	0	0	0	0	12509	242		1
253	AAGGTVFTAEEAKK	Acetyl (K)	1420.72	0.719809	MH0002_GL0039393	1	1	30.274	30.726	2	0.00066391	20738	Xu_20190813_FecalMicrobiome_V46_Kac_12ulOfRemaining	135.16	81.691	49244000	0	9894900	3973000	10759000	24617000	0	3428	243	7431	2
254	AAGGTVGDSLLEMDYLDYANKMK	Acetyl (K);Oxidation (M)	2519.16	0.155991	MH0267_GL0210066	1	1	96.437	98.943	2;3	1.0842e-07	78549	Xu_20190729_FecalMicrobiome_V42_Kac	106.52	95.085	9150900	9150900	0	0	0	0	0	11093	244	22521	1
255	AAGGTVGDSLLEMDYLDYANKMK	Acetyl (K)	2503.16	0.161077	MH0267_GL0210066	1	1	105.75	107.35	2;3	2.7414e-08	87740	Xu_20190729_FecalMicrobiome_V42_Kac	112.06	89.261	14768000	7966100	6801900	0	0	0	0	11093	244	22521	2
256	AAGIADDKTEVTNK	Acetyl (K)	1473.73	0.731102	MH0244_GL0120148	1	1	23.86	24.011	2	0.021434	13295	Xu_20190729_FecalMicrobiome_V47_Kac	68.132	29.328	14225000	7193300	0	0	4056800	0	2975200	10776	245	22024;22025	1
257	AAGIADDKTEVTNKATTVGSLLDK	Acetyl (K)	2459.28	0.275513	MH0244_GL0120148	1	2	78.235	79.163	3	0.00070629	66793	Xu_20190521_FecalMicrobiome_PTMenrichment_Kac_V43	66.853	43.406	13859000	0	4814600	0	0	0	9044700	10776	246	22024;22025	2
258	AAGIPSLFMINKK	Acetyl (K)	1430.8	0.795557	MH0043_GL0017240;MH0113_GL0102510;NOM023_GL0008798;V1.CD38-0_GL0138267;MH0375_GL0035200;MH0267_GL0091922;MH0359_GL0007597;T2D-135A_GL0075451;V1.CD1-3-PN_GL0114759;NOF013_GL0006256;MH0381_GL0144456;MH0402_GL0104036;MH0287_GL0160651;MH0189_GL0038493;MH0025_GL0059879;MH0191_GL0124628;O2.UC1-1_GL0110270;MH0004_GL0032070;MH0003_GL0087879;T2D-73A_GL0041931	1	1	89.109	89.56	2	0.017402	75907	Xu_20190521_FecalMicrobiome_PTMenrichment_Kac_V43	82.749	51.328	5554800	0	2859100	0	2695700	0	0	6254;8166;16218;5802;3817;16497	247	8366	1
259	AAGISVKYDDADNK	Acetyl (K)	1507.72	0.715452	MH0172_GL0017178;MH0012_GL0130026	1	1	28.092	28.092	2	0.0027245	20708	Xu_20190521_FecalMicrobiome_PTMenrichment_Kac_V43	96.015	65.465	14112000	0	14112000	0	0	0	0	5199	248	11355	1
260	AAGKFTTGEDADRLNAAYGEALLVR	Acetyl (K)	2650.34	0.335093	V1.CD14-0_GL0055758	1	2	80.62	82.677	3	0.0061668	66052	Xu_20190729_FecalMicrobiome_V47_Kac	49.287	21.567	5024600	0	0	0	0	0	5024600	16650	249	30813	1
261	AAGKPNFYMFGEICTR	Unmodified	1860.87	0.86511	MH0003_GL0018734	0	1	70.173	71.629	3	0.03881	56812	Xu_20190729_FecalMicrobiome_V47_Kac	67.605	47.376	29508000	0	0	0	0	0	29508000	3665	250		1
262	AAGKYMVSGPDELK	Acetyl (K);Oxidation (M)	1522.73	0.733744	MH0044_GL0064809	1	1	32.66	34.816	2	0.0023205	25089	Xu_20190813_FecalMicrobiome_V46_Kac_12ulOfRemaining	101.89	58.376	19871000	0	0	0	0	19871000	0	6303	251	13614;13615	1
263	AAGLDVYKMIEGIQPICFENAK	Acetyl (K);Oxidation (M)	2524.23	0.234182	MH0062_GL0002041;MH0251_GL0079003	1	1	98.995	101.6	3	0.011081	82579	Xu_20190729_FecalMicrobiome_V42_Kac	50.055	32.23	4295500	4295500	0	0	0	0	0	6693	252	14392	1
264	AAGLDVYKMIEGIQPICFENAK	Acetyl (K)	2508.24	0.239267	MH0062_GL0002041;MH0251_GL0079003	1	1	115.58	117.46	3	1.0201e-12	97351	Xu_20190729_FecalMicrobiome_V42_Kac	153.82	118.43	39975000	33905000	0	0	0	1454100	4616300	6693	252	14392	1
265	AAGLDVYKMVEGIQPICFENAK	Acetyl (K)	2494.22	0.223617	O2.UC15-1_GL0015383;O2.UC19-1_GL0013177;O2.UC22-1_GL0015525;V1.CD17-4_GL0082232;V1.CD55-0_GL0039631;O2.UC50-0_GL0095921;O2.UC48-0_GL0133727;NLF012_GL0002038;MH0247_GL0064655;T2D-114A_GL0021064	1	1	112.62	115.58	3	0.0086811	99744	Xu_20190813_FecalMicrobiome_V46_Kac_12ulOfRemaining	50.539	28.528	0	0	0	0	0	0	0	14200;14453;16145	253	27221	1
266	AAGLENLKGHR	Acetyl (K)	1206.65	0.646919	MH0191_GL0106296;MH0126_GL0019579	1	1	23.967	24.368	3	0.0019431	17052	Xu_20190521_FecalMicrobiome_PTMenrichment_Kac_V44	87.184	60.478	38887000	0	3213900	13126000	5563200	16985000	0	9805;8393	254	17739	2
267	AAGLVEKIEDYDNK	Acetyl (K)	1605.79	0.788617	MH0172_GL0025896	1	1	76.656	76.656	2	0.019069	64688	Xu_20190521_FecalMicrobiome_PTMenrichment_Kac_V43	69.815	37.597	9203500	0	9203500	0	0	0	0	9345	255	19587	1
268	AAGLVNLKGHR	Acetyl (K)	1176.67	0.67274	MH0198_GL0037851	1	1	27.574	27.945	3	0.00095906	18674	Xu_20190729_FecalMicrobiome_V42_Kac	98.943	56.607	75345000	26556000	8552400	2990300	0	30690000	6557000	10003	256	20752	4
269	AAGLYKNER	Acetyl (K)	1062.55	0.545808	BGI-33A_GL0000778;DOF002_GL0034843;MH0257_GL0137663	1	1	15.208	15.208	2	0.015162	8464	Xu_20190521_FecalMicrobiome_PTMenrichment_Kac_V43	87.308	42.586	68773000	0	68773000	0	0	0	0	2081;2532	257	4029;4943	1
270	AAGMDATHDTVHEMAKDEAR	Acetyl (K)	2196.95	0.952815	O2.UC43-0_GL0082925;O2.CD2-0_GL0078880;O2.CD2-0_GL0019748;O2.CD2-0_GL0013710;MH0172_GL0017176;MH0012_GL0136653;MH0357_GL0096191;MH0132_GL0090991	1	1	27.116	27.116	3	0.0009342	19788	Xu_20190521_FecalMicrobiome_PTMenrichment_Kac_V43	68.187	58.781	12777000	0	12777000	0	0	0	0	5214	258	11394	1
271	AAGNYQKEYR	Acetyl (K)	1240.58	0.58365	BGI089A_GL0015672;O2.UC18-2_GL0078649;V1.CD6-0-PT_GL0229980;159166850-stool1_revised_scaffold1956_1_gene22592;O2.UC16-1_GL0003455;MH0330_GL0030760;MH0299_GL0066174	1	1	14.361	14.361	2	0.0030393	7727	Xu_20190521_FecalMicrobiome_PTMenrichment_Kac_V43	115.71	64.369	10288000	0	10288000	0	0	0	0	300	259	476	1
272	AAGQAKLQVIK	Acetyl (K)	1167.7	0.697557	MH0244_GL0035709;MH0462_GL0054953	1	1	32.683	32.108	2	0.0083991	21794	Xu_20190729_FecalMicrobiome_V47_Kac	87.308	41.149	4905900	0	0	0	960400	0	3945600	10756	260	21988;21989	1
273	AAGSAEFAAKAGVAAIVEEDAVK	Acetyl (K)	2216.13	0.132477	MH0002_GL0040561	1	1	102.05	105.11	3	0.0014902	90659	Xu_20190813_FecalMicrobiome_V46_Kac_12ulOfRemaining	59.324	35.995	4198400	0	0	0	0	4198400	0	3437	261	7453	2
274	AAGSEFTIKK	Acetyl (K)	1092.58	0.581525	MH0113_GL0093089	1	1	28.571	28.271	2	0.030078	18929	Xu_20190729_FecalMicrobiome_V42_Kac	81.915	42.368	16893000	16893000	0	0	0	0	0	8161	262	17320	1
275	AAGSSFTIKK	Acetyl (K)	1050.57	0.57096	764042746-stool2_revised_C486736_1_gene61799	1	1	24.375	24.375	2	0.032009	17424	Xu_20190521_FecalMicrobiome_PTMenrichment_Kac_V43	80.231	27.749	15625000	0	15625000	0	0	0	0	1570	263	3010	1
276	AAGTLLKAADK	Acetyl (K)	1099.62	0.623724	T2D-135A_GL0063991;MH0012_GL0194329;MH0002_GL0004017	1	1	26.663	26.663	2	0.0050642	19381	Xu_20190521_FecalMicrobiome_PTMenrichment_Kac_V43	94.692	26.676	7989600	0	7989600	0	0	0	0	3258	264	6994	2
277	AAGTYTGKYATQTHFFGYEGR	Acetyl (K)	2367.09	0.0920095	O2.UC49-0_GL0064264	1	1	60.548	61.302	3	2.8128e-05	48064	Xu_20190729_FecalMicrobiome_V47_Kac	92.563	77.949	9837600	0	0	0	0	0	9837600	15027	265	28441	1
278	AAGVKYTASPIHMLR	Acetyl (K);Oxidation (M)	1671.88	0.876661	MH0229_GL0144055	1	1	37.515	37.366	3	0.034311	26872	Xu_20190729_FecalMicrobiome_V47_Kac	49.967	20.639	5436000	0	0	0	0	0	5436000	10514	266		1
279	AAGVQCFDTVFTDLKDMDGFRK	Acetyl (K);Oxidation (M)	2578.18	0.183209	MH0267_GL0024186;MH0136_GL0018821	1	2	104.23	106.64	3	1.6995e-11	86849	Xu_20190729_FecalMicrobiome_V42_Kac	143.95	46.489	24688000	24688000	0	0	0	0	0	8763	267	18506	3
280	AAGVQCFDTVFTDLKDMDGFRK	Acetyl (K)	2562.19	0.188294	MH0267_GL0024186;MH0136_GL0018821	1	2	116.12	117.37	3	3.7009e-23	97148	Xu_20190729_FecalMicrobiome_V42_Kac	190.63	167.93	216630000	183550000	0	0	33082000	0	0	8763	267	18506	2
281	AAGVQCFDTVYTDLKDMDGFRK	Acetyl (K);Oxidation (M)	2594.18	0.178124	V1.UC35-4_GL0058948;MH0244_GL0080176;DOF004_GL0063798;NLF006_GL0031423	1	2	92.713	94.518	3	9.2948e-38	76587	Xu_20190729_FecalMicrobiome_V42_Kac	210.43	184.19	243390000	144700000	9536900	0	3025300	24401000	61718000	2545	268	4966	11
282	AAGVQCFDTVYTDLKDMDGFRK	Acetyl (K)	2578.18	0.183209	V1.UC35-4_GL0058948;MH0244_GL0080176;DOF004_GL0063798;NLF006_GL0031423	1	2	107.29	109.22	2;3	1.992e-39	89377	Xu_20190729_FecalMicrobiome_V42_Kac	217.82	51.536	482770000	234220000	43735000	0	3334000	22288000	179200000	2545	268	4966	15
283	AAGYDNLKGHK	Acetyl (K)	1214.6	0.604385	MH0245_GL0066461;MH0220_GL0241041;MH0003_GL0103171;MH0442_GL0182537;MH0253_GL0212490;MH0310_GL0027901;O2.UC41-0_GL0058755;MH0066_GL0038511;V1.UC61-0_GL0101861	1	1	15.073	16.161	2;3	0.0004587	6496	Xu_20190729_FecalMicrobiome_V42_Kac	115.57	75.516	337090000	222190000	13395000	5815800	11557000	9832700	74300000	3852;11578;14810;17942	269	8415	8
284	AAGYKIVSGAPDVK	Acetyl (K)	1416.76	0.76128	MH0323_GL0183772	1	1	39.276	40.128	2	0.0030271	31838	Xu_20190521_FecalMicrobiome_PTMenrichment_Kac_V44	94.191	51.797	18306000	0	0	18306000	0	0	0	11710	270	23445;23446	1
285	AAGYKMTSSVNDTYR	Acetyl (K)	1704.78	0.777735	MH0006_GL0072275	1	1	33.417	34.269	2	0.0069955	26282	Xu_20190521_FecalMicrobiome_PTMenrichment_Kac_V44	80.245	56.258	11218000	0	0	11218000	0	0	0	4330	271	9546	1
286	AAGYKMTSTANDTYR	Acetyl (K)	1690.76	0.762085	SZEY-48A_GL0003650;T2D-20A_GL0071402	1	1	27.105	27.619	2	0.00015297	20228	Xu_20190521_FecalMicrobiome_PTMenrichment_Kac_V43	129.84	100.07	59586000	0	23572000	4745600	0	21919000	9348700	15978;16316	272	29806	5
287	AAHADTLAAKTGR	Acetyl (K)	1323.69	0.689512	MH0275_GL0111820;V1.CD20-4_GL0074921	1	1	15.466	16.394	3	0.028031	6458	Xu_20190729_FecalMicrobiome_V42_Kac	45.79	23.558	10008000	1988300	0	8020100	0	0	0	11238	273	22753	1
288	AAHAVGKYITK	Acetyl (K)	1199.67	0.666257	BGI003A_GL0039050;V1.CD28-0_GL0096501;HT25A_GL0062793;MH0032_GL0021945;O2.UC1-0_GL0001646;MH0172_GL0054286;MH0012_GL0222584;O2.UC37-1_GL0070775;T2D-102A_GL0019617;DOM018_GL0004605;N009A_GL0090085;MH0447_GL0079376;MH0391_GL0124161;MH0019_GL0021827	1	1	16.73	18.133	3	0.0055237	7729	Xu_20190729_FecalMicrobiome_V42_Kac	71.524	47.535	4380300	4380300	0	0	0	0	0	1979	274	3806	1
289	AAHDAIKIHCK	Acetyl (K)	1304.67	0.66594	MH0373_GL0112252	1	1	10.616	10.967	3	0.022158	4404	Xu_20190521_FecalMicrobiome_PTMenrichment_Kac_V44	51.252	21.445	9503700	0	0	9503700	0	0	0	12298	275	24337	1
290	AAHEAIKIQCK	Acetyl (K)	1309.68	0.681255	159268001-stool2_revised_scaffold16191_1_gene108819;MH0121_GL0007659;T2D-113A_GL0015594;V1.UC64-0_GL0101063;N087A_GL0025780;T2D-133A_GL0082245;MH0025_GL0008444;O2.UC28-0_GL0010604;MH0024_GL0021824	1	1	14.387	14.387	2;3	0.0016512	7743	Xu_20190521_FecalMicrobiome_PTMenrichment_Kac_V43	119.68	85.428	35803000	0	35803000	0	0	0	0	414;5791	276	727	2
291	AAHEAIKVHCK	Acetyl (K)	1304.67	0.66594	MH0003_GL0042123;T2D-135A_GL0106289	1	1	9.332	9.332	3	0.00062988	2999	Xu_20190521_FecalMicrobiome_PTMenrichment_Kac_V43	108.37	49.696	30240000	0	30240000	0	0	0	0	3729	277	8136	1
292	AAHFITLVPK	Unmodified	1095.64	0.644065	158458797-stool1_revised_C1250692_1_gene56424;MH0130_GL0050210;T2D-120A_GL0007515	0	0	44.021	44.248	3	0.020192	32837	Xu_20190729_FecalMicrobiome_V47_Kac	53.756	36.526	11307000	4402300	0	0	0	0	6904500	72	278		2
293	AAHFITLVPKLQELGK	Acetyl (K)	1806.04	0.0403553	158458797-stool1_revised_C1250692_1_gene56424;MH0130_GL0050210;T2D-120A_GL0007515	1	1	92.551	93.653	3	0.0027522	79524	Xu_20190521_FecalMicrobiome_PTMenrichment_Kac_V43	70.197	52.708	19642000	4104600	12725000	0	2811600	0	0	72	279	109	4
294	AAHLPEQMIQNIAKGR	Acetyl (K)	1817.96	0.957036	MH0414_GL0083325;O2.UC58-0_GL0027221;V1.FI25_GL0126769;159490532-stool2_revised_scaffold1239_2_gene100413;160421117-stool1_revised_scaffold11003_1_gene51708;N085A_GL0022966;MH0155_GL0062020;V1.UC31-0_GL0123482;MH0280_GL0226534	1	1	67.215	67.692	3	0.00037365	53259	Xu_20190729_FecalMicrobiome_V47_Kac	94.487	67.224	32150000	0	17603000	0	0	0	14547000	12744;442;712;9089	280	787	3
295	AAHSLKGMAGTMGFK	Acetyl (K)	1547.76	0.758854	SZEY-63A_GL0013198;MH0275_GL0062842;MH0130_GL0046805;MH0149_GL0079566;MH0053_GL0021300;MH0288_GL0155713;MH0212_GL0033582;O2.UC12-1_GL0022357;MH0143_GL0118805;MH0385_GL0117130;MH0385_GL0076834;MH0389_GL0003753;V1.FI37_GL0008655;MH0377_GL0104081;MH0058_GL0050075;MH0073_GL0003406;T2D-108A_GL0024597;NLF002_GL0034302;MH0198_GL0089030;T2D-45A_GL0000610;V1.CD50-0_GL0046079;ED9A_GL0099250;MH0006_GL008623…	1	1	56.257	56.608	3	0.00019392	44869	Xu_20190729_FecalMicrobiome_V45_Kac	107.74	90.07	37526000	4743300	0	5596200	27187000	0	0	16009;6590;9908;11372	281	14131;14132	2
296	AAHSLKGMAGTMGYK	Acetyl (K)	1563.75	0.753768	MH0156_GL0029009;MH0089_GL0103577;MH0365_GL0037222;MH0121_GL0054139;MH0168_GL0040696;MH0122_GL0096834;SZEY-74A_GL0020436;MH0143_GL0080129;MH0379_GL0062180	1	1	41.745	41.746	3	0.00098311	33143	Xu_20190521_FecalMicrobiome_PTMenrichment_Kac_V44	87.519	15.539	47482000	10976000	13115000	12256000	5482100	0	5654100	7524;8321;8872;12356	282	16097;16098	2
297	AAIADLEKAEDSAK	Acetyl (K)	1472.74	0.735853	MH0002_GL0063088	1	1	46.953	46.953	2	0.0060658	37995	Xu_20190521_FecalMicrobiome_PTMenrichment_Kac_V43	85.288	57.111	7701000	0	7701000	0	0	0	0	3548	283	7746	1
298	AAIATADACTKSSAEGR	Acetyl (K)	1720.81	0.805012	O2.UC15-1_GL0005884	1	1	19.377	20.43	2	6.4059e-05	10313	Xu_20190729_FecalMicrobiome_V45_Kac	117.07	85.887	6951300	2714100	0	0	4237200	0	0	14195	284	27214	1
299	AAIDAVKQLSHDVGIPANLK	Acetyl (K)	2101.15	0.153153	MH0044_GL0017146	1	1	92.715	94.92	3	0.0026745	76986	Xu_20190729_FecalMicrobiome_V42_Kac	60.564	36.523	4606700	4606700	0	0	0	0	0	6275	285	13574	2
300	AAIDAYYEKYGAK	Acetyl (K)	1503.72	0.72456	MH0086_GL0088053	1	1	53.796	54.549	2	0.016659	42150	Xu_20190729_FecalMicrobiome_V47_Kac	73.781	9.3427	12358000	0	0	5738900	0	0	6619500	7279	286	15547	2
301	AAIDELVQKLDGK	Acetyl (K)	1440.78	0.782409	NLM010_GL0027124	1	1	94.55	95.703	2	0.005418	77769	Xu_20190729_FecalMicrobiome_V42_Kac	88.338	45.62	10200000	6571700	3628800	0	0	0	0	13655	287	26400	4
302	AAIDEYYKQYGCK	Acetyl (K)	1649.74	0.739558	O2.UC51-2_GL0203582	1	1	48.523	49.274	2	1.2121e-07	38143	Xu_20190729_FecalMicrobiome_V45_Kac	168.83	132.4	48203000	0	3486800	0	15150000	29566000	0	15074	288	28530	3
303	AAIDKYYAEYGVK	Acetyl (K)	1531.76	0.75586	SZEY-74A_GL0120145	1	1	59.351	59.351	2	0.007766	49148	Xu_20190521_FecalMicrobiome_PTMenrichment_Kac_V43	83.397	38.533	11191000	0	11191000	0	0	0	0	16031	289	29894	1
304	AAIDTIASALQEVSKQR	Acetyl (K)	1841.98	0.984691	MH0116_GL0110882;MH0030_GL0037777;V1.FI24_GL0116015	1	1	98.752	101.36	2;3	4.1523e-23	82559	Xu_20190729_FecalMicrobiome_V42_Kac	198.14	139.63	17691000	17691000	0	0	0	0	0	8200;5969	290	12993	4
305	AAIEALPAKIGFIR	Acetyl (K)	1510.89	0.887149	SZEY-69A_GL0080609;MH0430_GL0058275	1	1	90.674	92.679	2	0.016751	75351	Xu_20190729_FecalMicrobiome_V42_Kac	72.006	14.514	3407500	3407500	0	0	0	0	0	12954	291	25374	1
306	AAIEEKIGKLER	Acetyl (K)	1397.79	0.787829	MH0172_GL0006140	1	2	53.376	53.977	3	0.017749	42157	Xu_20190729_FecalMicrobiome_V42_Kac	58.487	14.495	3589000	3589000	0	0	0	0	0	9339	292	19578	1
307	AAIEEKLGRLDK	Acetyl (K)	1383.77	0.772179	NLM007_GL0007512;V1.FI10_GL0006958;MH0114_GL0074096	1	2	51.085	51.87	3	0.00023173	40908	Xu_20190729_FecalMicrobiome_V45_Kac	124.38	24.355	35943000	0	3594400	0	28971000	3378300	0	8184	293	17355	1
308	AAIEFTKHR	Acetyl (K)	1113.59	0.593092	MH0100_GL0015035;O2.UC14-2_GL0030036	1	1	22.29	23.443	3	0.0082848	13771	Xu_20190813_FecalMicrobiome_V46_Kac_12ulOfRemaining	71.451	52.319	9364600	0	0	0	0	9364600	0	7770	294	16563	1
309	AAIEIMEADPSKFVHR	Acetyl (K);Oxidation (M)	1870.92	0.924733	MH0113_GL0104523;MH0314_GL0128758;MH0055_GL0064370;MH0046_GL0045189;764588959-stool1_revised_scaffold8947_1_gene135462	1	1	58.188	58.889	3	0.01015	46461	Xu_20190729_FecalMicrobiome_V42_Kac	62.646	45.364	3905100	3905100	0	0	0	0	0	8167	295	17324	1
310	AAIEIMEADPSKFVHR	Acetyl (K)	1854.93	0.929819	MH0113_GL0104523;MH0314_GL0128758;MH0055_GL0064370;MH0046_GL0045189;764588959-stool1_revised_scaffold8947_1_gene135462	1	1	71.093	73.032	3	0.0011266	57668	Xu_20190729_FecalMicrobiome_V47_Kac	81.656	39.341	30237000	11593000	0	0	0	5118200	13526000	8167	295	17324	2
311	AAIEIMEANPDKLIHR	Acetyl (K)	1861.97	0.972018	MH0002_GL0042469	1	1	71.704	73.26	3	0.030608	58028	Xu_20190729_FecalMicrobiome_V47_Kac	49.485	31.031	0	0	0	0	0	0	0	3456	296	7522	1
312	AAIEKEGAELPYAALYEK	Acetyl (K)	2007.02	0.0200733	MH0203_GL0119236;483216.BACEGG_01850;BGI003A_GL0020468	1	1	77.99	79.846	2	3.6709e-06	63743	Xu_20190729_FecalMicrobiome_V47_Kac	155.98	111.21	5309700	0	0	0	0	0	5309700	1016	297	1922	1
313	AAIEKLAAGRK	Acetyl (K)	1168.69	0.692806	T2D-62A_GL0012875;V1.UC34-0_GL0092345;SZEY-35A_GL0032766;V1.CD15-3_GL0145146	1	2	21.056	21.056	3	0.02865	14129	Xu_20190521_FecalMicrobiome_PTMenrichment_Kac_V43	53.237	18.545	7003700	0	7003700	0	0	0	0	15946	298	29752	1
314	AAIEKYPNLSH	Acetyl (K)	1283.65	0.651001	MH0010_GL0043881	1	1	35.866	35.866	2	0.0032896	28080	Xu_20190521_FecalMicrobiome_PTMenrichment_Kac_V43	103.26	74.297	13024000	0	13024000	0	0	0	0	4871	299	10652	1
315	AAIEKYPNLSK	Acetyl (K)	1274.69	0.687052	MH0435_GL0150018	1	1	33.643	34.645	2	0.0016641	26891	Xu_20190521_FecalMicrobiome_PTMenrichment_Kac_V43	119.53	70.734	98295000	0	34490000	10659000	0	53146000	0	13019	300	25459	3
316	AAIENLKNITSQLISQEELAR	Acetyl (K)	2382.28	0.275453	DLF012_GL0042282;MH0015_GL0002679;NLF002_GL0009115	1	1	115.93	118.89	3	0.00071367	102022	Xu_20190813_FecalMicrobiome_V46_Kac_12ulOfRemaining	69.398	50.838	3694100	0	0	0	0	3694100	0	2264	301	4393	1
317	AAIESGKVAK	Acetyl (K)	1014.57	0.57096	MH0044_GL0065036	1	1	14.217	14.793	2	0.027384	7995	Xu_20190521_FecalMicrobiome_PTMenrichment_Kac_V43	71.877	17.673	10032000	0	8833100	0	0	1198900	0	6304	302	13617	1
318	AAIKCYGADSVQEGVAIMHK	Acetyl (K)	2189.06	0.0609091	T2D-52A_GL0014384	1	1	65.697	66.449	3	5.9182e-07	55839	Xu_20190521_FecalMicrobiome_PTMenrichment_Kac_V44	110.41	87.086	8225100	0	0	8225100	0	0	0	16410	303	30421	1
319	AAIKLQK	Acetyl (K)	812.512	0.511988	469616.FMAG_01997	1	1	14.35	14.926	2	0.033575	8496	Xu_20190521_FecalMicrobiome_PTMenrichment_Kac_V43	112.66	8.4151	42531000	0	41135000	0	0	1396600	0	998	304		1
320	AAILKLLTEPSYK	Acetyl (K)	1487.86	0.859931	T2D-51A_GL0053899	1	1	78.961	80.817	2	0.015309	64434	Xu_20190729_FecalMicrobiome_V47_Kac	74.944	24.661	13753000	0	0	0	0	0	13753000	16398	305	30403	2
321	AAILPLSKK	Acetyl (K)	981.622	0.622267	V1.UC54-0_GL0136195;V1.CD38-0_GL0197601;MH0428_GL0165698	1	1	41.491	41.491	2	0.03433	31198	Xu_20190729_FecalMicrobiome_V42_Kac	76.825	10.945	0	0	0	0	0	0	0	17873;12938	306		1
322	AAIMKEYAR	Acetyl (K)	1093.56	0.559015	V1.UC55-0_GL0149070;MH0148_GL0091016;V1.UC50-1_GL0008357;O2.UC15-1_GL0149125	1	1	26.97	28.524	2	0.014237	18847	Xu_20190813_FecalMicrobiome_V46_Kac_12ulOfRemaining	103.56	71.243	0	0	0	0	0	0	0	8967	307	18882	1
323	AAITSLGHVTEGRFPIYLSR	Unmodified	2187.18	0.180037	V1.CD16-0_GL0102460	0	1	72.897	74.553	3	0.009771	59011	Xu_20190729_FecalMicrobiome_V47_Kac	68.567	38.675	7129300	0	0	0	0	0	7129300	16671	308		1
324	AAITTVLAKK	Acetyl (K)	1056.65	0.654296	V1.UC35-0_GL0046961	1	1	39.57	40.021	2	0.0079466	30041	Xu_20190729_FecalMicrobiome_V42_Kac	111.95	68.178	39718000	27447000	0	0	2989700	9281700	0	17634	309	32115	1
325	AAIVKLLTEPSYK	Acetyl (K)	1473.84	0.844281	MH0438_GL0044080;MH0404_GL0137213;MH0085_GL0049643	1	1	75.809	77.665	2	4.4663e-11	61747	Xu_20190729_FecalMicrobiome_V47_Kac	173.64	102.03	54022000	0	0	0	0	0	54022000	7177	310	15343	2
326	AAIVNKAEAAK	Acetyl (K)	1126.63	0.634623	MH0023_GL0023742;SZEY-68A_GL0077481;O2.UC43-0_GL0063358;MH0031_GL0009843	1	1	19.951	20.503	2	0.00045398	13748	Xu_20190521_FecalMicrobiome_PTMenrichment_Kac_V44	140.45	72.549	125240000	0	0	125240000	0	0	0	5786	311	12579	1
327	AAKAAAAKPEDEK	Acetyl (K)	1340.69	0.693594	MH0458_GL0000637;V1.FI16_GL0038881;158479027-stool1_revised_C742633_1_gene16686	1	2	8.9053	9.4817	3	0.013746	2538	Xu_20190813_FecalMicrobiome_V46_Kac_12ulOfRemaining	62.088	48.124	3195900	0	1939000	0	0	1256900	0	13263;116	312	166;168;25773	1
328	AAKFAELLGDCVWDTK	Acetyl (K)	1864.9	0.902935	T2D-123A_GL0070562	1	1	103.39	103.39	2	6.5229e-05	88328	Xu_20190521_FecalMicrobiome_PTMenrichment_Kac_V43	145.81	91.344	21371000	0	21371000	0	0	0	0	16169	313	30087	3
329	AAKFAELLGDCVWDTK	Acetyl (Protein N-term)	1864.9	0.902935	T2D-123A_GL0070562	0	1	101.55	103.44	3	0.00032315	88300	Xu_20190521_FecalMicrobiome_PTMenrichment_Kac_V43	91.657	60.337	35291000	2061900	26892000	0	0	0	6337100	16169	313		4
330	AAKFAELLGEVVTDSTK	Acetyl (K)	1819.96	0.956745	O2.UC28-2_GL0009776	1	1	116.27	116.72	2;3	5.0137e-23	99513	Xu_20190521_FecalMicrobiome_PTMenrichment_Kac_V43	196.18	126.53	350150000	19564000	185870000	144710000	0	0	0	14575	314	27802;27803	2
331	AAKFAELLGEVVTDSTKK	Acetyl (K)	1948.05	0.0517078	O2.UC28-2_GL0009776	1	2	109.39	110.73	3	3.7428e-09	94888	Xu_20190521_FecalMicrobiome_PTMenrichment_Kac_V44	171.68	136.02	128040000	7777200	59876000	35351000	2158300	3618100	19263000	14575	315	27802;27803	13
332	AAKFPSMEEAMPEIYK	Acetyl (K)	1882.88	0.884508	763961826-stool1_revised_scaffold19267_1_gene11840	1	1	83.502	85.206	2	0.0099934	69097	Xu_20190729_FecalMicrobiome_V42_Kac	73.881	47.175	0	0	0	0	0	0	0	1534	316	2939	1
333	AAKFTAGAQEK	Acetyl (K)	1162.6	0.598237	MH0137_GL0073344	1	1	14.853	14.853	2	0.0067111	8162	Xu_20190521_FecalMicrobiome_PTMenrichment_Kac_V43	142	63.661	38983000	0	38983000	0	0	0	0	8779	317	18527;18528	0
334	AAKLEFFFSGK	Acetyl (K)	1285.67	0.670674	N087A_GL0092605;MH0071_GL0021285	1	1	88.269	90.627	2	0.024224	72799	Xu_20190729_FecalMicrobiome_V47_Kac	69.01	42.496	0	0	0	0	0	0	0	13504	318	26181	1
335	AAKLEKFYDDIEK	Acetyl (K)	1610.82	0.819189	V1.UC17-2_GL0061903;765094712-stool1_revised_scaffold1541_1_gene38734;N074A_GL0023098;158256496-stool1_revised_scaffold6444_1_gene57587;DOM014_GL0039160	1	2	59.058	59.46	2;3	1.6918e-06	46118	Xu_20190729_FecalMicrobiome_V47_Kac	169.62	120.27	28958000	0	0	0	4072300	0	24885000	34	319	48;49	2
336	AAKLESIGYSEYLK	Acetyl (K)	1612.83	0.834839	MH0211_GL0139893	1	1	67.297	69.769	2	0.0011043	58905	Xu_20190813_FecalMicrobiome_V46_Kac_12ulOfRemaining	108.56	62.591	21561000	3463500	0	0	0	18098000	0	10319	320	21323	2
337	AAKLGLYDICK	Acetyl (K)	1292.68	0.679858	MH0045_GL0043677	1	1	58.343	59.045	2	0.0048816	46534	Xu_20190729_FecalMicrobiome_V42_Kac	95.573	37.975	15513000	15513000	0	0	0	0	0	6350	321	13692	3
338	AAKLLDEMHVPFEMNALSAHR	Acetyl (K)	2421.19	0.19332	NOM008_GL0060008;T2D-135A_GL0106274;MH0003_GL0111326;MH0010_GL0003939;NOF013_GL0081994	1	1	90.778	92.783	3	1.764e-05	75500	Xu_20190729_FecalMicrobiome_V42_Kac	91.583	69.148	10160000	10160000	0	0	0	0	0	3871	322	8467	1
339	AAKLNIVSEHAYSDGLR	Acetyl (K)	1884.97	0.969375	V1.UC17-0_GL0030508	1	1	54.869	55.808	2;3	2.3448e-23	43130	Xu_20190729_FecalMicrobiome_V47_Kac	202.25	147.78	813140000	26367000	8974200	0	79778000	515400000	182620000	17503	323	31940	7
340	AAKLNIVYEK	Acetyl (K)	1189.67	0.670674	T2D-156A_GL0009112	1	1	39.398	41.854	2	0.0025444	31972	Xu_20190813_FecalMicrobiome_V46_Kac_12ulOfRemaining	120.99	65.458	113940000	0	0	0	0	113940000	0	16262	324	30217	2
341	AAKLNVVYEK	Acetyl (K)	1175.65	0.655024	MH0122_GL0000899;MH0129_GL0011109;MH0305_GL0135733;MH0439_GL0228879;O2.UC9-1_GL0129519	1	1	33.5	33.665	2	0.00020924	24006	Xu_20190729_FecalMicrobiome_V42_Kac	156.83	95.916	317060000	151810000	6962200	0	8372900	136170000	13749000	8276;13069;15273	325	17520;25522;28824	3
342	AAKLQALCNDYK	Acetyl (K)	1435.71	0.712949	159227541-stool1_revised_scaffold62_1_gene81006	1	1	45.882	45.607	2	0.021938	34172	Xu_20190729_FecalMicrobiome_V47_Kac	70.441	45.316	10510000	0	0	0	6637400	0	3872200	342	326	564	1
343	AAKLTAADCAK	Acetyl (K)	1160.59	0.585958	MH0183_GL0022342	1	1	13.402	13.627	2	0.01088	7083	Xu_20190521_FecalMicrobiome_PTMenrichment_Kac_V43	83.309	50.468	38070000	0	31839000	6231700	0	0	0	9478	327	19823;19824	1
344	AAKQLIQK	Acetyl (K)	940.571	0.570566	MH0078_GL0018793;MH0063_GL0010334;MH0057_GL0033685	1	1	15.341	15.793	2	0.0045065	9261	Xu_20190521_FecalMicrobiome_PTMenrichment_Kac_V44	162.31	28.493	224730000	0	0	224730000	0	0	0	6769	328	14577	1
345	AAKQLMQK	Acetyl (K)	958.527	0.526987	T2D-135A_GL0013328;MH0039_GL0033401;MH0002_GL0065842;NOF013_GL0070485;MH0385_GL0088217;MH0055_GL0007832;MH0314_GL0088264;MH0126_GL0101051;MH0070_GL0053321;MH0069_GL0050578;MH0055_GL0025513;MH0046_GL0024324;MH0046_GL0015722;MH0407_GL0125793;MH0290_GL0105267;MH0281_GL0092623;MH0025_GL0016879;NOF013_GL0061025;NLM032_GL0011026;MH0265_GL0069651;O2.UC58-2_GL0080186;MH0328_GL0117294;MH0337_GL0080060;O2.…	1	1	14.146	14.146	2	0.0074516	7529	Xu_20190521_FecalMicrobiome_PTMenrichment_Kac_V43	130.04	57.25	16760000	0	16760000	0	0	0	0	3559;3654	329	7773	1
346	AAKSAVCK	Acetyl (K)	875.453	0.453487	764811490-stool1_revised_scaffold1793_1_gene49935;160158126-stool2_revised_scaffold12995_1_gene69666;MH0410_GL0083573;MH0012_GL0059413;T2D-26A_GL0170375;MH0354_GL0017731;MH0402_GL0100033;158742018-stool1_revised_scaffold17184_1_gene50964;MH0330_GL0053773;N085A_GL0033844;MH0355_GL0098731;V1.FI10_GL0034743;MH0004_GL0000635;MH0089_GL0007788;MH0318_GL0099724	1	1	8.4926	9.8299	2	0.030277	2400	Xu_20190729_FecalMicrobiome_V45_Kac	85.212	8.154	5001000	0	0	0	1750600	2246800	1003600	657;5032;12030;13479;12050;17180;3882;7491;11642	330	1222;1223	1
347	AAKYAPYITDTGAFLEDALSK	Acetyl (K)	2286.14	0.141979	MH0191_GL0053837	1	1	116.11	118.23	2;3	1.3536e-13	94844	Xu_20190729_FecalMicrobiome_V45_Kac	168.07	133.38	156310000	0	0	0	58613000	85261000	12438000	9789	331	20408	4
348	AALAADKLGR	Acetyl (K)	1026.58	0.582193	V1.UC60-0_GL0075181	1	1	26.503	26.478	2	0.011924	17635	Xu_20190729_FecalMicrobiome_V45_Kac	85.731	38.533	31096000	0	0	3868400	27228000	0	0	17939	332	32504	1
349	AALAGFADVKGTK	Acetyl (K)	1289.7	0.697951	MH0124_GL0025005;MH0385_GL0014502;MH0355_GL0092271;NLF013_GL0071605;MH0067_GL0028800;MH0100_GL0071389	1	1	49.001	50.272	2	0.003792	38831	Xu_20190729_FecalMicrobiome_V42_Kac	91.937	51.936	60923000	34767000	0	0	0	17162000	8993400	8343;6817	333	14684	1
350	AALALAEKYDVR	Acetyl (K)	1360.74	0.735065	MH0002_GL0032821	1	1	60.418	60.418	2	0.021311	50100	Xu_20190521_FecalMicrobiome_PTMenrichment_Kac_V43	70.977	9.6238	3904500	0	3904500	0	0	0	0	3389	334	7344	1
351	AALAMFKEYPCK	Acetyl (K)	1469.7	0.704693	NOM019_GL0035704;MH0204_GL0179274;N084A_GL0065353;V1.FI10_GL0015008	1	1	66.014	66.666	2	0.0055964	53210	Xu_20190729_FecalMicrobiome_V42_Kac	88.681	45.168	19156000	4704900	7374000	0	0	0	7077400	10203	335	21130	2
352	AALAMHDTFLKK	Acetyl (K)	1386.73	0.732957	O2.UC43-1_GL0026858;V1.UC58-0_GL0038105;V1.UC21-0_GL0053533;V1.FI36_GL0109670;SZEY-41A_GL0023438;MH0354_GL0116568;MH0152_GL0017805;MH0141_GL0062050;MH0124_GL0087430;MH0001_GL0009391	1	1	45.687	46.539	3	0.017347	37702	Xu_20190521_FecalMicrobiome_PTMenrichment_Kac_V44	56.493	34.019	9164200	0	0	9164200	0	0	0	3081	336	6254	1
353	AALCHETYTAKMSR	Acetyl (K)	1679.78	0.77596	MH0080_GL0063233	1	1	25.197	25.949	3	0.021559	18692	Xu_20190521_FecalMicrobiome_PTMenrichment_Kac_V44	80.534	61.701	9558900	0	0	9558900	0	0	0	7119	337	15230	0
354	AALCHKCTAK	Acetyl (K)	1200.57	0.574347	MH0161_GL0099592;V1.FI31_GL0050162;MH0131_GL0055739	1	1	9.0295	10.258	3	0.0083852	2754	Xu_20190813_FecalMicrobiome_V46_Kac_12ulOfRemaining	67.153	39.744	22462000	0	0	0	971870	21490000	0	9184	338	19270	1
355	AALDAKLQK	Acetyl (K)	998.576	0.576045	MH0062_GL0070999	1	1	25.051	25.051	2	0.022985	18002	Xu_20190521_FecalMicrobiome_PTMenrichment_Kac_V43	82.529	16.025	0	0	0	0	0	0	0	6756	339	14541	1
356	AALDANDFAKAEQLCNK	Acetyl (K)	1919.9	0.904726	MH0065_GL0013892	1	1	59.933	60.685	2;3	2.4269e-11	53744	Xu_20190521_FecalMicrobiome_PTMenrichment_Kac_V44	174.39	156.43	161990000	0	0	161990000	0	0	0	6799	340	14642;14643	3
357	AALDANDFAKAEQLCNKQR	Acetyl (K)	2204.06	0.0644145	MH0065_GL0013892	1	2	54.579	55.431	3	1.1632e-06	45859	Xu_20190521_FecalMicrobiome_PTMenrichment_Kac_V44	113.29	91.62	9067000	0	0	9067000	0	0	0	6799	341	14642;14643	1
358	AALDANDFAKAEQLCNKQR	2 Acetyl (K)	2246.07	0.0749792	MH0065_GL0013892	2	2	67.999	68.751	3	0.00016528	57844	Xu_20190521_FecalMicrobiome_PTMenrichment_Kac_V44	103.88	79.838	12274000	0	0	12274000	0	0	0	6799	341	14642;14643	1
359	AALDKYGSGCAGSR	Acetyl (K)	1453.66	0.661977	NLM015_GL0064735;MH0120_GL0010938;MH0276_GL0237344;MH0055_GL0051547;MH0400_GL0026690;O2.UC43-0_GL0081941;MH0026_GL0009043;MH0404_GL0048999;V1.CD34-0_GL0132446;MH0138_GL0034971;MH0200_GL0145905;MH0096_GL0061240;MH0047_GL0017907;MH0014_GL0040967;MH0138_GL0003956;MH0398_GL0152246;MH0090_GL0041781;MH0400_GL0129209;MH0323_GL0061823;MH0298_GL0033431;MH0152_GL0020885;MH0138_GL0019396;MH0092_GL0031270;MH…	1	1	19.432	19.707	2	0.00023122	13016	Xu_20190521_FecalMicrobiome_PTMenrichment_Kac_V44	129.34	97.964	135570000	0	10210000	125360000	0	0	0	13667	342	26427	3
360	AALEAGVNKLADTVR	Acetyl (K)	1568.85	0.85222	MH0192_GL0047795;MH0422_GL0195886;O2.CD1-0-PT_GL0094791;O2.UC38-1_GL0068098;MH0396_GL0029657	1	1	68.693	69.687	2	2.2337e-10	59091	Xu_20190521_FecalMicrobiome_PTMenrichment_Kac_V44	180.09	116.46	248950000	37404000	26800000	48019000	8275400	119010000	9440400	9833;12889;14761;12532	343	20470	9
361	AALEATTNALKEALIAGDK	Acetyl (K)	1941.04	0.0418714	MH0001_GL0010107	1	1	100.33	101.18	2;3	5.9772e-123	86320	Xu_20190521_FecalMicrobiome_PTMenrichment_Kac_V44	278.4	209.37	116890000	0	0	116890000	0	0	0	3098	344	6327	4
362	AALEEKYK	Acetyl (K)	992.518	0.517862	V1.CD21-0_GL0087850;MH0230_GL0058035	1	1	19.184	20.487	2	0.032596	9965	Xu_20190729_FecalMicrobiome_V42_Kac	82.716	22.008	4079200	4079200	0	0	0	0	0	16749	345	30917	1
363	AALEKGDIAGAQALCDK	Acetyl (K)	1771.88	0.877449	O2.UC22-1_GL0175809	1	1	50.328	50.729	2	6.526e-05	39350	Xu_20190729_FecalMicrobiome_V42_Kac	116.84	72.073	3391000	3391000	0	0	0	0	0	14470	346	27632;27633	1
364	AALEKGDVEAAK	Acetyl (K)	1242.65	0.645581	V1.UC32-0_GL0121176	1	1	21.64	22.594	2	0.0039617	12111	Xu_20190729_FecalMicrobiome_V47_Kac	91.469	44.282	8267800	0	0	0	0	0	8267800	17617	347	32086;32087	2
365	AALEKGVNQLADTVK	Acetyl (K)	1597.87	0.867536	MH0253_GL0167072	1	1	56.522	59.881	2	0.0089862	49238	Xu_20190813_FecalMicrobiome_V46_Kac_12ulOfRemaining	77.912	26.82	5500400	0	0	0	0	5500400	0	10940	348	22267	1
366	AALENPNVKCTR	Acetyl (K)	1413.7	0.703447	MH0333_GL0077996;MH0227_GL0000724;MH0095_GL0008061	1	1	20.41	21.287	2	0.023616	11300	Xu_20190729_FecalMicrobiome_V45_Kac	69.01	41.895	10461000	0	0	0	5374900	5086000	0	7714	349	16459	2
367	AALEPIEAEMTSLNKR	Acetyl (K)	1813.92	0.924399	T2D-135A_GL0080092;MH0003_GL0104512	1	1	78.859	80.262	2	0.0038748	65055	Xu_20190729_FecalMicrobiome_V42_Kac	93.011	69.261	4338200	4338200	0	0	0	0	0	3858	350	8427	1
368	AALEQAYKEFQAK	Acetyl (K)	1537.78	0.777658	MH0152_GL0052297	1	1	62.357	62.057	2	0.0033752	49396	Xu_20190729_FecalMicrobiome_V45_Kac	94.66	31.262	5100600	0	0	0	5100600	0	0	9063	351	19067	2
369	AALEQSYAEFKAK	Acetyl (K)	1496.75	0.751109	MH0075_GL0003163	1	1	50.317	52.046	2	0.016832	41075	Xu_20190729_FecalMicrobiome_V42_Kac	73.632	43.865	38165000	23704000	0	0	0	14460000	0	6988	352	14952	1
370	AALETGVNKLADTVR	Acetyl (K)	1598.86	0.862785	V1.UC2-4_GL0088670	1	1	66.145	66.972	2	0.0014966	53302	Xu_20190729_FecalMicrobiome_V42_Kac	100.38	26.753	9788600	5039300	0	4749300	0	0	0	17556	353	32011	2
371	AALGAGVDKLANTVR	Acetyl (K)	1496.83	0.831091	V1.FI24_GL0171320;MH0377_GL0106168;MH0123_GL0020865;MH0288_GL0075191;MH0385_GL0062565;NLF002_GL0001304;MH0451_GL0012275;T2D-203A_GL0049645;V1.UC26-0_GL0059215	1	1	63.133	64.094	2	2.0054e-06	53801	Xu_20190521_FecalMicrobiome_PTMenrichment_Kac_V43	163.51	40.816	248790000	14202000	44271000	23218000	32488000	122590000	12012000	8332;11382;12419;13202;16312;17567	354	17614	10
372	AALIDRYYHDVEKEAMR	Acetyl (K)	2121.03	0.0313235	MH0024_GL0021824;MH0402_GL0077685;DOM005_GL0050857	1	2	70.579	71.256	3	0.0015904	56259	Xu_20190729_FecalMicrobiome_V47_Kac	78.088	57.997	17789000	0	6624900	0	0	0	11164000	5791	355	12593	1
373	AALIHGLKSVDVMVK	Acetyl (K)	1621.92	0.922548	MH0195_GL0093465;MH0333_GL0042026;V1.CD8-0_GL0038056;MH0146_GL0056846;O2.UC28-0_GL0005707;MH0313_GL0123872;706846339-stool1_revised_C1122895_1_gene124973;MH0128_GL0033441;V1.CD55-0_GL0079264;NOM007_GL0029322;NOF001_GL0008658;O2.UC6-2_GL0011378	1	1	70.586	70.962	3	0.00019099	59792	Xu_20190521_FecalMicrobiome_PTMenrichment_Kac_V43	107.98	44.267	18983000	0	13480000	5502900	0	0	0	9942	356	20665;20666	3
374	AALIHGLKTVDVMVK	Acetyl (K)	1635.94	0.938198	O2.UC43-0_GL0070771;V1.UC13-3_GL0102861;MH0189_GL0124372;O2.UC56-2_GL0021579;O2.UC15-1_GL0053698;MH0355_GL0197884;MH0151_GL0074426;MH0041_GL0044819;MH0011_GL0059034;765135172-stool1_revised_scaffold17355_1_gene43695;V1.UC55-0_GL0138692;MH0417_GL0189823;MH0370_GL0047907;MH0198_GL0019052;MH0101_GL0093219;MH0087_GL0046602;MH0006_GL0128038;159247771-stool1_revised_scaffold6515_1_gene69894;V1.CD41-0_G…	1	1	71.108	71.793	3	0.0003424	60512	Xu_20190521_FecalMicrobiome_PTMenrichment_Kac_V44	100.4	11.691	17909000	2924200	6054700	8930400	0	0	0	372	357	623;624	1
375	AALLRPIEKANK	Acetyl (K)	1364.81	0.813984	MH0173_GL0009434;MH0357_GL0181696;MH0138_GL0042044;MH0018_GL0008885	1	2	31.537	31.838	3	0.028156	24156	Xu_20190521_FecalMicrobiome_PTMenrichment_Kac_V44	52.576	24.714	16112000	0	0	13123000	0	0	2989000	9377	358	19658	1
376	AALNANDFAKAEQLCNK	Acetyl (K)	1918.92	0.92071	T2D-126A_GL0036703	1	1	61.741	62.494	2	3.6503e-05	52524	Xu_20190521_FecalMicrobiome_PTMenrichment_Kac_V44	122.45	92.009	10910000	0	0	10910000	0	0	0	16176	359	30093;30094	1
377	AALNMSEKLLNKK	Acetyl (K)	1500.83	0.833399	MH0001_GL0001696	1	2	46.968	47.394	3	0.0329	38652	Xu_20190521_FecalMicrobiome_PTMenrichment_Kac_V44	49.929	15.244	13640000	0	2238200	11402000	0	0	0	2967	360		1
378	AALPTIKALR	Acetyl (K)	1094.68	0.681179	MH0356_GL0123892;O2.UC22-1_GL0147232;V1.CD7-0-PN_GL0037869;MH0131_GL0035606;518635.BIFANG_02826	1	1	57.427	58.956	2	0.017801	46998	Xu_20190729_FecalMicrobiome_V45_Kac	78.192	46.05	18208000	0	0	0	8630100	9578300	0	12072;1069	361	2053	1
379	AALPTIKTLR	Acetyl (K)	1124.69	0.691744	206672.BL0707	1	1	55.558	55.358	2	0.023592	43849	Xu_20190729_FecalMicrobiome_V45_Kac	74.376	32.537	12713000	0	868560	0	11844000	0	0	816	362	1510	1
380	AALPTIQKLIDGGAK	Acetyl (K)	1536.89	0.887543	V1.CD51-0_GL0163086;MH0211_GL0190372	1	1	88.277	91.134	2	0.020416	78402	Xu_20190813_FecalMicrobiome_V46_Kac_12ulOfRemaining	67.252	43.647	5738100	0	0	0	0	5738100	0	10332	363	21339	1
381	AALQDKFGLHK	Acetyl (K)	1268.69	0.687721	MH0188_GL0170494	1	1	42.749	44.077	3	0.037152	35660	Xu_20190521_FecalMicrobiome_PTMenrichment_Kac_V43	42.243	19.325	10979000	0	3666700	0	0	7312400	0	9694	364		1
382	AALQKFVGQK	Acetyl (K)	1130.64	0.644794	MH0088_GL0023606	1	1	37.627	37.544	2	0.030379	27696	Xu_20190729_FecalMicrobiome_V45_Kac	69.905	28.717	21041000	7978600	0	4309400	8753200	0	0	7374	365	15789	2
383	AALSLKPGVK	Acetyl (K)	1024.63	0.628081	MH0135_GL0042545	1	1	34.284	35.311	2	0.0024369	25674	Xu_20190729_FecalMicrobiome_V42_Kac	122.13	62.89	50964000	37641000	0	0	0	13322000	0	8710	366	18415	1
384	AALSNTFGFGGHNCCVVFK	Unmodified	2084.96	0.95605	MH0001_GL0020459	0	0	70.201	70.953	3	0.0089959	59782	Xu_20190521_FecalMicrobiome_PTMenrichment_Kac_V44	56.121	40.728	13098000	0	0	13098000	0	0	0	3217	367		1
385	AALSNTFGFGGHNCCVVFKK	Acetyl (K)	2255.06	0.0615778	MH0001_GL0020459	1	1	70.591	71.344	3	1.2832e-08	60119	Xu_20190521_FecalMicrobiome_PTMenrichment_Kac_V44	137.44	104.13	29127000	0	0	29127000	0	0	0	3217	368	6831	2
386	AALTAEKAALEQAYK	Acetyl (K)	1618.86	0.856637	MH0152_GL0052297	1	1	70.851	72.981	2	0.0006228	61832	Xu_20190813_FecalMicrobiome_V46_Kac_12ulOfRemaining	111.94	69.193	13747000	5848100	0	0	0	7898500	0	9063	369	19067;19068	2
387	AALTKFDIAGK	Acetyl (K)	1175.65	0.655024	MH0086_GL0005531	1	1	55.249	55.926	2	0.017779	44009	Xu_20190729_FecalMicrobiome_V42_Kac	76.345	31.626	8931400	5890700	0	3040700	0	0	0	7190	370	15358	1
388	AALVALLAR	Unmodified	896.581	0.580737	O2.UC38-0_GL0062594;ED13A_GL0016935;667127.HMPREF0484_4638	0	0	37.084	38.638	2	0.0010442	30271	Xu_20190521_FecalMicrobiome_PTMenrichment_Kac_V44	155.73	7.4079	270040000	0	0	260860000	0	9180900	0	1257	371		2
389	AALVGFTKALAR	Acetyl (K)	1258.74	0.739757	V1.UC64-0_GL0024884	1	1	71.016	71.016	2	0.03205	59504	Xu_20190521_FecalMicrobiome_PTMenrichment_Kac_V43	65.719	31.467	3490400	0	3490400	0	0	0	0	17950	372	32521	1
390	AALVGSIDFDPMQKILTK	Acetyl (K)	1988.07	0.0652494	MH0057_GL0001734	1	1	110.24	112.65	2	0.0021595	92260	Xu_20190729_FecalMicrobiome_V42_Kac	80.522	58.891	2146200	2146200	0	0	0	0	0	6557	373	14069	1
391	AALWAALSR	Unmodified	957.54	0.5396	SZEY-07A_GL0086470	0	0	64.988	66.042	2	0.014813	51919	Xu_20190729_FecalMicrobiome_V47_Kac	107.01	48.84	21208000	0	0	0	0	0	21208000	15897	374		1
392	AALYWASPLFNPSGDKER	Acetyl (K)	2063.01	0.01124	MH0005_GL0013104;V1.UC17-0_GL0013472	1	1	96.426	97.378	2	1.5797e-05	82872	Xu_20190521_FecalMicrobiome_PTMenrichment_Kac_V44	117.23	75.692	9580200	0	0	9580200	0	0	0	4107;17501	375	8970	2
393	AAMAGEEVKAAEK	Acetyl (K)	1345.65	0.654766	MH0416_GL0018356;V1.FI26_GL0138474	1	1	19.532	20.084	2	0.02275	13197	Xu_20190521_FecalMicrobiome_PTMenrichment_Kac_V44	68.536	31.192	6235900	0	0	6235900	0	0	0	12774	376	25071	1
394	AAMAKLVAAR	Acetyl (K)	1042.6	0.595735	O2.UC5-0_GL0093848;MH0161_GL0150306;V1.CD46-0_GL0135326	1	1	32.651	34.806	2	0.027971	24987	Xu_20190813_FecalMicrobiome_V46_Kac_12ulOfRemaining	71.491	22.132	40716000	0	0	0	0	40716000	0	9207	377	19316	1
395	AAMAQQIAAKEQK	Acetyl (K)	1428.74	0.739499	MH0275_GL0140954;MH0161_GL0058557	1	1	27.498	28.35	2	0.000676	20807	Xu_20190521_FecalMicrobiome_PTMenrichment_Kac_V44	118.28	72.282	4950200	0	0	4950200	0	0	0	9167	378	19242	1
396	AAMDTDDKNVR	Acetyl (K)	1276.57	0.571765	MH0229_GL0083635;O2.UC15-0_GL0032768;V1.UC54-0_GL0168047;MH0397_GL0123425;MH0266_GL0045794;V1.UC12-4_GL0053739;MH0060_GL0009418;SZEY-78A_GL0031694	1	1	14.378	15.48	2	0.012103	5587	Xu_20190729_FecalMicrobiome_V45_Kac	81.338	61.551	2574700	0	0	0	2574700	0	0	10507;12539;6631;16036	379	14211	1
397	AAMPEAGPVILEPIHTLKAHVPNDNTGDIMGDVTK	Acetyl (K)	3692.85	0.854217	MH0293_GL0191088;V1.UC31-0_GL0041309;MH0360_GL0125000;O2.UC28-0_GL0148521;MH0193_GL0037784;MH0266_GL0029520	1	1	102.01	102.01	4	0.00025502	87214	Xu_20190521_FecalMicrobiome_PTMenrichment_Kac_V43	56.527	45.774	39764000	0	39764000	0	0	0	0	11452;17607;12143;14560;9871;11063	380	20536;20537	2
398	AAMVSNLLVVLCGNR	Unmodified	1615.85	0.853817	MH0366_GL0050783;V1.FI36_GL0070016;V1.FI26_GL0057481;MH0395_GL0025342;DOM012_GL0075247;765074482-stool1_revised_C1149932_1_gene61081;V1.FI07_GL0101426;764669880-stool1_revised_C386433_1_gene25938;O2.UC24-2_GL0061386;763860675-stool1_revised_scaffold39940_1_gene174218;MH0433_GL0074474;MH0428_GL0024299;MH0436_GL0159506;V1.UC50-1_GL0001316;MH0318_GL0216524;MH0262_GL0111871;O2.UC40-1_GL0226380;SZEY-4…	0	0	104.62	105.89	2	0.011282	90415	Xu_20190521_FecalMicrobiome_PTMenrichment_Kac_V43	101.95	74.31	9561000	0	5055600	912320	0	0	3593100	661	381		1
399	AANAPLYIVHLANKQGVEAVTK	Acetyl (K)	2348.29	0.28523	MH0205_GL0120210;MH0169_GL0052759	1	1	80.725	80.725	3	0.00029164	68169	Xu_20190521_FecalMicrobiome_PTMenrichment_Kac_V43	75.797	61.184	9502200	0	9502200	0	0	0	0	9315	382	19526	1
400	AANAYDGKFSALHHFFGYEGR	Acetyl (K)	2399.11	0.108328	MH0009_GL0003218	1	1	89.103	91.561	3;4	2.4286e-12	73658	Xu_20190729_FecalMicrobiome_V47_Kac	127.5	113.19	49774000	0	0	0	0	0	49774000	4713	383	10351	3
401	AANDLAHKVDFDK	Acetyl (K)	1484.73	0.725957	MH0031_GL0031017;MH0189_GL0047641;MH0252_GL0133324;O2.UC49-0_GL0053898;MH0423_GL0065315;V1.CD44-4_GL0002895	1	1	41.596	42.449	3	0.0024795	34107	Xu_20190521_FecalMicrobiome_PTMenrichment_Kac_V44	78.814	45.619	20631000	0	0	20631000	0	0	0	6003;16940	384	13073;31195;31196	1
402	AANDLAHKVDFDKLAK	Acetyl (K)	1796.94	0.942098	V1.CD44-4_GL0002895	1	2	48.829	49.681	3	0.024781	40590	Xu_20190521_FecalMicrobiome_PTMenrichment_Kac_V44	49.537	23.572	7595300	0	0	7595300	0	0	0	16940	385	31195;31196	1
403	AANDMGVICGVTTNPSLIAKEGR	Acetyl (K)	2415.19	0.188629	MH0386_GL0088794	1	1	74.173	76.929	3	0.012952	65667	Xu_20190813_FecalMicrobiome_V46_Kac_12ulOfRemaining	42.454	22.557	8260200	0	0	0	0	8260200	0	12445	386	24555	1
404	AANDREFAKFADSIK	Acetyl (K)	1723.85	0.852948	MH0010_GL0001485	1	2	64.514	65.291	3	0.0010437	52058	Xu_20190729_FecalMicrobiome_V42_Kac	90.754	21.323	18521000	11984000	0	6537100	0	0	0	4779	387	10467	2
405	AANDREFAKYADAIK	Acetyl (K)	1723.85	0.852948	MH0002_GL0076888;T2D-135A_GL0075837	1	2	54.33	54.519	3	0.001106	44741	Xu_20190521_FecalMicrobiome_PTMenrichment_Kac_V43	90.259	15.476	37950000	6979100	20959000	0	4533700	0	5478400	3619;16219	388	7918;30152	5
406	AANEGEKTETVVKK	Acetyl (K)	1544.8	0.804601	411903.COLAER_02164;T2D-123A_GL0125189;O2.UC8-1_GL0111443	1	2	11.135	11.486	3	0.011246	4899	Xu_20190521_FecalMicrobiome_PTMenrichment_Kac_V44	63.709	28.702	11560000	0	0	11560000	0	0	0	934	389	1801	1
407	AANEGNEKAQLALR	Acetyl (K)	1525.78	0.784869	MH0224_GL0155522	1	1	32.939	33.791	2	0.00059755	25860	Xu_20190521_FecalMicrobiome_PTMenrichment_Kac_V44	115.18	66.434	12606000	0	0	12606000	0	0	0	10454	390	21541	2
408	AANGSVVYLDKNNK	Acetyl (K)	1533.78	0.778721	V1.UC22-1_GL0096166;MH0336_GL0041971	1	1	29.603	30.48	2	0.0076105	20924	Xu_20190729_FecalMicrobiome_V42_Kac	81.525	36.388	37120000	6202600	0	0	0	30918000	0	11871	391	23718	1
409	AANGVLVITTKSGSAGK	Acetyl (K)	1614.89	0.894085	MH0026_GL0022615	1	1	41.51	42.362	2	0.01414	33995	Xu_20190521_FecalMicrobiome_PTMenrichment_Kac_V44	96.464	60.923	5567200	0	0	5567200	0	0	0	5836	392	12692;12693	0
410	AANIKSGSGTPNK	Acetyl (K)	1285.66	0.662628	O2.UC20-0_GL0007405	1	1	9.9449	10.296	2	0.0027669	3790	Xu_20190521_FecalMicrobiome_PTMenrichment_Kac_V44	98.634	48.919	10776000	0	0	10776000	0	0	0	14369	393	27484	1
411	AANIKSGSGVPNK	Acetyl (K)	1283.68	0.683364	T2D-189A_GL0080785;V1.CD32-0_GL0162641;O2.UC48-0_GL0109359;O2.CD3-0-PT_GL0040267;MH0370_GL0035069;MH0253_GL0129531;763536994-stool2_revised_scaffold58898_1_gene35721	1	1	13.425	13.651	2	0.018223	7060	Xu_20190521_FecalMicrobiome_PTMenrichment_Kac_V43	72.434	28.231	12148000	0	5488100	6659900	0	0	0	1384	394	2687	1
412	AANLDAIHDTVHEMAKDEAR	Acetyl (K);Oxidation (M)	2264.05	0.0491584	MH0204_GL0192059;MH0456_GL0009212;MH0247_GL0117870;V1.FI25_GL0120982;V1.UC59-0_GL0181425;V1.UC63-0_GL0151408	1	1	32.984	33.837	3	5.9098e-08	25929	Xu_20190521_FecalMicrobiome_PTMenrichment_Kac_V44	116.65	86.231	8375800	0	0	8375800	0	0	0	10206;10831;17302;17934;17948	395	21132	1
413	AANLDAIHDTVHEMAKDEAR	Acetyl (K)	2248.05	0.0542438	MH0204_GL0192059;MH0456_GL0009212;MH0247_GL0117870;V1.FI25_GL0120982;V1.UC59-0_GL0181425;V1.UC63-0_GL0151408	1	1	59.074	59.826	3;4	8.0508e-46	50005	Xu_20190521_FecalMicrobiome_PTMenrichment_Kac_V44	223.51	202.88	60533000	0	0	60533000	0	0	0	10206;10831;17302;17934;17948	395	21132	2
414	AANLKSGLTK	Acetyl (K)	1043.6	0.597509	404239096-stool1_revised_scaffold23881_1_gene21872	1	1	22.712	23.364	2	0.0020266	16484	Xu_20190521_FecalMicrobiome_PTMenrichment_Kac_V44	126.82	68.399	237200000	0	0	237200000	0	0	0	873	396	1621;1622	2
415	AANLLGLELQDLDEKK	Acetyl (K)	1810.97	0.967644	O2.UC8-2_GL0106576	1	1	97.259	99.765	2;3	0.00045772	81001	Xu_20190729_FecalMicrobiome_V42_Kac	115.57	77.58	8487700	8487700	0	0	0	0	0	15244	397	28790	2
416	AANLPEAMIENIAKGR	Acetyl (K)	1738.9	0.903604	MH0158_GL0073096	1	1	97.094	98.498	2	0.0070487	80280	Xu_20190729_FecalMicrobiome_V45_Kac	77.593	56.342	3884200	0	0	0	3884200	0	0	9112	398	19152	1
417	AANLPQAMIENIAKGR	Acetyl (K)	1737.92	0.919588	MH0435_GL0103852;MH0106_GL0088823;V1.UC57-0_GL0174233;MH0243_GL0088991	1	1	89.95	90.852	2	1.131e-10	73829	Xu_20190729_FecalMicrobiome_V45_Kac	180.18	78.253	16099000	0	0	0	16099000	0	0	7940;10748	399	16873;21982	2
418	AANLPQQMIENIAKGR	Acetyl (K)	1794.94	0.941052	MH0257_GL0028818	1	1	91.472	93.156	2	4.5104e-42	79116	Xu_20190521_FecalMicrobiome_PTMenrichment_Kac_V43	219.42	178.02	59969000	10262000	23200000	0	10173000	5506400	10828000	10951	400	22282	8
419	AANNVLKLIAADTEDSSLK	Acetyl (K)	2014.06	0.0582497	MH0002_GL0031713	1	1	101.88	101.88	3	0.010528	86753	Xu_20190521_FecalMicrobiome_PTMenrichment_Kac_V43	48.376	32.954	3974400	0	3974400	0	0	0	0	3378	401	7304	1
420	AANRFAFLFGMPAK	Unmodified	1539.8	0.802039	MH0437_GL0205485	0	1	84.388	84.388	3	0.009576	71467	Xu_20190521_FecalMicrobiome_PTMenrichment_Kac_V43	58.32	0	0	0	0	0	0	0	0	13043	402		1
421	AANSAMSKLSK	Acetyl (K)	1148.59	0.585958	MH0086_GL0115171	1	1	22.828	22.828	2	0.0066363	15777	Xu_20190521_FecalMicrobiome_PTMenrichment_Kac_V43	90.149	63.36	12981000	0	12981000	0	0	0	0	7304	403	15609	1
422	AANTDVTTGTVNHEGYKDVAK	Acetyl (K)	2232.07	0.0658543	V1.FI18_GL0142484;V1.CD54-0_GL0123366;V1.CD12-3_GL0117699;T2D-66A_GL0023883;O2.UC19-1_GL0007403;O2.UC15-0_GL0065686;MH0239_GL0146583;MH0239_GL0019535	1	1	24.306	24.306	3	1.6878e-07	17253	Xu_20190521_FecalMicrobiome_PTMenrichment_Kac_V43	107.33	87.236	10037000	0	10037000	0	0	0	0	10669	404	21885	1
423	AANVALVGTEKIGSGLVTVMVR	Acetyl (K);Oxidation (M)	2242.24	0.235503	O2.CD3-0-PT_GL0106077;MH0370_GL0053023;MH0382_GL0009018;O2.UC41-1_GL0117266;V1.CD3-0-PN_GL0120086;MH0020_GL0010638;MH0193_GL0190834;MH0281_GL0113191;O2.UC40-1_GL0178607;V1.UC8-0_GL0057512;O2.UC8-2_GL0129696;O2.UC41-1_GL0051648;O2.UC8-2_GL0159739;MH0247_GL0088504;764285508-stool1_revised_scaffold38636_1_gene36209;V1.CD21-0_GL0051195;MH0188_GL0143931;MH0088_GL0106695;V1.UC50-1_GL0018359;V1.UC35-4_G…	1	1	89.414	90.518	3	0.00098704	76753	Xu_20190521_FecalMicrobiome_PTMenrichment_Kac_V43	70.453	51.417	16423000	0	4888100	6320600	0	0	5214700	5666;7459;11540	405	12337;15962	4
424	AANVALVGTEKIGSGLVTVMVR	Acetyl (K)	2226.24	0.240588	O2.CD3-0-PT_GL0106077;MH0370_GL0053023;MH0382_GL0009018;O2.UC41-1_GL0117266;V1.CD3-0-PN_GL0120086;MH0020_GL0010638;MH0193_GL0190834;MH0281_GL0113191;O2.UC40-1_GL0178607;V1.UC8-0_GL0057512;O2.UC8-2_GL0129696;O2.UC41-1_GL0051648;O2.UC8-2_GL0159739;MH0247_GL0088504;764285508-stool1_revised_scaffold38636_1_gene36209;V1.CD21-0_GL0051195;MH0188_GL0143931;MH0088_GL0106695;V1.UC50-1_GL0018359;V1.UC35-4_G…	1	1	110.36	111.89	2;3	1.5909e-14	96499	Xu_20190521_FecalMicrobiome_PTMenrichment_Kac_V43	166.06	123.15	45869000	3558400	19739000	11369000	2889400	4610300	3702600	5666;7459;11540	405	12337;15962	10
425	AANVQDTEKLMAALLK	Acetyl (K)	1756.94	0.939321	MH0005_GL0009399	1	1	108.28	109.13	2	1.6785e-68	93336	Xu_20190521_FecalMicrobiome_PTMenrichment_Kac_V44	245.69	183.22	19640000	0	0	19640000	0	0	0	4085	406	8924	3
426	AAPAAAAAAPAAGDNTVTAPMPGKIVK	Acetyl (K);Oxidation (M)	2489.29	0.294808	BGI-17A_GL0003098;MH0203_GL0120607	1	1	43.324	44.177	3	0.0042986	35498	Xu_20190521_FecalMicrobiome_PTMenrichment_Kac_V44	52.061	36.64	3993000	0	0	3993000	0	0	0	2032	407	3914	1
427	AAPAAAAAAPAAGDNTVTAPMPGKIVK	Acetyl (K)	2473.3	0.299894	BGI-17A_GL0003098;MH0203_GL0120607	1	1	52.997	53.85	3	1.368e-05	44584	Xu_20190521_FecalMicrobiome_PTMenrichment_Kac_V44	83.039	62.783	21861000	0	0	21861000	0	0	0	2032	407	3914	2
428	AAPAAKPAAPAEKK	Acetyl (K)	1361.77	0.7667	MH0092_GL0068003;159571453-stool2_revised_scaffold8014_1_gene128825	1	2	9.2883	9.2883	3	0.033455	3013	Xu_20190521_FecalMicrobiome_PTMenrichment_Kac_V43	48.704	30.742	2908800	0	2908800	0	0	0	0	7602	408		1
429	AAPAALTEKIQHMQAELK	Acetyl (K)	1991.05	0.0509963	MH0385_GL0176084;MH0253_GL0220755	1	1	93.196	94.149	3	0.012115	80327	Xu_20190521_FecalMicrobiome_PTMenrichment_Kac_V44	48.547	24.506	2820500	0	0	2820500	0	0	0	10944	409	22273	1
430	AAPANIKLADTKPK	Acetyl (K)	1478.85	0.845678	MH0127_GL0050335;T2D-187A_GL0061647	1	2	23.115	24.093	3	0.021909	13896	Xu_20190729_FecalMicrobiome_V42_Kac	54.598	32.725	22362000	8644500	0	0	0	13717000	0	8435;16292	410	17813	1
431	AAPGLTGFTKCGGNYAASIK	Acetyl (K)	2025	0.998961	MH0086_GL0091327;MH0060_GL0026101;O2.UC55-0_GL0111097;MH0338_GL0041497;MH0092_GL0110908;MH0200_GL0000717;MH0427_GL0042352;NLM023_GL0108146;MH0131_GL0112630;MH0016_GL0000762;MH0196_GL0095203;MH0222_GL0093136;MH0068_GL0050930;MH0244_GL0065245;MH0157_GL0073184;MH0002_GL0046092;MH0135_GL0054069	1	1	65.881	66.098	2	2.8951e-06	55016	Xu_20190521_FecalMicrobiome_PTMenrichment_Kac_V43	109.84	88.608	13075000	0	5879100	3178200	4017600	0	0	7282;9952;6853;3472;8719	411	7563	3
432	AAPGYHIAKETIR	Acetyl (K)	1467.78	0.783412	N024A_GL0040060;MH0359_GL0054172	1	1	33.066	33.919	3	0.0064782	25994	Xu_20190521_FecalMicrobiome_PTMenrichment_Kac_V44	66.533	44.335	17447000	0	0	17447000	0	0	0	13339	412	25905	2
433	AAPGYHMAKMIIK	Acetyl (K)	1471.77	0.767962	sp|P06737-2|PYGL_HUMAN;tr|E9PK47|E9PK47_HUMAN;sp|P06737|PYGL_HUMAN	1	1	54.805	55.459	2	0.023853	42744	Xu_20190729_FecalMicrobiome_V47_Kac	64.191	38.717	0	0	0	0	0	0	0	15695	413	29297	1
434	AAPNALYLIVSNPVDIMTYVFTK	Unmodified	2539.34	0.339633	O2.UC53-2_GL0069384;V1.FI36_GL0012497;MH0318_GL0038941;MH0274_GL0012346;V1.CD40-0_GL0150812	0	0	116.83	116.83	3	3.8439e-17	100145	Xu_20190521_FecalMicrobiome_PTMenrichment_Kac_V43	126.61	0	41471000	0	41471000	0	0	0	0	11195	414		1
435	AAPSNIKLADTKPK	Acetyl (K)	1494.84	0.840593	MH0122_GL0102442;MH0170_GL0122542;MH0193_GL0181133;T2D-33A_GL0004307;MH0131_GL0017677;V1.UC55-4_GL0026579	1	2	20.455	21.458	3	0.03166	11635	Xu_20190813_FecalMicrobiome_V46_Kac_12ulOfRemaining	49.62	20.644	18780000	5125700	0	5182400	0	8472000	0	8326;9335;9919;16349;17894	415	17599	1
436	AAPSNIKVADTKPK	Acetyl (K)	1480.82	0.824943	MH0058_GL0047270	1	2	15.808	17.062	3	0.010628	7700	Xu_20190813_FecalMicrobiome_V46_Kac_12ulOfRemaining	64.394	30.598	24560000	4744100	0	0	2368700	13713000	3733400	6589	416	14120	1
437	AAPSVAHTEGKK	Acetyl (K)	1236.65	0.64625	160400887-stool1_revised_scaffold3529_1_gene218326;763678604-stool1_revised_scaffold15813_1_gene121205;NLF011_GL0034762;NOF013_GL0065238;T2D-8A_GL0080112	1	1	9.2491	9.2491	3	0.011659	2975	Xu_20190521_FecalMicrobiome_PTMenrichment_Kac_V43	53.448	30.072	0	0	0	0	0	0	0	709	417	1314	1
438	AAPVNLEKGEFAEPR	Acetyl (K)	1668.85	0.847135	MH0356_GL0057903;MH0341_GL0059667;411481.BIFADO_01985;V1.CD7-0-PN_GL0006688;O2.UC19-2_GL0089133;518635.BIFANG_03271	1	1	53.206	54.325	2	0.0017218	42565	Xu_20190729_FecalMicrobiome_V42_Kac	98.803	72.13	22525000	5027500	0	0	3579600	13918000	0	899	418	1675	3
439	AAQAAKWIGCK	Acetyl (K)	1244.63	0.633577	T2D-47A_GL0122297	1	1	33.869	33.769	2	9.3125e-07	24142	Xu_20190729_FecalMicrobiome_V42_Kac	162.59	71.681	103010000	103010000	0	0	0	0	0	16386	419	30390	2
440	AAQAAKWIGCR	Acetyl (K)	1272.64	0.639725	O2.UC41-1_GL0151344;MH0012_GL0175356	1	1	37.322	37.174	2	0.00025038	26408	Xu_20190729_FecalMicrobiome_V47_Kac	146.23	105.11	147310000	0	0	0	0	0	147310000	14843;5263	420	11511;28191	2
441	AAQATAAKLSGDEK	Acetyl (K)	1401.71	0.709973	MH0191_GL0071483;O2.UC3-0_GL0051257	1	1	17.631	18.885	2	0.0036711	9384	Xu_20190813_FecalMicrobiome_V46_Kac_12ulOfRemaining	91.123	50.792	18637000	0	0	0	0	15288000	3349100	9795;14597	421	20417	1
442	AAQEAGDTDKINK	Acetyl (K)	1401.67	0.673587	MH0251_GL0006164	1	1	11.245	11.421	2	0.0020858	4888	Xu_20190521_FecalMicrobiome_PTMenrichment_Kac_V44	103.08	68.551	7674600	0	2212500	5462100	0	0	0	10861	422	22146	1
443	AAQEAGDTDKVK	Acetyl (K)	1273.62	0.61501	MH0062_GL0070980;MH0135_GL0028553;MH0092_GL0054957;O2.UC36-1_GL0039985	1	1	9.9001	9.9001	2	0.0033114	3558	Xu_20190521_FecalMicrobiome_PTMenrichment_Kac_V43	86.344	50.833	0	0	0	0	0	0	0	6754;7593;14728	423	14535	1
444	AAQEAGDTDKVKK	Acetyl (K)	1401.71	0.709973	MH0062_GL0070980;MH0135_GL0028553;MH0092_GL0054957;O2.UC36-1_GL0039985	1	2	8.7531	8.7531	3	0.021882	2558	Xu_20190521_FecalMicrobiome_PTMenrichment_Kac_V43	55.314	34.013	2074800	0	2074800	0	0	0	0	6754;7593;14728	424	14535	1
445	AAQEAGDTEKLK	Acetyl (K)	1301.65	0.64631	BGI-34A_GL0045096;SZEY-27A_GL0059874	1	1	12.634	12.985	2	0.0020432	6357	Xu_20190521_FecalMicrobiome_PTMenrichment_Kac_V44	108.47	72.088	10470000	0	0	10470000	0	0	0	2099	425	4079	1
446	AAQEKLMTSAQK	Acetyl (K)	1346.69	0.6864	MH0340_GL0003244;MH0062_GL0031466	1	1	18.841	19.781	2	2.4754e-15	11045	Xu_20190813_FecalMicrobiome_V46_Kac_12ulOfRemaining	189.57	130.98	96956000	25974000	8398000	12008000	9051400	29819000	11706000	11914;6718	426	14471;14472	5
447	AAQEKLMTSAQK	Acetyl (K);Oxidation (M)	1362.68	0.681315	MH0340_GL0003244;MH0062_GL0031466	1	1	12.649	14.037	2	0.014765	4009	Xu_20190729_FecalMicrobiome_V47_Kac	79.659	51.577	8072500	3476800	0	0	3144600	0	1451100	11914;6718	426	14471;14472	1
448	AAQEKLTQSAQK	Acetyl (K)	1343.7	0.704493	SZEY-97A_GL0059457;DOM012_GL0038456;MH0114_GL0055720;V1.CD32-4_GL0046695;MH0288_GL0167914	1	1	12.958	13.903	2	4.3941e-41	4863	Xu_20190729_FecalMicrobiome_V45_Kac	234.39	158.17	319980000	17235000	83007000	53189000	128040000	17914000	20597000	16056;2684;8181;11405	427	5236;5237;17344	6
449	AAQEKMMESAQK	Acetyl (K)	1392.64	0.637736	MH0087_GL0040866;MH0192_GL0161359;O2.UC15-1_GL0132022;MH0251_GL0158012;O2.UC18-0_GL0026905;V1.FI33_GL0027096	1	1	16.472	17.453	2	5.5334e-19	8817	Xu_20190813_FecalMicrobiome_V46_Kac_12ulOfRemaining	196.88	157.26	183310000	30433000	9277500	29762000	25139000	82135000	6559700	7343;9858;10896;14320;17366	428	15709;15710;20510;20511	6
450	AAQEKMMESAQK	Acetyl (K);Oxidation (M)	1408.63	0.63265	MH0087_GL0040866;MH0192_GL0161359;O2.UC15-1_GL0132022;MH0251_GL0158012;O2.UC18-0_GL0026905;V1.FI33_GL0027096	1	1	10.377	10.553	2	0.0021107	4116	Xu_20190521_FecalMicrobiome_PTMenrichment_Kac_V44	111.86	90.407	12151000	0	2123100	10028000	0	0	0	7343;9858;10896;14320;17366	428	15709;15710;20510;20511	1
451	AAQEKTVQTAK	Acetyl (K)	1215.65	0.645916	MH0262_GL0090647	1	1	9.7014	11.055	2	0.022073	3177	Xu_20190813_FecalMicrobiome_V46_Kac_12ulOfRemaining	73.067	45.952	12825000	2596800	0	0	1838100	4766400	3623800	11037	429	22451	1
452	AAQEMLEKGTGK	Acetyl (K)	1303.64	0.644201	O2.UC9-2_GL0108283;O2.UC20-2_GL0048444;MH0037_GL0043267;T2D-73A_GL0042707	1	1	23.386	23.712	2	0.012679	13968	Xu_20190729_FecalMicrobiome_V47_Kac	78.342	36.341	7436000	0	3315300	0	0	0	4120700	14388;16498	430	27510	2
453	AAQGNNFGTVLIPEGLVEFIPAMKR	Acetyl (K);Oxidation (M)	2729.42	0.421072	MH0101_GL0074383;MH0068_GL0041199;MH0108_GL0004087;MH0340_GL0124070;MH0272_GL0185195;MH0381_GL0021406;O2.UC55-0_GL0045482;SZEY-06A_GL0052030	1	1	116.31	119.26	3	5.2508e-10	102374	Xu_20190813_FecalMicrobiome_V46_Kac_12ulOfRemaining	109.44	78.785	14647000	0	0	0	0	14647000	0	7825;7961;11918;12364;15098;15891	431	16647	1
454	AAQIWYENDGDLSVLEGKK	Acetyl (K)	2177.06	0.0640634	V1.CD46-0_GL0130327	1	1	85.497	86.199	2	9.7354e-07	69787	Xu_20190729_FecalMicrobiome_V45_Kac	119.01	89.687	7245000	0	0	0	7245000	0	0	16964	432	31229	1
455	AAQKCMVR	Acetyl (K)	1004.49	0.489555	T2D-135A_GL0108490;NLM005_GL0060675;T2D-105A_GL0105890;N066A_GL0034543	1	1	11.987	11.987	2	0.03769	5471	Xu_20190521_FecalMicrobiome_PTMenrichment_Kac_V43	91.626	21.802	0	0	0	0	0	0	0	13626	433		1
456	AAQKTVVVAPGK	Acetyl (K)	1209.71	0.708122	MH0035_GL0061981;MH0421_GL0064566	1	1	18.37	19.673	2	0.011719	9465	Xu_20190729_FecalMicrobiome_V42_Kac	79.16	32.698	14533000	14533000	0	0	0	0	0	6064	434	13220	3
457	AAQKYLNAMFGGHK	Acetyl (K);Oxidation (M)	1592.78	0.776947	MH0002_GL0062726	1	1	33.904	33.536	3	0.00021493	25839	Xu_20190521_FecalMicrobiome_PTMenrichment_Kac_V43	117.27	96.34	114620000	6855700	72819000	0	34946000	0	0	3546	435	7726	2
458	AAQKYLNAMFGGHK	Acetyl (K)	1576.78	0.782032	MH0002_GL0062726	1	1	60.43	60.572	2;3	1.2286e-31	50388	Xu_20190521_FecalMicrobiome_PTMenrichment_Kac_V43	208.63	150.41	306610000	4962100	235560000	0	61805000	0	4290400	3546	435	7726	7
459	AAQLGFKTVCIEK	Acetyl (K)	1505.79	0.7912	sp|P09622-3|DLDH_HUMAN;sp|P09622|DLDH_HUMAN;tr|F8WDM5|F8WDM5_HUMAN;tr|A0A1W2PR83|A0A1W2PR83_HUMAN;tr|F2Z2E3|F2Z2E3_HUMAN	1	1	59.727	60.481	2	0.03891	47270	Xu_20190729_FecalMicrobiome_V47_Kac	62.705	19.87	11465000	0	0	0	0	0	11465000	15715	436		1
460	AAQMDEWFSGKAPK	Acetyl (K);Oxidation (M)	1622.74	0.739892	MH0119_GL0116660;MH0069_GL0012925;MH0265_GL0054770;O2.UC49-0_GL0151590	1	1	48.196	49.049	2	2.2122e-07	39974	Xu_20190521_FecalMicrobiome_PTMenrichment_Kac_V44	171.32	50.749	12681000	0	0	12681000	0	0	0	8259;15035	437	17485	2
461	AAQMDEWFSGKAPK	Acetyl (K)	1606.74	0.744978	MH0119_GL0116660;MH0069_GL0012925;MH0265_GL0054770;O2.UC49-0_GL0151590	1	1	65.803	66.555	2	1.97e-07	55480	Xu_20190521_FecalMicrobiome_PTMenrichment_Kac_V44	171.05	128.66	96012000	0	0	96012000	0	0	0	8259;15035	437	17485	4
462	AAQMICDAKKK	Acetyl (K);Oxidation (M)	1320.65	0.652992	O2.UC22-2_GL0085477	1	2	9.1146	9.7503	3	0.02461	3196	Xu_20190521_FecalMicrobiome_PTMenrichment_Kac_V44	84.507	42.803	8315700	0	2737300	5316700	0	0	261640	14473	438	27639	1
463	AAQPIVDSVADIKK	Acetyl (K)	1495.82	0.824608	MH0111_GL0066188;MH0183_GL0074011	1	1	56.814	58.1	2	0.00095737	48191	Xu_20190521_FecalMicrobiome_PTMenrichment_Kac_V43	119.45	92.119	117520000	5854300	67870000	0	0	43792000	0	8082	439	17175	7
464	AAQPTWKIQVK	Acetyl (K)	1310.73	0.734671	MH0061_GL0050903	1	1	49.787	49.787	2	0.0048965	40644	Xu_20190521_FecalMicrobiome_PTMenrichment_Kac_V43	95.502	60.278	16173000	0	16173000	0	0	0	0	6685	440	14362	2
465	AAQTFAAHNKDAK	Acetyl (K)	1413.7	0.700077	MH0330_GL0152926;MH0012_GL0123896	1	1	10.637	10.813	3	0.00044965	4195	Xu_20190521_FecalMicrobiome_PTMenrichment_Kac_V43	104.17	51.591	20853000	0	17003000	3849700	0	0	0	5174	441	11290	1
466	AAQYLLFNIK	Unmodified	1179.67	0.665195	MH0089_GL0075995	0	0	80.471	80.471	2	0.020695	67881	Xu_20190521_FecalMicrobiome_PTMenrichment_Kac_V43	103.83	70.57	8119900	0	8119900	0	0	0	0	7514	442		1
467	AASAACLGVLAEQVPNMICASADLSNSDKTDGFLKK	Acetyl (K)	3793.83	0.832496	MH0119_GL0116660;MH0069_GL0012925;MH0055_GL0034703;MH0047_GL0005849;MH0011_GL0086917;O2.UC49-0_GL0151590	1	2	115.91	115.96	3	9.2729e-30	99997	Xu_20190521_FecalMicrobiome_PTMenrichment_Kac_V44	145.07	121.88	28415000	0	0	28415000	0	0	0	8259;15035	443	17486	1
468	AASAKLAETVATAATFEGK	Acetyl (K)	1877.97	0.973457	MH0333_GL0131749	1	1	84.654	85.319	2;3	4.8011e-13	72350	Xu_20190521_FecalMicrobiome_PTMenrichment_Kac_V43	176.32	121.84	27981000	1916000	22633000	3432400	0	0	0	11842	444	23664	5
469	AASATVLGALAMQVENMIVASADLSNSDKTDGFLKK	Unmodified	3665.86	0.864448	N040A_GL0022600	0	2	116.88	118.23	3	0.011971	97752	Xu_20190729_FecalMicrobiome_V47_Kac	40.799	20.756	0	0	0	0	0	0	0	13400	445		1
470	AASDVEGVYKLAGGVADEVSK	Acetyl (K)	2106.05	0.048079	NLM023_GL0022075;V1.CD11-0_GL0035996;DOM005_GL0011333;N043A_GL0021764	1	1	93.088	93.088	2	7.0262e-14	79336	Xu_20190521_FecalMicrobiome_PTMenrichment_Kac_V43	170.35	130.69	10963000	0	10963000	0	0	0	0	2631	446	5131	2
471	AASEKPLSEGGLK	Acetyl (K)	1327.7	0.698345	MH0188_GL0142127;V1.CD25-4_GL0009893;O2.UC19-1_GL0068079;V1.CD3-0-PN_GL0116899;V1.CD54-0_GL0112597	1	1	26.191	26.111	2	0.0019718	16724	Xu_20190813_FecalMicrobiome_V46_Kac_12ulOfRemaining	104.07	35.177	52527000	11045000	4117700	0	7659800	22152000	7552900	9673;17018	447	20209	3
472	AASETKFSGQK	Acetyl (K)	1194.59	0.588067	MH0020_GL0019589;DOM025_GL0056564;V1.UC46-0_GL0180204	1	1	13.161	13.161	2	1.3388e-50	6541	Xu_20190521_FecalMicrobiome_PTMenrichment_Kac_V43	244.63	143.09	44748000	0	44748000	0	0	0	0	5678;17744	448	12358;12359	1
473	AASEYIEKLLK	Acetyl (K)	1305.72	0.718018	MH0082_GL0043977	1	1	82.989	85.746	2	0.028536	73672	Xu_20190813_FecalMicrobiome_V46_Kac_12ulOfRemaining	68.335	39.165	3142300	0	0	0	0	3142300	0	7149	449	15283	1
474	AASFLAEGAVKAYEPK	Acetyl (K)	1692.87	0.872287	MH0200_GL0040757	1	1	70.883	71.636	2	0.00021235	60676	Xu_20190521_FecalMicrobiome_PTMenrichment_Kac_V44	115.57	70.215	9902300	0	0	9902300	0	0	0	10076	450	20887	2
475	AASGNIIPSSTGAAK	Unmodified	1343.7	0.704493	V1.CD54-0_GL0112597;MH0195_GL0179209;MH0176_GL0138592;MH0066_GL0033516;V1.CD1-0-PN_GL0098946;MH0131_GL0019389;MH0308_GL0028775;V1.CD6-0-PT_GL0165447;V1.FI04_GL0095768;MH0066_GL0010765;MH0227_GL0100580;N085A_GL0072500;O2.UC8-0_GL0162146;158458797-stool1_revised_C1347556_1_gene33800;160400887-stool1_revised_scaffold28677_3_gene168934;158499257-stool2_revised_scaffold67458_1_gene11593;706434.HMPREF9…	0	0	19.807	20.393	2	0.00047869	10375	Xu_20190729_FecalMicrobiome_V47_Kac	160.72	100.7	38947000	0	9466200	0	15606000	0	13875000	17018;6806;10476;13484;15229;85;179;1287;1727;2793;4516;5104;9543;10728;12029;13600;14627;14962;16257;16907;17355	451		4
476	AASGNIIPSSTGAAKAVGK	Acetyl (K)	1740.94	0.937012	V1.CD54-0_GL0112597;MH0195_GL0179209;MH0176_GL0138592;MH0066_GL0033516;V1.CD1-0-PN_GL0098946;MH0131_GL0019389;MH0308_GL0028775;MH0066_GL0010765;MH0227_GL0100580;N085A_GL0072500;O2.UC8-0_GL0162146;158458797-stool1_revised_C1347556_1_gene33800;160400887-stool1_revised_scaffold28677_3_gene168934;158499257-stool2_revised_scaffold67458_1_gene11593;706434.HMPREF9429_01821;MH0006_GL0044156;764588959-sto…	1	1	38.31	38.595	2;3	2.175e-08	30324	Xu_20190521_FecalMicrobiome_PTMenrichment_Kac_V44	128.59	82.596	1082200000	136110000	331910000	193000000	81942000	51674000	287590000	17018;6806;10476;13484;15229;85;179;1287;1727;2793;4516;5104;9543;10728;12029;13600;14627;14962;16257;16907;17355	452	121	12
477	AASGNIIPSTTGAAKAVGK	Acetyl (K)	1754.95	0.952662	MH0411_GL0139303;MH0020_GL0003174	1	1	42.415	42.491	2	1.7687e-07	31440	Xu_20190729_FecalMicrobiome_V47_Kac	139.74	67.311	21148000	0	1767500	0	0	0	19381000	12727;5654	453	12318	2
478	AASMAVCKINIDSDLR	Acetyl (K)	1804.88	0.881154	MH0250_GL0095358;MH0149_GL0070466;MH0096_GL0101038;MH0092_GL0057301;O2.UC31-1_GL0018891;O2.UC1-1_GL0028992	1	1	69.173	69.925	2	0.00011147	58899	Xu_20190521_FecalMicrobiome_PTMenrichment_Kac_V44	144.57	97.27	5774000	0	0	5774000	0	0	0	7746;7596;14041	454	16247	1
479	AASNESFGYNDEQIVSSDIIGMR	Unmodified	2502.13	0.133282	DOM022_GL0002018	0	0	88.375	88.375	3	0.010491	74971	Xu_20190521_FecalMicrobiome_PTMenrichment_Kac_V43	50.539	36.229	7077700	0	7077700	0	0	0	0	2777	455		1
480	AASPVELTTIKPVGK	Acetyl (K)	1551.89	0.887209	DOM017_GL0020419	1	1	56.421	56.421	2	0.00023751	46661	Xu_20190521_FecalMicrobiome_PTMenrichment_Kac_V43	134.98	17.886	21284000	0	21284000	0	0	0	0	2731	456	5336	2
482	AASTVINKK	Acetyl (K)	972.56	0.560395	MH0001_GL0020827	1	1	11.543	12.446	2	0.0023437	5859	Xu_20190521_FecalMicrobiome_PTMenrichment_Kac_V44	146.27	78.772	196090000	0	0	195900000	0	0	189980	3224	458	6873	1
483	AASVVQYLQDHFGVNPK	Unmodified	1871.95	0.952997	MH0009_GL0034627	0	0	91.588	92.541	3	0.001516	78720	Xu_20190521_FecalMicrobiome_PTMenrichment_Kac_V44	67.685	42.631	9318900	0	0	9318900	0	0	0	4737	459		2
484	AASVVQYLQDHFGVNPKR	Acetyl (K)	2070.06	0.0646725	MH0009_GL0034627	1	1	94.244	95.197	3	7.5452e-12	81181	Xu_20190521_FecalMicrobiome_PTMenrichment_Kac_V44	174.49	146.64	27724000	0	0	27724000	0	0	0	4737	460	10381	3
485	AATDKQEGRPYSLPAAK	Acetyl (K)	1843.94	0.942826	SZEY-35A_GL0014745	1	2	24.942	24.793	3	0.019921	14975	Xu_20190729_FecalMicrobiome_V47_Kac	49.993	34.903	6780000	0	0	0	0	0	6780000	15945	461	29751	1
486	AATDKVQAAADEAK	Acetyl (K)	1429.7	0.704887	159227541-stool1_revised_scaffold62_1_gene81006	1	1	29.104	28.655	2	0.0002944	18905	Xu_20190729_FecalMicrobiome_V47_Kac	134.13	77.32	5152900	0	0	0	0	0	5152900	342	462	565	1
487	AATEAVFAKYPDIQGIIHFAASK	Acetyl (K)	2489.3	0.29546	MH0012_GL0123129	1	1	115.9	115.9	3	2.0522e-08	99124	Xu_20190521_FecalMicrobiome_PTMenrichment_Kac_V43	105.73	69.986	39327000	0	39327000	0	0	0	0	5172	463	11286	1
488	AATEKDLHGNYAPYAAMCK	Acetyl (K);Oxidation (M)	2167.97	0.966674	O2.UC49-0_GL0142100	1	1	30.934	30.995	3	1.2787e-06	21432	Xu_20190813_FecalMicrobiome_V46_Kac_12ulOfRemaining	113.47	88.936	104320000	16808000	14137000	0	17153000	42595000	13630000	15033	464	28449	5
489	AATEKDLHGNYAPYAAMCK	Acetyl (K)	2151.97	0.97176	O2.UC49-0_GL0142100	1	1	42.41	42.886	3	4.4126e-26	32642	Xu_20190729_FecalMicrobiome_V42_Kac	200.67	177.34	294350000	47563000	62347000	7268300	49232000	77437000	50502000	15033	464	28449	10
490	AATELAKRPENK	Acetyl (K)	1368.74	0.736128	O2.UC51-2_GL0007743;MH0230_GL0101522;MH0290_GL0082493;MH0146_GL0033303;O2.UC13-2_GL0094091	1	2	10.369	10.72	3	0.00011071	4164	Xu_20190521_FecalMicrobiome_PTMenrichment_Kac_V44	145.14	97.849	65949000	0	0	65949000	0	0	0	8918	465	18780	1
491	AATENPGAMAAVMKITPEKVEEVCK	Acetyl (K)	2715.33	0.328159	T2D-54A_GL0010955;MH0026_GL0000203	1	2	78.984	81.64	3	0.0015754	70110	Xu_20190813_FecalMicrobiome_V46_Kac_12ulOfRemaining	57.578	36.18	8400800	0	0	0	0	8400800	0	5806	466	12618	1
492	AATFKPLIECLK	Acetyl (K)	1431.78	0.779572	V1.UC26-0_GL0096656;V1.FI07_GL0087790;SZEY-30A_GL0009405;MH0396_GL0016574;DLM021_GL0033020;NLM023_GL0088898;NLF014_GL0039471;V1.CD40-0_GL0009873;T2D-140A_GL0073844;MH0212_GL0165107;MH0323_GL0175752	1	1	81.585	83.439	2	0.018354	71350	Xu_20190813_FecalMicrobiome_V46_Kac_12ulOfRemaining	73.499	43.726	8349500	0	0	3331600	0	5017900	0	2480	467	4829;4830	1
493	AATFKPLIECLKSIDQDLLK	Acetyl (K)	2344.27	0.271219	V1.UC26-0_GL0096656;V1.FI07_GL0087790;SZEY-30A_GL0009405;MH0396_GL0016574;DLM021_GL0033020;NLM023_GL0088898;NLF014_GL0039471;V1.CD40-0_GL0009873	1	2	116.45	117.78	3	1.1508e-08	97540	Xu_20190729_FecalMicrobiome_V42_Kac	133.09	100.52	49893000	40850000	0	0	0	0	9042800	2480	468	4829;4830	1
494	AATGLPAAASFKHVSPAGAAVGLPLSDTLK	Acetyl (K)	2859.55	0.549443	MH0427_GL0018183;MH0283_GL0081098;MH0152_GL0069868;553171.HMPREF0648_1182;MH0183_GL0006252	1	1	91.499	91.499	3	3.5439e-21	77772	Xu_20190521_FecalMicrobiome_PTMenrichment_Kac_V43	132.51	104.37	19833000	0	19833000	0	0	0	0	1136	469	2177;2178	2
495	AATGMPAAASFKHVSPAGAAIGLPLSDTLK	Acetyl (K);Oxidation (M)	2907.52	0.516428	MH0319_GL0017153	1	1	83.8	84.753	3	8.5251e-52	72102	Xu_20190521_FecalMicrobiome_PTMenrichment_Kac_V44	202.3	152.73	32690000	0	0	32690000	0	0	0	11651	470	23346;23347	2
496	AATGMPAAASFKHVSPAGAAIGLPLSDTLK	Acetyl (K)	2891.52	0.521514	MH0319_GL0017153	1	1	91.562	92.515	3	6.3855e-15	78868	Xu_20190521_FecalMicrobiome_PTMenrichment_Kac_V44	124.8	110.74	59413000	0	0	59413000	0	0	0	11651	470	23346;23347	2
497	AATGMPAAASFKHVSPAGAAIGLPLSDTLKK	Acetyl (K);Oxidation (M)	3035.61	0.611392	MH0319_GL0017153	1	2	74.451	75.303	4	8.3858e-05	63579	Xu_20190521_FecalMicrobiome_PTMenrichment_Kac_V44	53.615	30.448	30176000	0	0	30176000	0	0	0	11651	471	23346;23347	0
498	AATGYPAATSFKHVSPAGAAIGLPLTDTLAK	Acetyl (K)	3038.61	0.607686	MH0169_GL0126546;MH0086_GL0024978;MH0077_GL0061624	1	1	92.446	92.446	3	0.0013283	78464	Xu_20190521_FecalMicrobiome_PTMenrichment_Kac_V43	48.088	29.591	6532400	0	6532400	0	0	0	0	7214	472	15414	2
499	AATIWYEKDADLSVFDGKK	Acetyl (K)	2198.09	0.0895499	MH0131_GL0101470;MH0122_GL0003506;V1.CD35-1_GL0002105;V1.CD7-0-PN_GL0019468;O2.UC36-1_GL0092414	1	2	88.079	88.981	3	5.9233e-05	72300	Xu_20190729_FecalMicrobiome_V45_Kac	99.092	71.242	10487000	0	0	0	10487000	0	0	8277;14731	473	17523;17524	3
500	AATPAAEIFEQVKK	Acetyl (K)	1543.82	0.824608	159490532-stool1_revised_scaffold5292_1_gene70107;159814214-stool1_revised_scaffold4199_2_gene105185;246515023-stool1_revised_scaffold4201_3_gene1747	1	1	9.3583	9.534	3	0.0041323	3087	Xu_20190521_FecalMicrobiome_PTMenrichment_Kac_V43	74.46	21.459	100210000	0	93924000	6288300	0	0	0	437	474	782	1
501	AATSHLKGLK	Acetyl (K)	1066.61	0.613493	MH0407_GL0075772;MH0101_GL0023470;V1.UC26-4_GL0077843;MH0440_GL0138656;MH0125_GL0000740;MH0179_GL0073442;MH0379_GL0003675;DOM005_GL0038454;DOF006_GL0004728;T2D-135A_GL0037568;159571453-stool1_revised_C729176_1_gene19831;158458797-stool1_revised_C1212820_1_gene26968;O2.UC24-2_GL0000636;N017A_GL0013677;MH0153_GL0090656;159227541-stool2_revised_scaffold26558_1_gene170704;158499257-stool2_revised_sca…	1	1	15.894	16.997	3	0.01524	6966	Xu_20190729_FecalMicrobiome_V45_Kac	57.267	29.286	1819700	0	0	0	1819700	0	0	2549	475	4987	1
502	AATTDALKMAYK	Acetyl (K)	1324.67	0.669688	MH0361_GL0051020	1	1	43.248	43.065	2	0.010765	31722	Xu_20190729_FecalMicrobiome_V47_Kac	79.974	49.72	14463000	3424000	0	0	3929200	0	7110000	12146	476	24158	1
503	AATTHYVLPVR	Unmodified	1226.68	0.677156	MH0105_GL0000078	0	0	27.835	28.688	3	0.034185	21165	Xu_20190521_FecalMicrobiome_PTMenrichment_Kac_V44	48.741	23.503	0	0	0	0	0	0	0	7896	477		1
504	AATTLGKRPER	Acetyl (K)	1240.69	0.688784	MH0394_GL0166070;MH0032_GL0007407;MH0005_GL0000221	1	2	10.914	11.266	3	0.0076523	4695	Xu_20190521_FecalMicrobiome_PTMenrichment_Kac_V44	72.652	40.129	5429900	0	0	5429900	0	0	0	4019	478	8751	1
505	AATVETPAQRPGEYFAKYVFNR	Acetyl (K)	2556.28	0.276122	MH0006_GL0185401	1	2	87.392	87.392	3	0.0052499	74277	Xu_20190521_FecalMicrobiome_PTMenrichment_Kac_V43	54.658	19.622	6642000	0	6642000	0	0	0	0	4562	479	10064	1
506	AATYDEVKAAVK	Acetyl (K)	1306.68	0.676882	DLM019_GL0007793	1	1	39.764	40.566	2	0.0064069	29686	Xu_20190729_FecalMicrobiome_V47_Kac	87.298	44.903	40625000	10302000	0	0	0	14190000	16133000	2461	480	4796	3
507	AAVAAAKAAK	Acetyl (K)	912.539	0.539266	NOM020_GL0035760;DLM001_GL0039591	1	1	10.168	10.344	2	0.016987	3592	Xu_20190521_FecalMicrobiome_PTMenrichment_Kac_V44	78.728	23.225	28624000	0	25846000	2777500	0	0	0	2301	481	4461	1
508	AAVAAAKWPAK	Acetyl (K)	1124.63	0.634229	MH0419_GL0014792;MH0224_GL0054936	1	1	29.975	30.827	2	0.0034433	23356	Xu_20190521_FecalMicrobiome_PTMenrichment_Kac_V44	102.51	67.218	12209000	0	0	12209000	0	0	0	10444	482	21525	2
509	AAVAAAQKQK	Acetyl (K)	1026.58	0.582193	763577454-stool1_revised_scaffold10724_1_gene41071	1	1	8.928	8.928	2	0.012279	2680	Xu_20190521_FecalMicrobiome_PTMenrichment_Kac_V43	85.064	34.457	1466400	0	1466400	0	0	0	0	1400	483	2714	1
510	AAVAALAPITADKFTTVVFTR	Acetyl (K)	2204.22	0.220504	HT8A_GL0053911	1	1	111.97	113.17	3	7.0144e-06	91853	Xu_20190729_FecalMicrobiome_V45_Kac	100.67	69.56	3895300	0	0	0	3895300	0	0	2951	484	5748	3
511	AAVAALTPVTENKFTTVVLSR	Acetyl (K)	2229.24	0.236883	T2D-133A_GL0108939;O2.UC19-1_GL0028212;MH0188_GL0191508	1	1	95.855	97.743	2;3	2.5906e-12	79443	Xu_20190729_FecalMicrobiome_V45_Kac	128.32	82.617	27897000	0	0	0	22104000	5792700	0	9718	485	20310	5
512	AAVAAMKDGDVVLLQNTR	Acetyl (K)	1913	0.00404611	763577454-stool2_revised_scaffold11360_1_gene73021;MH0012_GL0194019;MH0229_GL0191327;O2.UC48-1_GL0168183;MH0197_GL0142768;MH0005_GL0020797	1	1	68.499	69.401	2	4.7593e-12	55690	Xu_20190729_FecalMicrobiome_V42_Kac	182.57	132.01	6402200	6402200	0	0	0	0	0	1414;5303;10519;15016;9974;4163	486	2750	1
513	AAVADVFKK	Acetyl (K)	989.555	0.554582	MH0184_GL0089898;158499257-stool2_revised_scaffold20551_1_gene169679;MH0319_GL0132774	1	1	35.48	35.406	2	0.029614	24761	Xu_20190729_FecalMicrobiome_V47_Kac	89.355	47.906	12097000	0	5975700	0	0	0	6121100	9499;11670	487	19879	1
514	AAVAEGIVAGGGTALLQVQTALSKIK	Acetyl (K)	2507.43	0.432288	MH0026_GL0016683	1	1	116.36	117.71	3	4.4595e-15	97300	Xu_20190729_FecalMicrobiome_V47_Kac	120.85	84.169	12261000	0	0	0	0	0	12261000	5825	488	12664	1
515	AAVAEGIVPGGGTALLQVQAALAK	Unmodified	2204.25	0.252867	MH0140_GL0038334	0	0	9.0102	9.3615	5	0.041692	3071	Xu_20190521_FecalMicrobiome_PTMenrichment_Kac_V44	19.722	3.2344	2836200	0	0	2836200	0	0	0	8817	489		0
516	AAVAEMKDGDVILLENTR	Acetyl (K)	1986.01	0.00919106	764002286-stool1_revised_C735707_1_gene118641;MH0406_GL0216550;O2.UC15-1_GL0073125;V1.FI36_GL0038194	1	1	77.43	78.694	2	5.6305e-24	67740	Xu_20190813_FecalMicrobiome_V46_Kac_12ulOfRemaining	202.4	26.078	57002000	16723000	4395100	0	6607900	23875000	5401600	1559;12668;14228;17392	490	2983	7
517	AAVAEMKDGDVILLENTR	Acetyl (K);Oxidation (M)	2002	0.00410569	764002286-stool1_revised_C735707_1_gene118641;MH0406_GL0216550;O2.UC15-1_GL0073125;V1.FI36_GL0038194	1	1	63.705	64.507	2	2.1879e-11	51451	Xu_20190729_FecalMicrobiome_V42_Kac	178.07	22.792	4822700	4822700	0	0	0	0	0	1559;12668;14228;17392	490	2983	1
518	AAVAIMSQKLYGK	Acetyl (K)	1420.77	0.774821	MH0004_GL0023608	1	1	60.531	60.23	2	0.0001911	48031	Xu_20190729_FecalMicrobiome_V45_Kac	146.11	90.539	10966000	0	0	0	10966000	0	0	3964	491	8641	2
519	AAVDAGAAAAKR	Acetyl (K)	1112.59	0.593821	HT14A_GL0077258	1	1	13.975	15.303	2	0.026536	5071	Xu_20190729_FecalMicrobiome_V42_Kac	78.655	33.792	10734000	9410800	0	0	0	1323600	0	2930	492	5707	1
520	AAVDAGATAAKR	Acetyl (K)	1142.6	0.604385	MH0150_GL0085915	1	1	12.416	13.745	2	0.0065761	3799	Xu_20190729_FecalMicrobiome_V47_Kac	99.973	42.384	39700000	7063700	0	0	5468400	6635500	20532000	9014	493	18964	3
521	AAVDAMKDGEVILLENTR	Acetyl (K)	1986.01	0.00919106	MH0198_GL0018777	1	1	91.118	93.123	2	5.4294e-06	75717	Xu_20190729_FecalMicrobiome_V42_Kac	138.77	13.237	5528500	5528500	0	0	0	0	0	9993	494	20737	3
522	AAVDAVKQLSHDVGIPANLK	Acetyl (K)	2087.14	0.137503	MH0014_GL0042545;MH0169_GL0092584	1	1	88.469	88.469	3	0.00068698	75147	Xu_20190521_FecalMicrobiome_PTMenrichment_Kac_V43	71.592	49.157	5951900	0	5951900	0	0	0	0	5453;9321	495	11999	2
523	AAVDAVKQLSK	Acetyl (K)	1170.66	0.660838	V1.UC14-1_GL0090209;MH0179_GL0032520;O2.UC11-2_GL0044564	1	1	33.444	33.82	2	0.0048104	24292	Xu_20190813_FecalMicrobiome_V46_Kac_12ulOfRemaining	86.014	35.661	7529300	2428500	0	5100700	0	0	0	9453	496	19789	2
524	AAVDEKREVGR	Acetyl (K)	1270.66	0.662963	MH0124_GL0133385;MH0165_GL0116629	1	2	11.647	11.998	3	0.034834	5411	Xu_20190521_FecalMicrobiome_PTMenrichment_Kac_V44	50.207	26.458	5793500	0	0	5793500	0	0	0	8378	497		1
525	AAVDSELDANKSAVSMR	Acetyl (K)	1804.86	0.862527	V1.FI05_GL0073593;V1.UC27-0_GL0092214;HT8A_GL0005648;401473.BDP_0879	1	1	46.181	45.379	2	2.3232e-05	34950	Xu_20190729_FecalMicrobiome_V45_Kac	152.99	115.31	3464900	0	0	0	3464900	0	0	866	498	1611	1
526	AAVDSGVCVLAKR	Unmodified	1344.72	0.718369	MH0035_GL0058623	0	1	26.234	26.837	2	0.039573	17056	Xu_20190729_FecalMicrobiome_V47_Kac	93.111	0	17940000	0	0	0	0	12635000	5304700	6061	499		0
527	AAVDSGVCVVAKK	Acetyl (K)	1344.71	0.707136	BGI-28A_GL0019005;O2.UC2-1_GL0068730;MH0385_GL0158115;MH0124_GL0014186;764143897-stool1_revised_scaffold24846_1_gene34697;MH0389_GL0010617;V1.CD12-3_GL0011293;MH0239_GL0100971;MH0425_GL0012276	1	1	26.814	26.513	2	0.00096771	17471	Xu_20190729_FecalMicrobiome_V45_Kac	123.79	78.632	24230000	14033000	3900500	0	6297100	0	0	2065;12460;12904	500	3984	2
528	AAVDSGVCVVAKR	Acetyl (K)	1372.71	0.713284	O2.UC15-0_GL0031753;159753524-stool2_revised_scaffold20633_1_gene63146;O2.UC32-1_GL0174562;MH0422_GL0071118;V1.UC39-0_GL0055582	1	1	29.381	29.782	2	0.0026376	20092	Xu_20190729_FecalMicrobiome_V42_Kac	111.06	59.062	36231000	9546500	0	0	0	17516000	9168500	14168	501	27177	1
529	AAVDVCHYFNPDVKK	Acetyl (K)	1803.86	0.861405	T2D-110A_GL0016484;MH0274_GL0115472;T2D-51A_GL0096821;160765029-stool1_revised_scaffold20901_1_gene99295;T2D-135A_GL0008281;MH0157_GL0129375;MH0152_GL0008969;MH0037_GL0023435;MH0004_GL0029829;BGI001A_GL0000271	1	1	56.201	55.8	3	0.0043278	43907	Xu_20190729_FecalMicrobiome_V45_Kac	71.344	7.4502	8467400	0	0	0	8467400	0	0	16132	502	30041	1
530	AAVDVCHYFNPEVKK	Acetyl (K)	1817.88	0.877055	763860675-stool1_revised_C1174210_1_gene28404;MH0305_GL0118072;MH0390_GL0009946;MH0229_GL0075583;MH0267_GL0050972;MH0085_GL0014577;MH0013_GL0018108;DLF004_GL0014127;NOF013_GL0063752;MH0012_GL0127797;MH0006_GL0185401;T2D-113A_GL0056936	1	1	56.256	56.256	3	4.0139e-05	46204	Xu_20190521_FecalMicrobiome_PTMenrichment_Kac_V43	128.9	70.409	43271000	0	43271000	0	0	0	0	1496;2154;4562;16144	503	2883;10065	2
531	AAVDVKNFESALK	Acetyl (K)	1432.76	0.756194	MH0001_GL0012184	1	1	69.642	70.394	2	0.0031349	59439	Xu_20190521_FecalMicrobiome_PTMenrichment_Kac_V44	96.229	54.946	26896000	0	0	26896000	0	0	0	3112	504	6380	1
532	AAVEADCKALK	Acetyl (K)	1216.61	0.612173	706846339-stool1_revised_scaffold54504_1_gene109094;T2D-135A_GL0029650;764143897-stool1_revised_scaffold6372_2_gene162475;O2.CD1-0-PT_GL0049372;MH0239_GL0143593	1	1	18.146	18.422	2	0.0050643	11665	Xu_20190521_FecalMicrobiome_PTMenrichment_Kac_V43	94.692	29.386	22258000	0	6751800	15506000	0	0	0	1298;16209;1627;10715	505	2479	1
533	AAVEADLKDLK	Acetyl (K)	1213.66	0.655418	MH0422_GL0090515	1	1	46.638	47.491	2	0.0054029	36509	Xu_20190729_FecalMicrobiome_V45_Kac	93.058	39.375	36395000	9894100	0	8245100	13364000	4892500	0	12876	506	25240	2
534	AAVEAGAAAAKR	Acetyl (K)	1126.61	0.609471	764447348-stool2_revised_C771239_1_gene13510	1	1	13.105	14.609	2	0.023205	4550	Xu_20190729_FecalMicrobiome_V42_Kac	79.974	47.082	4214000	4214000	0	0	0	0	0	1670	507	3199	1
535	AAVEAIAKNSK	Acetyl (K)	1142.63	0.629537	MH0292_GL0004402	1	1	16.651	16.877	2	0.0056998	10116	Xu_20190521_FecalMicrobiome_PTMenrichment_Kac_V43	91.658	34.743	15940000	0	9774900	6164700	0	0	0	11427	508	23043	2
536	AAVEALQPIIDTVGGIDKIK	Acetyl (K)	2092.18	0.177971	MH0001_GL0001947	1	1	110.66	110.81	2;3	7.8594e-09	95524	Xu_20190521_FecalMicrobiome_PTMenrichment_Kac_V44	133.21	113.16	71585000	0	0	71585000	0	0	0	2973	509	5824	6
537	AAVEAMKDGEVILLENTR	Acetyl (K)	2000.02	0.0248411	MH0127_GL0067827;MH0239_GL0013336;O2.UC35-0_GL0093234;MH0131_GL0155339;NLF013_GL0083597;N046A_GL0001049	1	1	87.75	89.655	2	1.3501e-05	72793	Xu_20190729_FecalMicrobiome_V42_Kac	119.01	8.7217	6065600	6065600	0	0	0	0	0	8444;10664;14698;8644;13596	510	17864	1
538	AAVEAVKALSVK	Acetyl (K)	1226.72	0.723438	MH0117_GL0096473;T2D-135A_GL0002670	1	1	47.738	47.914	2	0.0056459	38842	Xu_20190521_FecalMicrobiome_PTMenrichment_Kac_V43	88.596	37.151	15574000	0	10555000	0	0	0	5019200	8212;16200	511	17402;30127	2
539	AAVEAVKAR	Acetyl (K)	955.545	0.54508	MH0092_GL0088682;SZEY-69A_GL0078143	1	1	13.017	13.769	2	0.017938	6268	Xu_20190521_FecalMicrobiome_PTMenrichment_Kac_V44	83.313	6.2415	27540000	0	0	24479000	0	3061300	0	7620	512	16288	2
540	AAVEEGIIAGGGSAYIHASKK	Acetyl (K)	2070.07	0.0745685	MH0288_GL0075191;MH0422_GL0195886;O2.CD1-0-PT_GL0094791;V1.UC54-0_GL0144911;T2D-203A_GL0049645;V1.UC2-4_GL0088670;V1.UC26-0_GL0059215	1	1	51.533	53.062	3	0.00024443	42958	Xu_20190813_FecalMicrobiome_V46_Kac_12ulOfRemaining	78.976	47.093	30864000	0	11255000	0	0	19609000	0	11382;12889;16312;17556;17567	513	22978	2
541	AAVEEKIGK	Acetyl (K)	985.544	0.544411	MH0437_GL0134581;V1.FI14_GL0210052;MH0003_GL0107509;MH0264_GL0076380;MH0016_GL0042215	1	1	17.034	18.438	2	0.012374	8098	Xu_20190729_FecalMicrobiome_V42_Kac	91.318	18.111	5012200	5012200	0	0	0	0	0	13037;5560	514	12169;25485	1
542	AAVEEKIGKLDK	Acetyl (K)	1341.75	0.750381	MH0264_GL0076380;MH0016_GL0042215	1	2	36.861	37.023	3	0.02116	27288	Xu_20190729_FecalMicrobiome_V42_Kac	55.98	12.674	30572000	15170000	3660200	3728800	0	0	8013300	5560	515	12169	1
543	AAVEEKTAAFIK	Acetyl (K)	1318.71	0.713267	MH0002_GL0040528;O2.UC9-1_GL0114794;MH0160_GL0109722;O2.UC22-1_GL0046595;MH0128_GL0020353	1	1	51.993	51.969	2	0.0023919	41803	Xu_20190813_FecalMicrobiome_V46_Kac_12ulOfRemaining	91.095	35.187	15712000	0	0	0	5938000	0	9773700	3436	516	7451	2
544	AAVEFTKHR	Acetyl (K)	1099.58	0.577442	MH0129_GL0079026;T2D-33A_GL0042550	1	1	17.151	17.693	2;3	0.0039692	8295	Xu_20190729_FecalMicrobiome_V47_Kac	84.213	47.656	62516000	0	34405000	4183900	18111000	0	5816700	8492;16352	517	17991	5
545	AAVEKHQLPWIHVYNPK	Acetyl (K)	2071.1	0.10033	SZEY-101A_GL0007494	1	1	62.564	63.316	3;4	5.8768e-08	52995	Xu_20190521_FecalMicrobiome_PTMenrichment_Kac_V44	166.35	133.05	51539000	0	0	51539000	0	0	0	15906	518	29694	2
546	AAVEQLTEEQKNEFK	Acetyl (K)	1804.88	0.884308	sp|P63316|TNNC1_HUMAN	1	1	47.949	48.801	2	3.2666e-68	39922	Xu_20190521_FecalMicrobiome_PTMenrichment_Kac_V44	243.53	179.09	22515000	0	0	22515000	0	0	0	15795	519	29502	2
547	AAVESHGGKIHR	Acetyl (K)	1302.68	0.679282	MH0271_GL0018675;MH0020_GL0007503	1	1	8.8557	9.0314	3	0.0069937	2749	Xu_20190521_FecalMicrobiome_PTMenrichment_Kac_V44	66.267	27.001	22016000	0	11819000	10197000	0	0	0	5659	520	12323	2
548	AAVETKSPVILQVSK	Acetyl (K)	1610.92	0.924322	764811490-stool1_revised_scaffold1793_1_gene49935;160158126-stool2_revised_scaffold12995_1_gene69666;MH0012_GL0059413;MH0016_GL0027175;NOF012_GL0030308;MH0354_GL0017731;MH0402_GL0100033;158742018-stool1_revised_scaffold17184_1_gene50964;N085A_GL0033844;T2D-135A_GL0061722;MH0355_GL0098731;MH0004_GL0000635	1	1	52.124	52.884	2	7.6229e-55	41332	Xu_20190729_FecalMicrobiome_V42_Kac	239.87	75.187	522550000	33017000	182990000	32720000	123920000	55830000	94076000	657;5032;5549;12030;13479;16214;12050;3882	521	1224;1225	12
549	AAVFCAMDYLDEYKK	Acetyl (K)	1864.84	0.837558	159733294-stool1_revised_C1042630_1_gene64124;MH0390_GL0096671;O2.UC44-0_GL0014349;V1.CD50-0_GL0027610;N001A_GL0073367;T2D-112A_GL0075489;MH0135_GL0006798	1	1	95.406	96.836	2	0.0042013	82165	Xu_20190521_FecalMicrobiome_PTMenrichment_Kac_V43	97.214	81.675	19909000	0	8789700	0	0	0	11119000	591	522	1085	2
550	AAVFHCKINSIK	Acetyl (K)	1428.75	0.754755	MH0080_GL0013911	1	1	36.195	36.07	3	0.0010075	28098	Xu_20190521_FecalMicrobiome_PTMenrichment_Kac_V44	90.731	55.725	67200000	0	0	64910000	2289300	0	0	7073	523	15127	2
551	AAVFKCTIHK	Acetyl (K)	1215.64	0.643413	MH0326_GL0077114	1	1	23.123	23.604	3	0.0023739	13775	Xu_20190729_FecalMicrobiome_V42_Kac	88.681	51.489	41997000	11371000	800840	0	7593900	13856000	8374700	11716	524	23460;23461	3
552	AAVGQVKLDANNLTEASLK	Acetyl (K)	1983.06	0.0636695	MH0319_GL0044945;537011.PREVCOP_04705	1	1	69.279	70.031	2	7.7655e-08	59051	Xu_20190521_FecalMicrobiome_PTMenrichment_Kac_V44	126.71	63.815	6325800	0	0	6325800	0	0	0	1100	525	2114	1
553	AAVGQVKLDANNLTEASLKK	Acetyl (K)	2111.16	0.158632	MH0319_GL0044945;537011.PREVCOP_04705	1	2	61.196	61.948	3	0.00028047	51845	Xu_20190521_FecalMicrobiome_PTMenrichment_Kac_V44	81.016	52.389	6009000	0	0	6009000	0	0	0	1100	526	2114	1
554	AAVIGHKMHTTAMR	Acetyl (K)	1564.8	0.796636	MH0012_GL0239398	1	1	18.036	18.036	3;4	0.008412	11208	Xu_20190521_FecalMicrobiome_PTMenrichment_Kac_V43	69.92	50.788	85018000	0	85018000	0	0	0	0	5406	527	11923	2
555	AAVIGHKMHTTAMR	Acetyl (K);Oxidation (M)	1580.79	0.791551	MH0012_GL0239398	1	1	12.7	12.7	4	0.005261	6147	Xu_20190521_FecalMicrobiome_PTMenrichment_Kac_V43	73.927	44.586	12411000	0	12411000	0	0	0	0	5406	527	11923	0
556	AAVIGYKMHTTAMK	Acetyl (K);Oxidation (M)	1578.79	0.78982	MH0001_GL0013863;V1.UC53-0_GL0021326	1	1	26.592	27.345	3	0.0040618	20022	Xu_20190521_FecalMicrobiome_PTMenrichment_Kac_V44	78.505	50.209	14516000	0	0	14516000	0	0	0	3134;17852	528	6497	1
557	AAVIGYKMHTTAMK	Acetyl (K)	1562.79	0.794905	MH0001_GL0013863;V1.UC53-0_GL0021326	1	1	36.529	37.381	2;3	0.0015409	29355	Xu_20190521_FecalMicrobiome_PTMenrichment_Kac_V44	83.692	57.151	97330000	0	0	97330000	0	0	0	3134;17852	528	6497	3
558	AAVKAAYDHVGPVYLR	Acetyl (K)	1770.94	0.941704	V1.UC46-0_GL0142168	1	1	56.424	57.41	3	0.027975	47559	Xu_20190521_FecalMicrobiome_PTMenrichment_Kac_V43	42.338	17.402	14964000	0	6826400	0	3285800	4851800	0	17742	529	32259	1
559	AAVKAITDGLR	Acetyl (K)	1155.66	0.661172	MH0031_GL0022035;V1.UC53-0_GL0131116	1	1	39.933	40.786	2	0.03035	32383	Xu_20190521_FecalMicrobiome_PTMenrichment_Kac_V44	67.726	22.565	21659000	0	0	21659000	0	0	0	5994	530	13042	1
560	AAVLQLADKFR	Acetyl (K)	1272.72	0.719021	V1.UC52-1_GL0166283	1	1	76.345	79.002	2	0.026054	67715	Xu_20190813_FecalMicrobiome_V46_Kac_12ulOfRemaining	70.028	15.047	5480200	0	0	0	0	5480200	0	17826	531	32358	1
561	AAVNEKLGK	Acetyl (K)	970.545	0.544745	MH0316_GL0146897	1	1	14.665	14.665	2	0.019766	8013	Xu_20190521_FecalMicrobiome_PTMenrichment_Kac_V43	80.684	24.025	5376200	0	5376200	0	0	0	0	11630	532	23319;23320	1
562	AAVNEKLGKLEK	Acetyl (K)	1340.77	0.766365	MH0316_GL0146897	1	2	33.783	33.944	3	0.017908	24203	Xu_20190729_FecalMicrobiome_V42_Kac	58.32	16.289	52414000	16571000	7369900	0	12625000	11909000	3939000	11630	533	23319;23320	2
563	AAVNQATKYAAYDLGPEIR	Acetyl (K)	2092.06	0.0589184	V1.CD17-4_GL0132539;158924089-stool1_revised_C342799_1_gene52802	1	1	69.971	69.971	3	4.6066e-05	58614	Xu_20190521_FecalMicrobiome_PTMenrichment_Kac_V43	98.391	69.842	15097000	0	15097000	0	0	0	0	239	534	375	1
564	AAVPSGASTGAYEAVELRDGDKSR	Acetyl (K)	2448.19	0.188095	V1.CD11-0_GL0024853;DOM010_GL0067331	1	2	45.438	45.438	3	0.00041971	36620	Xu_20190521_FecalMicrobiome_PTMenrichment_Kac_V43	69.947	47.937	7816200	0	7816200	0	0	0	0	16601	535	30706	1
565	AAVQFMGGYGYCR	Unmodified	1478.64	0.64349	717962.CC1_16210;MH0336_GL0087871	0	0	52.995	53.246	2	0.014856	43792	Xu_20190521_FecalMicrobiome_PTMenrichment_Kac_V43	83.948	60.628	28428000	0	9787500	4031300	6958600	0	7650700	1301;11879	536		2
567	AAVTSLMQSAAKHAAPYGVR	Acetyl (K)	2070.07	0.0680433	N035A_GL0035955;MH0236_GL0085069;N043A_GL0078921	1	1	70.454	71.207	3	7.8364e-09	60085	Xu_20190521_FecalMicrobiome_PTMenrichment_Kac_V44	133.16	99.467	24232000	0	0	24232000	0	0	0	10642	538	21844	1
568	AAVVGCGALKIDEEAK	Acetyl (K)	1671.85	0.850171	O2.UC13-2_GL0134071;MH0144_GL0028584	1	1	47.179	48.757	2	0.00053507	37362	Xu_20190729_FecalMicrobiome_V42_Kac	106.01	54.081	8641100	4383800	0	0	0	4257300	0	14136;8890	539	18744	1
569	AAVVWLCQLVK	Unmodified	1285.72	0.721664	MH0323_GL0077020	0	0	91.856	91.856	2	0.0075831	78062	Xu_20190521_FecalMicrobiome_PTMenrichment_Kac_V43	82.452	39.171	0	0	0	0	0	0	0	11702	540		1
570	AAWAKANPEK	Acetyl (K)	1126.58	0.577108	MH0002_GL0030427;T2D-133A_GL0077749;N087A_GL0092605;MH0071_GL0021285;N022A_GL0110333;MH0452_GL0151782	1	1	21.472	22.426	2	0.0036555	11989	Xu_20190729_FecalMicrobiome_V47_Kac	112.11	67.026	51217000	0	0	0	0	0	51217000	3373;13504	541	7290	3
571	AAWIGQVKYNYANK	Acetyl (K)	1666.85	0.846741	MH0053_GL0008237;V1.CD6-0-PT_GL0241997;764447348-stool1_revised_scaffold14066_1_gene76388	1	1	63.376	64.178	2	0.0027032	51209	Xu_20190729_FecalMicrobiome_V42_Kac	96.143	66.217	3943600	3943600	0	0	0	0	0	1667	542	3195	1
572	AAYALGGLGSGFADNEEELNKLAEK	Acetyl (K)	2608.27	0.265676	MH0031_GL0039256;MH0055_GL0053435	1	1	94.891	95.843	2;3	4.7704e-19	81923	Xu_20190521_FecalMicrobiome_PTMenrichment_Kac_V44	131.59	105.7	44745000	0	0	44745000	0	0	0	6014;6531	543	13118	3
573	AAYANFAKK	Acetyl (K)	1024.53	0.53418	MH0188_GL0076220	1	1	24.927	24.325	2	0.025982	15124	Xu_20190729_FecalMicrobiome_V45_Kac	91.9	53.662	19530000	0	0	0	19530000	0	0	9632	544	20120	2
574	AAYEAMKNVACLINER	Acetyl (K)	1893.91	0.907703	tr|E9PFR9|E9PFR9_HUMAN;sp|Q96N96-5|SPT13_HUMAN;tr|J3KQJ8|J3KQJ8_HUMAN;sp|Q96N96-2|SPT13_HUMAN;sp|Q96N96-3|SPT13_HUMAN;sp|Q96N96-4|SPT13_HUMAN;sp|Q96N96|SPT13_HUMAN;tr|A0A0A0MRY4|A0A0A0MRY4_HUMAN;sp|Q96N96-6|SPT13_HUMAN	1	1	62.223	63.167	2	0.027235	52778	Xu_20190813_FecalMicrobiome_V46_Kac_12ulOfRemaining	61.344	14.464	289970000	115880000	6921800	6011500	5008000	121790000	34367000	15860	545	29615	2
575	AAYEDGTLHSIPYQPSIFGFFYNK	Unmodified	2764.32	0.317318	O2.UC36-0_GL0144798	0	0	111.72	111.72	3	2.8354e-06	95532	Xu_20190521_FecalMicrobiome_PTMenrichment_Kac_V43	93.73	75.233	23319000	0	23319000	0	0	0	0	14724	546		3
576	AAYEEAEHAAK	Unmodified	1188.54	0.541116	411467.BACCAP_00849;764062976-stool1_revised_scaffold28104_1_gene96403;MH0318_GL0228855;V1.CD34-0_GL0004125;MH0012_GL0237099;O2.UC43-1_GL0011555;V1.FI17_GL0021930;MH0434_GL0242214;BGI-28A_GL0023049;V1.UC50-1_GL0077034;445971.ANASTE_00225;MH0203_GL0121300;HT25A_GL0106997;MH0191_GL0095178;MH0437_GL0215688;MH0005_GL0020136;MH0006_GL0152623;MH0288_GL0174253;MH0088_GL0054362;V1.UC47-4_GL0042240;O2.UC1…	0	0	9.8765	10.428	3	0.0080333	3875	Xu_20190521_FecalMicrobiome_PTMenrichment_Kac_V43	77.062	63.471	23031000	0	17138000	4786600	1106400	0	0	882;2066;2944;4153;4498;5766;6300;7519;9235;10206;10361;10493;10506;10831;10972;10994;11511;11539;12048;12188;12223;12391;12401;12804;12822;12890;13149;13643;14469;14610;14620;14711;15130;15226;15263;16546;16734;16739;16876;17027;17033;17302;17324;17579;17586;17841;17934;17948	547		1
577	AAYEEAEHAAKFAELL	Acetyl (K)	1803.87	0.86793	MH0370_GL0002800	1	1	95.029	96.884	2	6.507e-05	83395	Xu_20190813_FecalMicrobiome_V46_Kac_12ulOfRemaining	128.88	94.994	108580000	24009000	6645100	6692300	0	55227000	16006000	12223	548	24259	3
578	AAYEEAEHAAKFAELLGDVVTDSTKK	Acetyl (K)	2834.4	0.397419	MH0259_GL0012708;MH0362_GL0016492	1	2	115.74	117.88	3	0.0038041	102339	Xu_20190813_FecalMicrobiome_V46_Kac_12ulOfRemaining	52.465	34.671	164140000	81578000	0	0	0	62719000	19843000	10972	549	22338	2
579	AAYEEAEHAAKFAELLGEVVTDSTK	Acetyl (K)	2720.32	0.318106	411467.BACCAP_00849;764062976-stool1_revised_scaffold28104_1_gene96403;MH0318_GL0228855;V1.CD34-0_GL0004125;MH0012_GL0237099;O2.UC43-1_GL0011555;BGI-28A_GL0023049;V1.UC50-1_GL0077034;445971.ANASTE_00225;HT25A_GL0106997;MH0191_GL0095178;MH0437_GL0215688;MH0044_GL0060090;MH0204_GL0192059;MH0212_GL0120616;MH0206_GL0033221;MH0229_GL0081262;MH0247_GL0117870;V1.CD54-0_GL0090916;MH0260_GL0070832;7644878…	1	1	116.43	117.87	2;3	6.9478e-36	102567	Xu_20190813_FecalMicrobiome_V46_Kac_12ulOfRemaining	196.99	170.27	908380000	244660000	250490000	195730000	0	172600000	44898000	882;2066;2944;6300;10206;10361;10506;10831;10994;12188;12804;13643;14469;14620;14711;15263;16546;16734;16739;17302;17324;17579;17586;17948	550	1647;1648;13611;22376;26378;30908	6
580	AAYEEAEHAAKFAELLGEVVTDSTKK	Acetyl (K)	2848.41	0.413069	411467.BACCAP_00849;764062976-stool1_revised_scaffold28104_1_gene96403;MH0318_GL0228855;V1.CD34-0_GL0004125;MH0012_GL0237099;O2.UC43-1_GL0011555;BGI-28A_GL0023049;V1.UC50-1_GL0077034;445971.ANASTE_00225;HT25A_GL0106997;MH0191_GL0095178;MH0437_GL0215688;MH0044_GL0060090;MH0204_GL0192059;MH0212_GL0120616;MH0206_GL0033221;MH0229_GL0081262;MH0247_GL0117870;V1.CD54-0_GL0090916;MH0260_GL0070832;7644878…	1	2	116.24	118.11	3	4.441e-120	97297	Xu_20190729_FecalMicrobiome_V42_Kac	268.83	239.26	655480000	389070000	0	0	0	181220000	85181000	882;2066;2944;6300;10206;10361;10506;10831;10994;12188;12804;13643;14469;14620;14711;15263;16546;16734;16739;17302;17324;17579;17586;17948	551	1647;1648;13611;22376;26378;30908	3
581	AAYEEAEHAAKFAELLGEVVTPSTK	Acetyl (K)	2702.34	0.343927	MH0089_GL0088279;V1.UC59-0_GL0181425	1	1	112.16	115.12	3	2.2199e-06	99628	Xu_20190813_FecalMicrobiome_V46_Kac_12ulOfRemaining	86.551	71.423	17081000	0	0	0	0	17081000	0	7519;17934	552	16088;16089;32496	2
582	AAYEEAEHAAKFAEMLGEDLEPNMK	Acetyl (K);2 Oxidation (M)	2867.26	0.262975	MH0006_GL0152623;MH0288_GL0174253;MH0088_GL0054362;V1.UC47-4_GL0042240;O2.UC12-1_GL0042227;MH0162_GL0152812;MH0308_GL0027510;MH0355_GL0077574;O2.UC30-1_GL0012518;MH0012_GL0145794;O2.UC8-0_GL0141476;V1.CD55-0_GL0002921;O2.UC2-1_GL0191802	1	1	105.8	107.99	3	2.0459e-18	93391	Xu_20190813_FecalMicrobiome_V46_Kac_12ulOfRemaining	131.33	118.14	68510000	10169000	8592700	0	0	49749000	0	4498;9235;11539;12048;14610;15226;17027	553	9932;9933;23213	12
583	AAYEEAEHAAKFAEMLGEDLEPNMK	Acetyl (K);Oxidation (M)	2851.27	0.268061	MH0006_GL0152623;MH0288_GL0174253;MH0088_GL0054362;V1.UC47-4_GL0042240;O2.UC12-1_GL0042227;MH0162_GL0152812;MH0308_GL0027510;MH0355_GL0077574;O2.UC30-1_GL0012518;MH0012_GL0145794;O2.UC8-0_GL0141476;V1.CD55-0_GL0002921;O2.UC2-1_GL0191802	1	1	112.14	113.56	3	1.4575e-10	99015	Xu_20190521_FecalMicrobiome_PTMenrichment_Kac_V43	113.82	87.614	106620000	0	81454000	0	0	12114000	13056000	4498;9235;11539;12048;14610;15226;17027	553	9932;9933;23213	12
584	AAYEEAEHAAKFAEMLGEDLEPNMK	Acetyl (K)	2835.27	0.273146	MH0006_GL0152623;MH0288_GL0174253;MH0088_GL0054362;V1.UC47-4_GL0042240;O2.UC12-1_GL0042227;MH0162_GL0152812;MH0308_GL0027510;MH0355_GL0077574;O2.UC30-1_GL0012518;MH0012_GL0145794;O2.UC8-0_GL0141476;V1.CD55-0_GL0002921;O2.UC2-1_GL0191802	1	1	115.98	115.98	3	8.6748e-14	99188	Xu_20190521_FecalMicrobiome_PTMenrichment_Kac_V43	119.76	98.868	74163000	0	74163000	0	0	0	0	4498;9235;11539;12048;14610;15226;17027	553	9932;9933;23213	1
585	AAYEEAEHASKFAELLGEVVTDSTKK	Unmodified	2822.4	0.397419	553973.CLOHYLEM_06194	0	2	105.2	108.06	4	0.019448	87647	Xu_20190729_FecalMicrobiome_V47_Kac	33.835	1.6983	3122800	0	0	0	0	0	3122800	1148	554		1
586	AAYEKFIATK	Acetyl (K)	1182.63	0.628475	411485.FAEPRAM212_01761	1	1	45.131	45.657	2	0.0019628	34597	Xu_20190729_FecalMicrobiome_V42_Kac	130.98	73.805	172670000	168500000	0	4174900	0	0	0	920	555	1765	4
587	AAYEQFIATKNNTK	Acetyl (K)	1639.82	0.820586	DLF013_GL0052206	1	1	48.143	48.559	2;3	3.4095e-42	37934	Xu_20190729_FecalMicrobiome_V45_Kac	219.61	138.93	222490000	10569000	28640000	16381000	71533000	74717000	20647000	2285	556	4434	11
588	AAYGGYPSLVEKLLAYGADK	Acetyl (K)	2127.09	0.0888216	V1.FI14_GL0005990;MH0167_GL0022888;MH0366_GL0072627;MH0436_GL0194099	1	1	116.5	119.46	2	9.1518e-20	102557	Xu_20190813_FecalMicrobiome_V46_Kac_12ulOfRemaining	194.77	160.59	42002000	0	0	0	0	42002000	0	9290	557	19478	1
589	AAYGVILITTK	Unmodified	1148.68	0.68051	MH0067_GL0000416;V1.CD34-0_GL0150744;NLM004_GL0045350;MH0200_GL0160810;MH0141_GL0067563;MH0026_GL0043838;763435843-stool1_revised_scaffold7642_2_gene20604;MH0243_GL0032046;O2.CD2-0_GL0017049;MH0308_GL0130678;V1.CD3-3-PN_GL0052211;MH0098_GL0009663;T2D-51A_GL0121943;160765029-stool1_revised_scaffold21309_1_gene163306;764325968-stool1_revised_scaffold16416_1_gene87574;160704339-stool1_revised_scaffo…	0	0	57.207	58.524	2	0.0056836	45408	Xu_20190729_FecalMicrobiome_V47_Kac	107.21	39.501	138740000	24844000	0	3060100	0	26834000	84000000	6809	558		3
590	AAYGVILITTKK	Unmodified	1276.78	0.775473	MH0067_GL0000416;V1.CD34-0_GL0150744;NLM004_GL0045350;MH0200_GL0160810;MH0141_GL0067563;MH0026_GL0043838;763435843-stool1_revised_scaffold7642_2_gene20604;MH0243_GL0032046;O2.CD2-0_GL0017049;MH0308_GL0130678;V1.CD3-3-PN_GL0052211;MH0098_GL0009663;160765029-stool1_revised_scaffold21309_1_gene163306	0	1	44.066	44.292	2;3	0.019096	33035	Xu_20190729_FecalMicrobiome_V47_Kac	99.973	83.835	223280000	19894000	0	0	0	0	203390000	6809	559		1
591	AAYGVILVTTK	Unmodified	1134.66	0.66486	MH0003_GL0066210;MH0428_GL0116406;NOF009_GL0024909;MH0272_GL0013051;159571453-stool1_revised_C672222_1_gene49635;V1.CD20-4_GL0078400;160704339-stool1_revised_C1402723_1_gene22580;T2D-91A_GL0060254;MH0414_GL0043607;MH0060_GL0073317;O2.UC31-0_GL0084241;MH0046_GL0009875;N085A_GL0069756;MH0101_GL0091635;MH0397_GL0137238;MH0052_GL0050178;MH0309_GL0039175;MH0229_GL0203485;160765029-stool1_revised_scaff…	0	0	49.757	49.641	2	0.005169	37623	Xu_20190729_FecalMicrobiome_V47_Kac	109.66	0	51734000	0	4548500	0	10060000	0	37126000	3775	560		1
592	AAYIITGQWAK	Unmodified	1220.66	0.655358	O2.CD3-0-PT_GL0162145;MH0069_GL0036458;MH0251_GL0129971;MH0169_GL0150113;MH0092_GL0006058;MH0077_GL0061178;N088A_GL0134014;MH0442_GL0245921	0	0	56.016	56.543	2	0.025623	46729	Xu_20190521_FecalMicrobiome_PTMenrichment_Kac_V43	97.635	43.667	68780000	6264800	35831000	5982600	0	0	20701000	6880;13120	561		1
593	AAYIITGQWAKK	Acetyl (K)	1390.76	0.760886	O2.CD3-0-PT_GL0162145;MH0069_GL0036458;MH0251_GL0129971;MH0169_GL0150113;MH0092_GL0006058;MH0077_GL0061178;N088A_GL0134014;MH0442_GL0245921	1	1	59.214	59.956	2;3	3.3976e-07	49466	Xu_20190521_FecalMicrobiome_PTMenrichment_Kac_V43	169.09	91.409	273160000	40599000	129840000	3030700	5400000	19124000	75170000	6880;13120	562	14781	9
594	AAYINSGTWAKK	Acetyl (K)	1350.69	0.6932	MH0006_GL0017377;V1.CD34-0_GL0102140;MH0124_GL0099289	1	1	39.225	40.077	2	0.00018258	31869	Xu_20190521_FecalMicrobiome_PTMenrichment_Kac_V44	152.28	94.678	448290000	0	0	448290000	0	0	0	4225;8368	563	9263	3
595	AAYIVTGQWAKK	Acetyl (K)	1376.75	0.745236	MH0028_GL0002696	1	1	59.353	59.664	2	0.0014051	51404	Xu_20190521_FecalMicrobiome_PTMenrichment_Kac_V43	135.71	17.216	787690000	152620000	125350000	0	48814000	0	460910000	5921	564	12897	7
596	AAYKDTFFLIPGYGAQGGK	Acetyl (K)	2045.03	0.0258274	MH0414_GL0103529;MH0394_GL0050226;MH0188_GL0072744;V1.FI16_GL0020724	1	1	95.387	98.445	2	1.1501e-06	84682	Xu_20190813_FecalMicrobiome_V46_Kac_12ulOfRemaining	107.65	84.528	0	0	0	0	0	0	0	12748	565	25047	1
597	AAYLDTGVWASKAIK	Acetyl (K)	1634.87	0.866808	MH0020_GL0060378	1	1	76.002	77.859	2	0.00092432	61738	Xu_20190729_FecalMicrobiome_V47_Kac	106.26	72.849	20746000	0	0	0	0	0	20746000	5732	566	12465	2
598	AAYLNTGTWAKK	Acetyl (K)	1364.71	0.70885	MH0143_GL0133978;MH0152_GL0037294;O2.UC1-1_GL0125640;MH0055_GL0024953;MH0195_GL0096907;MH0243_GL0040355;N089A_GL0116693;MH0330_GL0187084	1	1	47.183	47.049	2	2.9965e-05	38093	Xu_20190521_FecalMicrobiome_PTMenrichment_Kac_V43	159.79	79.355	93389000	18675000	42949000	0	31765000	0	0	8886;10734;11800	567	18738	6
599	AAYLNTGVWAK	Unmodified	1192.62	0.624058	T2D-113A_GL0098210;159247771-stool1_revised_C708662_1_gene95311;V1.CD38-0_GL0131953;T2D-135A_GL0072955;MH0188_GL0181618;765094712-stool1_revised_scaffold3525_1_gene49254;MH0244_GL0002078;MH0102_GL0127716;V1.UC46-0_GL0123581;N087A_GL0043922;T2D-48A_GL0010362;MH0267_GL0037758;MH0206_GL0054900;N085A_GL0013854;DOM005_GL0023957;823052294-stool1_revised_C743875_1_gene112499;MH0381_GL0072590;DOF003_GL00…	0	0	49.919	50.337	2	0.00033311	38235	Xu_20190729_FecalMicrobiome_V47_Kac	105.1	34.576	21647000	8673400	9215800	3758200	0	0	0	364;1934;2538;5568;6971;17759;13616;16221	568		4
600	AAYLNTGVWAKK	Acetyl (K)	1362.73	0.729586	T2D-113A_GL0098210;159247771-stool1_revised_C708662_1_gene95311;V1.CD38-0_GL0131953;T2D-135A_GL0072955;MH0188_GL0181618;765094712-stool1_revised_scaffold3525_1_gene49254;MH0244_GL0002078;MH0102_GL0127716;V1.UC46-0_GL0123581;N087A_GL0043922;T2D-48A_GL0010362;MH0267_GL0037758;MH0206_GL0054900;N085A_GL0013854;DOM005_GL0023957;823052294-stool1_revised_C743875_1_gene112499;MH0381_GL0072590;DOF003_GL00…	1	1	55.672	56.297	2;3	1.1462e-40	43776	Xu_20190729_FecalMicrobiome_V47_Kac	232.72	163.3	3683500000	496630000	817740000	18305000	238660000	20333000	2091800000	364;1934;2538;5568;6971;17759;13616;16221	569	609	12
601	AAYLNTGVWSKK	Acetyl (K)	1378.72	0.7245	T2D-73A_GL0021926;MH0189_GL0083831	1	1	46.76	47.086	2	0.0018448	35613	Xu_20190729_FecalMicrobiome_V42_Kac	102.07	54.985	20909000	4509200	0	0	0	0	16400000	16491	570	30526	3
602	AAYLQGLVDGLGVDESTKEGK	Acetyl (K)	2191.1	0.100843	764143897-stool1_revised_scaffold10331_4_gene67393;NLM031_GL0081772;706846339-stool1_revised_scaffold24551_2_gene53753;T2D-57A_GL0030313;T2D-10A_GL0063673;NOM020_GL0002367;MH0089_GL0014147;T2D-65A_GL0055044;159733294-stool1_revised_scaffold667_2_gene12384;V1.FI07_GL0182699;765074482-stool1_revised_C1215862_1_gene23773;SZEY-68A_GL0049435	1	1	89.807	91.812	2	4.379e-22	74551	Xu_20190729_FecalMicrobiome_V42_Kac	188.25	149.46	4418400	4418400	0	0	0	0	0	601	571	1107	1
603	AAYLQTGVWAKK	Acetyl (K)	1376.75	0.745236	MH0002_GL0033155	1	1	54.623	55.2	2	9.9822e-19	43403	Xu_20190729_FecalMicrobiome_V42_Kac	198.62	38.832	394130000	56360000	0	0	0	0	337770000	3392	572	7349	4
604	AAYNAAIDKFEK	Acetyl (K)	1381.69	0.687781	MH0309_GL0070733;NLF008_GL0035123	1	1	55.708	55.708	2	0.029578	45816	Xu_20190521_FecalMicrobiome_PTMenrichment_Kac_V43	66.595	37.638	7223200	0	7223200	0	0	0	0	11561	573	23235	1
605	AAYTPFAPGASPSYGAEKSGLLASLNSVAK	Acetyl (K)	2966.5	0.502553	MH0001_GL0015204	1	1	109.44	109.86	3	0.00034307	94183	Xu_20190521_FecalMicrobiome_PTMenrichment_Kac_V44	68.942	56.387	21809000	0	7280100	14529000	0	0	0	3158	574	6598	3
606	AAYVNTGTWSTAAIKEAK	Acetyl (K)	1922.97	0.973792	159551223-stool1_revised_C1016197_1_gene86650	1	1	63.459	64.413	2	9.3078e-08	50547	Xu_20190729_FecalMicrobiome_V47_Kac	163.27	124.87	9313400	0	0	0	0	0	9313400	450	575	805	1
607	AAYVNTGVWSKK	Acetyl (K)	1364.71	0.70885	MH0186_GL0014017;O2.UC41-1_GL0166822	1	1	47.026	47.139	2	1.0314e-06	33679	Xu_20190729_FecalMicrobiome_V47_Kac	161.51	106.4	274030000	91384000	91054000	0	0	0	91597000	9518	576	19914	6
608	AAYYAGIQIGQQISNQMVK	Unmodified	2082.06	0.05681	MH0031_GL0042647;N062A_GL0007255	0	0	81.433	82.385	2;3	1.6665e-09	69854	Xu_20190521_FecalMicrobiome_PTMenrichment_Kac_V44	168.59	126.59	30080000	0	0	30080000	0	0	0	6017;13430	577		3
609	AAYYMGVQIGQQISNR	Unmodified	1797.88	0.883203	MH0012_GL0133305	0	0	63.49	63.49	2	0.0014503	52824	Xu_20190521_FecalMicrobiome_PTMenrichment_Kac_V43	128.85	111.48	9030200	0	9030200	0	0	0	0	5206	578		1
610	ACAAEKEAEYKK	Acetyl (K)	1438.68	0.67623	T2D-51A_GL0148380;MH0360_GL0079865;MH0274_GL0131583;MH0067_GL0037943;MH0012_GL0028086;MH0189_GL0065676;MH0238_GL0078813;MH0050_GL0006735;MH0002_GL0047937	1	2	12.692	14.147	3	0.0078159	4049	Xu_20190729_FecalMicrobiome_V47_Kac	69.451	42.122	2734300	0	0	0	0	0	2734300	4994;3478	579	7587	1
611	ACAASDKASAEFK	Acetyl (K)	1396.63	0.629279	MH0122_GL0102442	1	1	23.511	23.912	2	2.3182e-11	13968	Xu_20190813_FecalMicrobiome_V46_Kac_12ulOfRemaining	178.81	147.39	164580000	30460000	0	0	24680000	105690000	3746400	8326	580	17600	5
612	ACACSGYLLGVNPFNQPGVESYKK	Acetyl (K)	2700.27	0.267607	MH0401_GL0006803	1	1	89.907	91.394	3	1.3806e-12	77245	Xu_20190521_FecalMicrobiome_PTMenrichment_Kac_V43	120.64	98.776	33634000	5101800	19324000	0	0	0	9208100	12580	581	24773	5
613	ACACSGYLLSVNPFNQPGVESYKK	Acetyl (K)	2730.28	0.278172	MH0092_GL0097242;MH0369_GL0032418;MH0276_GL0218662;MH0187_GL0059024;V1.CD42-0_GL0073588;V1.UC51-4_GL0035832;V1.FI07_GL0106531;NLM031_GL0022560;MH0183_GL0129750;MH0060_GL0041791;MH0224_GL0130199;MH0432_GL0076254	1	1	90.723	92.55	2;3	2.2536e-28	74508	Xu_20190729_FecalMicrobiome_V47_Kac	185.92	164.55	208640000	33589000	68562000	0	16603000	17035000	72848000	7627;9534;6659	582	14274	9
614	ACADGSILKNK	Acetyl (K)	1217.61	0.607422	MH0402_GL0174468;MH0261_GL0032792;MH0327_GL0119910;T2D-48A_GL0124030;449673.BACSTE_02528;N087A_GL0052159;765094712-stool1_revised_scaffold6132_1_gene63132;MH0121_GL0074317;O2.UC57-2_GL0128988	1	1	20.228	21.03	2	7.4022e-07	10902	Xu_20190729_FecalMicrobiome_V47_Kac	164.68	95.733	132330000	8293200	22622000	0	17511000	36358000	47542000	11026;15127	583	22430	6
615	ACADNSIMKNPEIVSAFSYAK	Acetyl (K)	2357.1	0.103168	159713063-stool1_revised_C537799_1_gene61583;MH0113_GL0029589;MH0028_GL0067833	1	1	89.131	90.067	3	0.0089219	73263	Xu_20190729_FecalMicrobiome_V42_Kac	47.243	32.469	14310000	5180700	7149200	0	1980500	0	0	580	584	1055	1
616	ACAESDKAPAELK	Acetyl (K)	1430.67	0.671144	MH0191_GL0046059	1	1	18.965	19.717	2	8.3935e-24	10561	Xu_20190729_FecalMicrobiome_V47_Kac	199.8	131.07	124310000	0	27763000	4186900	7166700	11328000	73866000	9787	585	20403	4
617	ACAESDKASAELK	Acetyl (K)	1420.65	0.650409	V1.UC55-4_GL0026579	1	1	18.698	19.926	2	9.1265e-24	10193	Xu_20190813_FecalMicrobiome_V46_Kac_12ulOfRemaining	199.12	148.06	752740000	172850000	0	0	0	579890000	0	17894	586	32445;32446	3
618	ACAISGYLLGVNPFNQPGVESYKK	Acetyl (K)	2653.32	0.321023	ED50A_GL0042670;O2.UC48-0_GL0291777	1	1	104.08	104.08	3	2.3527e-09	88775	Xu_20190521_FecalMicrobiome_PTMenrichment_Kac_V43	113.24	93.86	11715000	0	11715000	0	0	0	0	2909;15000	587	5670	2
619	ACAKMLDSIK	Acetyl (K)	1177.58	0.583515	MH0227_GL0000015	1	1	38.193	37.825	2	0.0046742	29934	Xu_20190521_FecalMicrobiome_PTMenrichment_Kac_V43	106.88	28.546	29790000	6223100	14937000	0	8629600	0	0	10459	588	21556	3
620	ACALVIPEMKGK	Acetyl (K)	1357.71	0.709778	O2.UC24-1_GL0021161	1	1	58.201	58.903	2	0.0071225	46540	Xu_20190729_FecalMicrobiome_V42_Kac	77.662	39.37	0	0	0	0	0	0	0	14498	589	27697	1
621	ACALVIPEVKGK	Acetyl (K)	1325.74	0.737708	MH0217_GL0090864;158337416-stool2_revised_C923193_1_gene18968;765135172-stool1_revised_C796540_1_gene1484	1	1	54.55	55.127	2	0.0011031	43421	Xu_20190729_FecalMicrobiome_V42_Kac	116.52	55.607	41233000	33284000	0	0	0	0	7949100	10381	590	21414	3
622	ACAPVHAGFMGGGGNQEKFK	Acetyl (K)	2103.96	0.961864	158337416-stool2_revised_C977523_1_gene11031;V1.UC42-0_GL0100428;159814214-stool1_revised_scaffold21407_1_gene37055;V1.UC13-3_GL0061798;T2D-31A_GL0114700;V1.CD12-3_GL0057920;V1.CD46-0_GL0138348;V1.CD21-4_GL0001620;O2.UC48-0_GL0314846;O2.UC15-0_GL0065845;MH0370_GL0112417;MH0358_GL0073729;MH0335_GL0006273;553973.CLOHYLEM_07632;NOM028_GL0077955;MH0047_GL0012919;MH0006_GL0189128	1	1	42.1	42.376	3	1.2868e-14	31437	Xu_20190729_FecalMicrobiome_V47_Kac	180.62	155.06	237720000	59530000	69039000	47539000	0	0	61616000	65	591	101;102	8
623	ACAPVHAGFMGGGGNQEKFK	Acetyl (K);Oxidation (M)	2119.96	0.956778	158337416-stool2_revised_C977523_1_gene11031;V1.UC42-0_GL0100428;159814214-stool1_revised_scaffold21407_1_gene37055;V1.UC13-3_GL0061798;T2D-31A_GL0114700;V1.CD12-3_GL0057920;V1.CD46-0_GL0138348;V1.CD21-4_GL0001620;O2.UC48-0_GL0314846;O2.UC15-0_GL0065845;MH0370_GL0112417;MH0358_GL0073729;MH0335_GL0006273;553973.CLOHYLEM_07632;NOM028_GL0077955;MH0047_GL0012919;MH0006_GL0189128	1	1	30.168	30.384	3	0.0153	20387	Xu_20190813_FecalMicrobiome_V46_Kac_12ulOfRemaining	49.592	32.908	62871000	12003000	7905100	8135100	6344500	22287000	6196600	65	591	101;102	2
624	ACAVSGYLLSVNPFDQPGVESYKK	Acetyl (K)	2670.3	0.299953	MH0002_GL0031887;MH0188_GL0170374;MH0204_GL0087941;MH0383_GL0066106	1	1	100.62	102.79	2;3	6.0768e-23	83625	Xu_20190729_FecalMicrobiome_V42_Kac	182.1	149.82	76591000	30553000	7112800	0	5450100	25859000	7616800	3379;10192;12395	592	7305	6
625	ACDCATVLNKQQALDIK	Acetyl (K)	1988.97	0.965946	MH0002_GL0062726	1	1	58.713	59.936	2;3	6.4668e-12	47932	Xu_20190729_FecalMicrobiome_V45_Kac	183.79	155.02	91598000	0	41352000	0	14866000	35380000	0	3546	593	7727;7728	3
626	ACDLHLTEAFASAGLDSGSNWR	Unmodified	2377.08	0.0757075	MH0012_GL0150149	0	0	82.804	83.883	3	0.0037538	67147	Xu_20190729_FecalMicrobiome_V47_Kac	60.278	49.44	13078000	0	4939500	0	0	0	8138500	5233	594		1
627	ACDLMMKYK	Acetyl (K)	1200.53	0.534122	V1.UC4-5_GL0143163;V1.UC53-0_GL0128794;V1.UC52-1_GL0048838;V1.CD54-0_GL0126418;T2D-81A_GL0112892;MH0335_GL0045972;O2.UC27-1_GL0076938;O2.UC12-1_GL0025728;MH0274_GL0179093	1	1	43.521	44.239	2	0.0094172	33517	Xu_20190729_FecalMicrobiome_V42_Kac	100.15	75.994	29987000	15603000	0	0	7770800	6612800	0	11224	595	22736	3
628	ACEELFKVEVAK	Acetyl (K)	1463.73	0.733016	MH0026_GL0030318	1	1	57.41	60.768	2	0.00058294	50097	Xu_20190813_FecalMicrobiome_V46_Kac_12ulOfRemaining	127.42	81.266	18072000	0	0	0	0	18072000	0	5851	596	12750	1
629	ACEIFAKAGAIQPVLGIADK	Acetyl (K)	2113.12	0.124161	O2.UC2-0_GL0056697;O2.UC5-2_GL0066429;MH0132_GL0108580	1	1	97.018	98.422	2;3	4.2732e-08	79858	Xu_20190729_FecalMicrobiome_V45_Kac	142.1	119.49	19340000	0	0	0	19340000	0	0	14365	597	27473	3
630	ACEKAGPVLLEPIMK	Acetyl (K)	1696.89	0.889199	MH0012_GL0159639;MH0253_GL0095121;MH0391_GL0066190;MH0369_GL0041510;O2.UC24-2_GL0083908;MH0187_GL0065791;MH0092_GL0140757;158337416-stool2_revised_scaffold21657_1_gene50810	1	1	76.182	78.038	2	0.0006519	62099	Xu_20190729_FecalMicrobiome_V47_Kac	111.39	73.962	6988700	0	0	0	0	0	6988700	5244	598	11464	1
631	ACEKALSLHK	Acetyl (K)	1197.62	0.617593	DLM008_GL0064153;NLM008_GL0046939	1	1	19.1	19.902	3	0.02572	9789	Xu_20190729_FecalMicrobiome_V45_Kac	50.354	32.491	2498200	0	0	0	2498200	0	0	2363	599	4619	1
632	ACEKFMEAK	Acetyl (K)	1154.51	0.510016	MH0197_GL0095336	1	1	25.048	24.446	2	0.011111	15386	Xu_20190729_FecalMicrobiome_V45_Kac	94.85	44.723	4303400	0	0	0	4303400	0	0	9969	600	20701	2
633	ACELAEKFAK	Acetyl (K)	1207.59	0.590709	MH0429_GL0030433;MH0177_GL0093613;V1.UC64-0_GL0047589;BGI-27A_GL0093980;V1.CD38-0_GL0024026;MH0203_GL0266705;765094712-stool1_revised_scaffold1639_2_gene55030	1	1	47.566	47.919	2	0.022247	36109	Xu_20190729_FecalMicrobiome_V47_Kac	74.165	42.861	0	0	0	0	0	0	0	9439;2061	601	3970	1
634	ACELAEKFAKK	Acetyl (K)	1335.69	0.685672	MH0429_GL0030433;MH0177_GL0093613;V1.UC64-0_GL0047589;BGI-27A_GL0093980;V1.CD38-0_GL0024026;MH0203_GL0266705;765094712-stool1_revised_scaffold1639_2_gene55030	1	2	38.61	38.536	3	0.036009	27740	Xu_20190729_FecalMicrobiome_V47_Kac	49.632	10.366	11773000	0	2690400	0	0	0	9082800	9439;2061	602	3970	1
635	ACELMKAAGAK	Acetyl (K)	1190.58	0.578764	O2.UC1-1_GL0125383;MH0314_GL0049172;MH0057_GL0038761;MH0005_GL0004714;MH0004_GL0020680;MH0003_GL0067998;DLM002_GL0082858;MH0402_GL0194688;MH0238_GL0033024;MH0006_GL0213510;T2D-73A_GL0041934;T2D-48A_GL0032708;T2D-133A_GL0067105;O2.UC31-1_GL0072184;N087A_GL0108400;MH0435_GL0139338;MH0381_GL0086188;MH0333_GL0041731;MH0302_GL0061315;MH0280_GL0095310;MH0243_GL0051080;MH0196_GL0170050;MH0181_GL0027806;…	1	1	27.141	27.181	2	0.00071505	17328	Xu_20190729_FecalMicrobiome_V47_Kac	134.23	70.748	133580000	12242000	32003000	0	32639000	22278000	34413000	3784	603	8280	8
636	ACELMKAAGAK	Acetyl (K);Oxidation (M)	1206.57	0.573679	O2.UC1-1_GL0125383;MH0314_GL0049172;MH0057_GL0038761;MH0005_GL0004714;MH0004_GL0020680;MH0003_GL0067998;DLM002_GL0082858;MH0402_GL0194688;MH0238_GL0033024;MH0006_GL0213510;T2D-73A_GL0041934;T2D-48A_GL0032708;T2D-133A_GL0067105;O2.UC31-1_GL0072184;N087A_GL0108400;MH0435_GL0139338;MH0381_GL0086188;MH0333_GL0041731;MH0302_GL0061315;MH0280_GL0095310;MH0243_GL0051080;MH0196_GL0170050;MH0181_GL0027806;…	1	1	15.386	16.665	2	0.0027363	6863	Xu_20190729_FecalMicrobiome_V45_Kac	114.84	37.164	11694000	0	0	0	5124300	0	6569300	3784	603	8280	5
637	ACENLKESK	Acetyl (K)	1119.52	0.523023	MH0244_GL0070736;NLM015_GL0066242;NOM020_GL0043531;MH0401_GL0063211;MH0137_GL0102201;MH0309_GL0057905;MH0060_GL0020297;NOF007_GL0042553;O2.UC7-1_GL0039224;O2.UC22-1_GL0141895;MH0128_GL0074901	1	1	10.847	10.847	2	0.016893	4387	Xu_20190521_FecalMicrobiome_PTMenrichment_Kac_V43	84.817	34.691	8289300	0	8289300	0	0	0	0	10763	604	21995	1
638	ACEQMKAAGAK	Acetyl (K)	1205.55	0.553278	457394.BSFG_00862	1	1	10.468	10.468	2	0.0001199	4011	Xu_20190521_FecalMicrobiome_PTMenrichment_Kac_V43	150.61	98.754	99472000	0	99472000	0	0	0	0	960	605	1830	1
639	ACEQMKAAGAKR	Acetyl (K)	1361.65	0.654389	457394.BSFG_00862	1	2	9.6428	9.6428	3	0.0015023	3321	Xu_20190521_FecalMicrobiome_PTMenrichment_Kac_V43	90.653	50.735	3148300	0	3148300	0	0	0	0	960	606	1830	1
640	ACESGDILKNQEIINAYSYAQK	Acetyl (K)	2556.22	0.216618	V1.FI24_GL0080773	1	1	80.543	81.495	2;3	4.3027e-12	69045	Xu_20190521_FecalMicrobiome_PTMenrichment_Kac_V44	154.07	135	42575000	0	0	42575000	0	0	0	17294	607	31644;31645	4
641	ACFGQAFLELHPTK	Unmodified	1617.8	0.797348	MH0327_GL0095540	0	0	67.1	68.52	2;3	0.00061227	56688	Xu_20190813_FecalMicrobiome_V46_Kac_12ulOfRemaining	96.469	84.554	31835000	4059400	1747500	0	0	26028000	0	11738	608		4
642	ACGHAINYAIKPR	Acetyl (K)	1511.77	0.766716	O2.UC1-2_GL0108164;T2D-13A_GL0013322;O2.UC23-2_GL0067631	1	1	25.865	27.318	3	0.011679	17647	Xu_20190813_FecalMicrobiome_V46_Kac_12ulOfRemaining	59.731	37.533	0	0	0	0	0	0	0	14089	609	27069	1
643	ACGIAFLYTLYTDGK	Unmodified	1691.82	0.822894	160319967-stool1_revised_C556150_1_gene34641	0	0	110.75	111.35	2	0.0025231	94831	Xu_20190521_FecalMicrobiome_PTMenrichment_Kac_V43	101.93	84.12	5656700	0	4803300	0	853400	0	0	691	610		2
644	ACGIAFLYTLYTDGKK	Unmodified	1819.92	0.917857	160319967-stool1_revised_C556150_1_gene34641	0	1	96.852	99.811	3	0.0033072	80342	Xu_20190729_FecalMicrobiome_V47_Kac	80.706	61.462	0	0	0	0	0	0	0	691	611		1
645	ACGICANKCPK	Acetyl (K)	1319.58	0.578447	MH0211_GL0098727	1	1	14.541	15.556	2	0.0081578	5874	Xu_20190729_FecalMicrobiome_V42_Kac	87.696	65.61	16499000	6552800	3676000	0	1691500	0	4579100	10307	612	21297	4
646	ACGIESGSGVPNKTK	Acetyl (K)	1545.75	0.745706	V1.UC50-1_GL0038783;MH0348_GL0014453;MH0333_GL0112610;MH0447_GL0146841;MH0409_GL0102472;MH0402_GL0222585;MH0389_GL0157544;MH0206_GL0021872;MH0440_GL0010847;MH0015_GL0024023;MH0126_GL0079978	1	1	19.092	20.245	2	0.00014483	10514	Xu_20190813_FecalMicrobiome_V46_Kac_12ulOfRemaining	140.78	112.69	109100000	0	0	0	0	109100000	0	11837;5526;8406	613	12117	2
647	ACGISGLLEEVNPFNQPGVEAYKK	Acetyl (K)	2661.31	0.310852	MH0200_GL0040757	1	1	116.26	116.29	3	1.2699e-54	100252	Xu_20190521_FecalMicrobiome_PTMenrichment_Kac_V44	225.83	183.92	712490000	0	80572000	631920000	0	0	0	10076	614	20888	1
648	ACGISGYLLGVNPFNQPGVEAYKK	Unmodified	2581.3	0.299894	O2.UC9-2_GL0108283;O2.UC20-2_GL0048444;MH0037_GL0043267;T2D-73A_GL0042707;T2D-135A_GL0101254;MH0035_GL0069778;MH0170_GL0097159;MH0051_GL0026384;MH0243_GL0089744;V1.CD40-0_GL0141273;MH0057_GL0022535;MH0003_GL0095262;MH0069_GL0037050;MH0004_GL0001027	0	1	94.62	95.949	3	1.9783e-06	81956	Xu_20190521_FecalMicrobiome_PTMenrichment_Kac_V43	93.804	0	25384000	0	15332000	0	0	0	10052000	14388;16498;6066;6429;10749;3886	615		1
649	ACGVEGIISTPESKVK	Acetyl (K)	1715.88	0.876386	160178356-stool1_revised_C602212_1_gene116657	1	1	55.494	56.357	2	0.00011569	46495	Xu_20190521_FecalMicrobiome_PTMenrichment_Kac_V43	135.6	87.705	37712000	7112600	7161900	0	4165000	13537000	5735600	664	616	1237;1238	2
650	ACINACKFGAIEPGR	Acetyl (K)	1704.81	0.807595	V1.FI24_GL0042657;MH0385_GL0086416;MH0187_GL0132890;T2D-108A_GL0184920;MH0191_GL0070839;MH0385_GL0019833;NOM026_GL0042546;T2D-2A_GL0065849;MH0088_GL0076809;V1.CD3-0-PN_GL0025041;MH0370_GL0021071;T2D-62A_GL0017467	1	1	57.173	57.774	2	0.0025629	45570	Xu_20190729_FecalMicrobiome_V42_Kac	92.925	23.474	6793600	6793600	0	0	0	0	0	9550	617	19962	1
651	ACKASCIGCGK	Acetyl (K)	1252.54	0.536247	O2.CD1-0_GL0101131;T2D-12A_GL0005781;MH0128_GL0051361;NOF013_GL0001274;T2D-135A_GL0025336;MH0002_GL0011609;SZEY-64A_GL0030101;DOF007_GL0021103	1	1	12.045	12.045	2	0.0050643	5491	Xu_20190521_FecalMicrobiome_PTMenrichment_Kac_V43	94.692	69.602	4823700	0	4823700	0	0	0	0	3290	618	7093	1
652	ACKIESGSGVPNK	Acetyl (K)	1387.68	0.676564	MH0092_GL0151197;158256496-stool1_revised_C824453_1_gene6913;MH0307_GL0045321;V1.CD32-4_GL0104485	1	1	15.152	16.067	2	0.0018911	7765	Xu_20190813_FecalMicrobiome_V46_Kac_12ulOfRemaining	104.82	52.334	35893000	4909700	12371000	0	926150	17686000	0	7669;16857	619	16389;16390	3
653	ACKIQSGSGEPNK	Acetyl (K)	1416.67	0.666728	MH0288_GL0062733;MH0456_GL0086900;765701615-stool1_revised_scaffold48887_2_gene15377	1	1	10.284	10.46	2	6.8205e-06	3947	Xu_20190521_FecalMicrobiome_PTMenrichment_Kac_V43	160.18	134.08	40529000	0	36554000	3975200	0	0	0	1915	620	3680	3
654	ACKIQSGSGEPNKK	Acetyl (K)	1544.76	0.761691	MH0288_GL0062733;MH0456_GL0086900;765701615-stool1_revised_scaffold48887_2_gene15377	1	2	9.0184	9.194	3	0.00219	2773	Xu_20190521_FecalMicrobiome_PTMenrichment_Kac_V43	84.297	45.898	60909000	0	55631000	5278200	0	0	0	1915	621	3680	2
655	ACKIQSGSGEPNR	Acetyl (K)	1444.67	0.672876	MH0445_GL0047148;V1.UC9-0_GL0058661	1	1	11.654	12.857	2	0.00050174	3592	Xu_20190729_FecalMicrobiome_V45_Kac	122.51	82.509	3854500	0	0	0	3854500	0	0	13141	622	25620	2
656	ACKIQSGSGEPNRTK	Acetyl (K)	1673.82	0.815517	MH0445_GL0047148;V1.UC9-0_GL0058661	1	2	9.4746	9.6502	3	0.00033288	3296	Xu_20190521_FecalMicrobiome_PTMenrichment_Kac_V43	105.14	92.037	9207700	0	5270700	3937000	0	0	0	13141	623	25620	3
657	ACKIQSGSGVPNK	Acetyl (K)	1386.69	0.692548	764062976-stool1_revised_scaffold41221_1_gene87791;MH0369_GL0099190;MH0035_GL0058619;160218816-stool1_revised_C852860_1_gene60939;O2.UC30-1_GL0156305;MH0105_GL0068431;MH0035_GL0012631;T2D-62A_GL0009268;O2.UC59-0_GL0095943;MH0305_GL0081003;NLF013_GL0046996	1	1	14.24	15.283	2	1.0971e-07	5624	Xu_20190729_FecalMicrobiome_V45_Kac	169.21	101.79	54228000	3953000	17365000	0	27364000	3309200	2236900	1593;11515;13592	624	3056;3057	6
658	ACKLFGAEHANVQPHSGASANLAAFK	Acetyl (K)	2737.34	0.339467	MH0154_GL0104991;MH0437_GL0036987;MH0196_GL0042360;T2D-107A_GL0023468	1	1	56.751	57.429	4	5.5947e-06	45304	Xu_20190729_FecalMicrobiome_V42_Kac	86.791	50.819	35757000	12748000	0	0	0	0	23009000	9085;16099	625	19098	2
659	ACKLFGAK	Acetyl (K)	935.49	0.489873	MH0170_GL0058520;V1.FI07_GL0017688;O2.UC20-0_GL0046965;MH0234_GL0162599;MH0227_GL0094640;MH0161_GL0127305;MH0086_GL0112371;NLM031_GL0017157;T2D-77A_GL0002184;MH0204_GL0198579;ED16A_GL0157202;V1.FI28_GL0086731;MH0305_GL0128346;MH0193_GL0169444;N038A_GL0087665	1	1	28.063	28.231	2	0.016993	21211	Xu_20190521_FecalMicrobiome_PTMenrichment_Kac_V44	101.64	27.668	78486000	21048000	0	20692000	0	0	36746000	9334;2887;9914	626	5628	3
660	ACKMGEGTVQDALQEK	Acetyl (K)	1805.83	0.828784	MH0230_GL0016582;O2.UC32-0_GL0052582	1	1	47.096	47.498	2	6.2515e-05	38403	Xu_20190521_FecalMicrobiome_PTMenrichment_Kac_V43	128.54	103.69	14565000	0	5348500	3077100	0	0	6139700	10533	627	21672	2
661	ACKVPFQPR	Acetyl (K)	1143.59	0.585898	MH0196_GL0093835;V1.UC17-2_GL0038315	1	1	32.14	32.461	2	0.0019564	23312	Xu_20190729_FecalMicrobiome_V45_Kac	138.26	96.153	395680000	42906000	36351000	51260000	101680000	163480000	0	9951	628	20678	8
662	ACKWLNDNQIPFEVNALSAHR	Acetyl (K)	2524.23	0.228126	MH0124_GL0075701;MH0001_GL0005480	1	1	90.407	91.36	3	0.0032678	77793	Xu_20190521_FecalMicrobiome_PTMenrichment_Kac_V44	56.428	40.454	16388000	0	0	16388000	0	0	0	8361;3024	629	6027	1
663	ACKWLNDNQIPFEVNALSAHRTPDAVESFAK	Acetyl (K)	3569.74	0.736151	MH0124_GL0075701;MH0001_GL0005480	1	2	93.827	94.78	4	0.0022737	80682	Xu_20190521_FecalMicrobiome_PTMenrichment_Kac_V44	43.554	29.395	10064000	0	0	10064000	0	0	0	8361;3024	630	6027;6028	1
664	ACLEKLAR	Acetyl (K)	1001.53	0.5328	158479027-stool1_revised_scaffold24818_1_gene23521	1	1	28.506	27.604	2	0.041271	18639	Xu_20190729_FecalMicrobiome_V45_Kac	111.01	40.095	0	0	0	0	0	0	0	126	631		1
665	ACLFLGKCGGIDK	Acetyl (K)	1479.72	0.721406	MH0243_GL0011485;MH0113_GL0102162;MH0055_GL0010177;MH0319_GL0065872;MH0302_GL0000382;V1.UC41-0_GL0002922;T2D-105A_GL0044539;DLM011_GL0054696;V1.UC46-0_GL0031245;MH0381_GL0034500;MH0415_GL0237238;V1.CD38-0_GL0077392;T2D-73A_GL0029039;T2D-135A_GL0054991;T2D-109A_GL0137637;O2.UC1-1_GL0142084;NOF013_GL0015888;NOF010_GL0058825;NLF006_GL0043017;N085A_GL0012712;MH0435_GL0052355;MH0414_GL0097660;MH0402_G…	1	1	59.365	59.064	2	0.021074	46818	Xu_20190729_FecalMicrobiome_V45_Kac	69.979	42.864	4533200	0	0	0	4533200	0	0	6500	632	13969	1
666	ACMCAEKGLAK	Acetyl (K);Oxidation (M)	1295.57	0.567213	SZEY-44A_GL0072644;DOM017_GL0047939;SZEY-99A_GL0017077	1	1	12.992	13.756	2	0.0046886	6161	Xu_20190521_FecalMicrobiome_PTMenrichment_Kac_V44	102.07	78.639	24460000	6041500	3206700	4906300	10306000	0	0	15977	633	29803	4
667	ACMCAEKGLAK	Acetyl (K)	1279.57	0.572299	SZEY-44A_GL0072644;DOM017_GL0047939;SZEY-99A_GL0017077	1	1	20.61	21.251	2	6.1413e-11	11784	Xu_20190729_FecalMicrobiome_V42_Kac	180.67	126.12	322830000	101660000	13324000	16247000	132120000	59477000	0	15977	633	29803	5
668	ACNCLLLKVNQIGSVTESIQACK	Acetyl (K)	2647.31	0.313177	sp|P13929-2|ENOB_HUMAN;sp|P13929|ENOB_HUMAN;sp|P13929-3|ENOB_HUMAN	1	1	105.18	108.04	3	0.00022168	87593	Xu_20190729_FecalMicrobiome_V47_Kac	75.646	54.446	9370200	0	0	0	0	0	9370200	15735	634	29424	2
669	ACNDFLANYEQSQASEAEKHR	Acetyl (K)	2509.09	0.0928141	MH0113_GL0013943;V1.UC13-3_GL0108099	1	1	54.842	55.343	3	1.1294e-10	43460	Xu_20190729_FecalMicrobiome_V42_Kac	119.87	106.28	6324900	6324900	0	0	0	0	0	8116	635	17252	1
670	ACNIKSGSATPNK	Acetyl (K)	1388.67	0.671813	MH0006_GL0034353	1	1	10.839	11.19	2	0.013917	4598	Xu_20190521_FecalMicrobiome_PTMenrichment_Kac_V44	76.143	51.988	9585400	0	0	9585400	0	0	0	4253	636	9353	1
671	ACNIKSGSGTPNK	Acetyl (K)	1374.66	0.656163	MH0100_GL0127516	1	1	10.369	10.545	2	0.00044571	4047	Xu_20190521_FecalMicrobiome_PTMenrichment_Kac_V44	136.48	90.013	53058000	0	18278000	34780000	0	0	0	7793	637	16600	2
672	ACNIQSGSGVPNKTK	Acetyl (K)	1601.78	0.783154	MH0370_GL0093265;O2.UC48-0_GL0175801;MH0104_GL0091042;MH0098_GL0045122;MH0006_GL0189326;MH0234_GL0054745	1	1	14.839	15.065	2	0.011787	8321	Xu_20190521_FecalMicrobiome_PTMenrichment_Kac_V44	74.76	48.641	12969000	0	3015500	9953400	0	0	0	12248	638	24287	1
673	ACNKLQGQYTSGPCSVSQK	Acetyl (K)	2153.98	0.983387	MH0101_GL0007591;158499257-stool1_revised_C1266866_1_gene4985;MH0402_GL0089851;V1.CD52-0_GL0066934;T2D-65A_GL0009732;T2D-135A_GL0048397;NOF010_GL0015043;N087A_GL0054913;N085A_GL0065574;N040A_GL0036064;MH0414_GL0078915;MH0333_GL0014264;MH0267_GL0086056;MH0195_GL0111121;MH0101_GL0014884;MH0094_GL0097500;MH0054_GL0036482;MH0020_GL0042325;MH0016_GL0063817;MH0012_GL0172714;MH0002_GL0044859;DOM005_GL00…	1	1	30.456	30.332	2;3	1.4622e-07	20723	Xu_20190729_FecalMicrobiome_V47_Kac	134.21	104.15	15576000	0	10008000	0	0	0	5567700	7804	639	16615	2
674	ACNQEKTYLEK	Acetyl (K)	1424.66	0.66058	MH0006_GL0096404	1	1	22.566	23.368	2	4.5751e-11	13467	Xu_20190729_FecalMicrobiome_V42_Kac	181.62	127.02	21901000	21901000	0	0	0	0	0	4379	640	9652	2
675	ACNSKTSDFK	Acetyl (K)	1198.53	0.528837	N033A_GL0009087	1	1	12.89	13.341	2	0.0017484	6622	Xu_20190521_FecalMicrobiome_PTMenrichment_Kac_V44	138.98	108.79	5666900	0	0	5666900	0	0	0	13384	641	25980	1
676	ACNSMADMKADPR	Acetyl (K);Oxidation (M)	1523.62	0.616683	MH0271_GL0161798;MH0288_GL0047434	1	1	13.904	15.082	2	0.0047603	6071	Xu_20190813_FecalMicrobiome_V46_Kac_12ulOfRemaining	93.258	65.929	5769600	0	0	0	3573000	2196600	0	11166	642	22642	2
677	ACNSMADMKADPR	Acetyl (K)	1507.62	0.621768	MH0271_GL0161798;MH0288_GL0047434	1	1	24.67	24.945	2	0.00045746	15375	Xu_20190813_FecalMicrobiome_V46_Kac_12ulOfRemaining	137.59	108.04	38982000	0	0	0	17393000	21589000	0	11166	642	22642	1
678	ACPEVKFASPVSGEVTAIER	Acetyl (K)	2188.08	0.0834186	T2D-102A_GL0045127	1	1	76.589	77.442	3	0.0031483	65629	Xu_20190521_FecalMicrobiome_PTMenrichment_Kac_V44	58.49	41.61	7066200	0	0	7066200	0	0	0	16062	643	29933	1
679	ACPEVKFASPVSGEVTAIERGER	Acetyl (K)	2530.25	0.248586	T2D-102A_GL0045127	1	2	81.127	82.08	3	4.3986e-12	69655	Xu_20190521_FecalMicrobiome_PTMenrichment_Kac_V44	118.35	81.256	49707000	0	0	49707000	0	0	0	16062	644	29933	2
680	ACPFDSIHVVDGVACVNPLTCKACGK	Acetyl (K)	2916.34	0.339075	MH0002_GL0017503	1	1	84.567	86.246	3	0.00099668	69667	Xu_20190729_FecalMicrobiome_V45_Kac	57.578	45.498	20790000	0	0	0	9139600	11650000	0	3318	645	7161	1
681	ACPLDQAIGLLVAIFHK	Acetyl (Protein N-term)	1907.03	0.0338897	tr|R4GN98|R4GN98_HUMAN;sp|P06703|S10A6_HUMAN	0	0	116.61	117.71	2	1.2718e-121	101254	Xu_20190521_FecalMicrobiome_PTMenrichment_Kac_V44	281.25	241.33	759400000	7584000	531450000	148310000	0	1551800	70502000	15691	646		4
682	ACPTQFLYKALK	Acetyl (K)	1480.77	0.774821	MH0330_GL0071069;MH0012_GL0019469;N062A_GL0031187	1	1	85.503	85.503	2	0.0038228	72503	Xu_20190521_FecalMicrobiome_PTMenrichment_Kac_V43	91.867	57.614	6226600	0	6226600	0	0	0	0	4978	647	10860;10861	2
683	ACQDDKALAR	Acetyl (K)	1188.56	0.555721	MH0150_GL0077036;V1.FI15_GL0005217;MH0239_GL0112596	1	1	13.639	14.91	2	0.0046209	5912	Xu_20190813_FecalMicrobiome_V46_Kac_12ulOfRemaining	107.15	45.155	9236900	0	0	0	1247800	5688700	2300500	9010	648	18957	4
684	ACSDNGYTIDPEIKHIFTEYR	Acetyl (K)	2570.17	0.174753	O2.UC40-1_GL0149802	1	1	96.013	98.419	3	0.017509	79930	Xu_20190729_FecalMicrobiome_V42_Kac	41.521	27.506	3428300	3428300	0	0	0	0	0	14778	649	28098	1
685	ACSVACIGCGKCQK	Acetyl (K)	1639.69	0.693887	MH0023_GL0000515;O2.UC12-1_GL0063347;MH0427_GL0003249;MH0200_GL0001895;MH0389_GL0154643;MH0404_GL0076671;O2.UC43-1_GL0044720;NLM006_GL0097131;MH0319_GL0034967;MH0078_GL0003085;O2.UC43-0_GL0009637	1	1	19.991	20.542	2	0.0019841	13606	Xu_20190521_FecalMicrobiome_PTMenrichment_Kac_V44	100.48	84.905	9033200	0	0	9033200	0	0	0	5769	650	12524	1
686	ACSVGCIGCHLCEKNCPK	Acetyl (K)	2190.91	0.910104	MH0385_GL0028042;T2D-33A_GL0106494;V1.FI01_GL0151788;MH0377_GL0062276;MH0010_GL0033191	1	1	33.557	34.168	3	3.0307e-06	24067	Xu_20190813_FecalMicrobiome_V46_Kac_12ulOfRemaining	119.23	103.29	57051000	26693000	0	0	0	27467000	2890900	12413	651	24501	2
687	ACSVGCIGCHLCEKNCPSDAVHVVDNVAYIDQEK	Acetyl (K)	3945.72	0.721247	MH0002_GL0017503	1	1	73.659	75.263	4	0.00036882	60506	Xu_20190729_FecalMicrobiome_V45_Kac	55.895	22.851	41656000	0	0	0	9134000	22516000	10005000	3318	652	7162	2
688	ACTAACIGCGKCVK	Acetyl (K)	1596.69	0.688073	V1.UC26-0_GL0098957;V1.UC26-4_GL0097750;V1.UC26-0_GL0133131;MH0290_GL0071531;MH0407_GL0094877;MH0143_GL0048402;MH0407_GL0011996;MH0198_GL0031086;MH0004_GL0033992	1	1	22.231	22.532	2	2.6399e-05	12749	Xu_20190729_FecalMicrobiome_V45_Kac	158.79	132.12	5645700	0	0	0	5645700	0	0	4010	653	8734	1
689	ACTAELLDAVVAAYGKRPVER	Acetyl (K)	2330.21	0.205265	V1.FI32_GL0016569;MH0189_GL0067057;O2.UC18-1_GL0130271;MH0330_GL0132812;MH0172_GL0011249	1	2	102.82	102.82	3	0.003208	87796	Xu_20190521_FecalMicrobiome_PTMenrichment_Kac_V43	61.102	46.174	4940900	0	4940900	0	0	0	0	9342	654	19581	1
690	ACTVACIGCGKCVK	Acetyl (K)	1624.72	0.719374	764062976-stool2_revised_scaffold26757_1_gene150079;N085A_GL0063776;MH0333_GL0083811;T2D-48A_GL0111017;MH0205_GL0123692;T2D-17A_GL0053439;MH0402_GL0028703;160400887-stool1_revised_C1515933_1_gene121098;MH0101_GL0088486;158802708-stool2_revised_C1063465_1_gene32298;MH0245_GL0155924;MH0414_GL0009489;MH0058_GL0041513;NOF012_GL0035810;N087A_GL0042136;MH0004_GL0035787;MH0335_GL0042283;765094712-stool1…	1	1	29.743	29.393	2	3.5132e-05	19561	Xu_20190729_FecalMicrobiome_V47_Kac	157.95	123.41	15266000	0	4194700	0	3270100	0	7801600	1608;1788	655	3084	2
691	ACVAYKLK	Acetyl (K)	993.532	0.531738	MH0001_GL0010034;MH0031_GL0021378;V1.CD34-0_GL0029411	1	1	25.528	26.28	2	0.02369	19052	Xu_20190521_FecalMicrobiome_PTMenrichment_Kac_V44	92.467	39.304	77627000	0	0	77627000	0	0	0	3094;5993;16866	656	6301	1
692	ACVAYKVK	Acetyl (K)	979.516	0.516088	T2D-135A_GL0114499	1	1	24.378	25.131	2	0.033602	17881	Xu_20190521_FecalMicrobiome_PTMenrichment_Kac_V44	81.635	18.917	36284000	0	0	36284000	0	0	0	16226	657		1
693	ACVCSEPYTAKLSR	Acetyl (K)	1682.78	0.775626	V1.FI33_GL0097505;V1.CD3-0-PN_GL0055242;MH0370_GL0110202;MH0211_GL0015285;MH0127_GL0078887;MH0389_GL0025266;MH0203_GL0270908;MH0088_GL0009166;V1.UC40-1_GL0176973;T2D-13A_GL0094014;SZEY-103A_GL0091930;MH0239_GL0098954;MH0358_GL0124774;MH0221_GL0070360;MH0372_GL0095443;BGI-06A_GL0048487	1	1	42.553	42.705	2	0.0034013	31375	Xu_20190729_FecalMicrobiome_V47_Kac	91.936	55.977	3915300	0	0	0	0	0	3915300	2009	658	3870	1
694	ACVDAAHKYGR	Acetyl (K)	1288.6	0.598254	764892411-stool1_revised_scaffold59187_1_gene67359	1	1	14.316	15.068	3	0.018954	5022	Xu_20190729_FecalMicrobiome_V42_Kac	53.569	45.567	13953000	4344900	9608100	0	0	0	0	1752	659	3343	1
695	ACVDAGWIEKDR	Acetyl (K)	1460.67	0.671813	MH0338_GL0183549	1	1	50.414	50.314	2	0.0052777	40607	Xu_20190521_FecalMicrobiome_PTMenrichment_Kac_V43	81.865	62.622	18004000	9620100	0	0	8383900	0	0	11902	660	23752	2
696	ACVDAGWIEKDRQVGQTGK	Acetyl (K)	2159.04	0.0429508	MH0338_GL0183549	1	2	48.233	48.251	3	0.023787	36338	Xu_20190729_FecalMicrobiome_V47_Kac	43.794	19.001	11669000	2867600	0	0	4074800	0	4726200	11902	661	23752	1
697	ACVEKLQSDLSAANQR	Acetyl (K)	1830.89	0.88941	V1.UC35-4_GL0229361	1	1	47.769	49.348	2	7.1297e-05	37864	Xu_20190729_FecalMicrobiome_V42_Kac	129.71	93.179	24475000	10729000	0	0	0	13746000	0	17642	662	32122	2
698	ACVIKSAITAEIEKEPLAK	Acetyl (K)	2112.15	0.150042	MH0236_GL0066546	1	2	86.89	89.747	3	0.0044629	77152	Xu_20190813_FecalMicrobiome_V46_Kac_12ulOfRemaining	66.536	41.743	0	0	0	0	0	0	0	10639	663	21842	1
699	ACYVETGAWSKK	Acetyl (K)	1440.67	0.67075	O2.UC41-0_GL0058755;MH0066_GL0038511;MH0252_GL0225303;V1.CD40-0_GL0003032;MH0124_GL0052125;O2.UC50-0_GL0142332;T2D-52A_GL0051086	1	1	40.601	40.621	2	1.6554e-07	29704	Xu_20190729_FecalMicrobiome_V47_Kac	170.99	133.8	78359000	20154000	0	0	0	0	58205000	14810;8359	664	17660	3
700	ADAAAEEDMQKAAESFHK	Acetyl (K)	1989.87	0.87382	O2.UC15-1_GL0005921	1	1	57.211	56.91	3	0.016116	44909	Xu_20190729_FecalMicrobiome_V45_Kac	44.831	34.873	5309800	0	0	0	5309800	0	0	14196	665	27215	1
701	ADACQIVKPAFSLTADDIKTEVLSVEK	Acetyl (K)	2989.53	0.531804	MH0346_GL0059602;O2.UC9-0_GL0075859;V1.UC5-0_GL0014240	1	2	115.11	116.11	3	2.1753e-87	99102	Xu_20190521_FecalMicrobiome_PTMenrichment_Kac_V43	243.04	35.318	115280000	0	98263000	9153200	0	7866600	0	11989;15262;17780	666	23878;23879	2
702	ADACQIVKPAFSLTAEDIKTEVLSVEK	Acetyl (K)	3003.55	0.547454	MH0394_GL0040943	1	2	116.09	119.05	3	1.317e-25	102195	Xu_20190813_FecalMicrobiome_V46_Kac_12ulOfRemaining	143.8	119.88	11329000	0	0	0	0	11329000	0	12519	667	24668;24669	1
703	ADADALKAK	Acetyl (K)	943.497	0.497461	MH0192_GL0024513	1	1	12.568	12.568	2	0.003429	5966	Xu_20190521_FecalMicrobiome_PTMenrichment_Kac_V43	126.62	28.164	33015000	0	33015000	0	0	0	0	9829	668	20460;20461	1
704	ADADKMAELEAEEAK	Acetyl (K)	1661.75	0.745431	MH0156_GL0055447;MH0128_GL0053892;V1.UC53-4_GL0098446	1	1	50.399	51.603	2	9.448e-05	42319	Xu_20190813_FecalMicrobiome_V46_Kac_12ulOfRemaining	155.66	118.48	34781000	0	15180000	0	0	10883000	8717400	9093	669	19123;19124	4
705	ADADKMAELEKEEEALSAR	Acetyl (K)	2147.01	0.0052279	MH0108_GL0003890;NOM025_GL0012218	1	2	77.345	80.001	3	0.010801	68575	Xu_20190813_FecalMicrobiome_V46_Kac_12ulOfRemaining	52.382	31.712	6375100	0	0	0	0	6375100	0	7960	670	16899;16900	1
706	ADAEALKAK	Acetyl (K)	957.513	0.513111	V1.UC19-0_GL0041733;O2.UC22-1_GL0073002;V1.UC52-0_GL0079349;DOM019_GL0067672;V1.CD55-0_GL0214247	1	1	13.519	14.671	2	0.0062435	5678	Xu_20190813_FecalMicrobiome_V46_Kac_12ulOfRemaining	111.95	40.446	2481900	0	0	0	0	2481900	0	17517;14464	671	27617;27618	1
707	ADAEDIQKK	Acetyl (K)	1058.52	0.524404	MH0142_GL0104313;O2.UC54-2_GL0077284;764285508-stool1_revised_scaffold12626_1_gene86963	1	1	11.729	12.881	2	0.041593	4319	Xu_20190813_FecalMicrobiome_V46_Kac_12ulOfRemaining	74.301	34.754	0	0	0	0	0	0	0	8845	672		1
708	ADAEEIKTK	Acetyl (K)	1045.53	0.529155	MH0305_GL0114780;O2.UC24-1_GL0038843;MH0154_GL0069149	1	1	12.759	13.911	2	0.00023447	5056	Xu_20190813_FecalMicrobiome_V46_Kac_12ulOfRemaining	133.57	52.026	0	0	0	0	0	0	0	11524;9082	673	19092;23184	1
709	ADAGTPYKTIK	Acetyl (K)	1205.63	0.629203	MH0183_GL0171552	1	1	22.034	22.034	2	0.0094447	15301	Xu_20190521_FecalMicrobiome_PTMenrichment_Kac_V43	85.622	27.764	13312000	0	13312000	0	0	0	0	9489	674	19853	1
710	ADAIAFAKNIQAK	Acetyl (K)	1401.76	0.761614	764447348-stool2_revised_C719173_1_gene4243;O2.UC3-2_GL0051162	1	1	56.273	57.751	2	0.0031648	47283	Xu_20190813_FecalMicrobiome_V46_Kac_12ulOfRemaining	96.034	56.812	13194000	0	0	0	4501900	8691900	0	1669	675	3196	2
711	ADAIAKLGGETADYVK	Acetyl (K)	1662.85	0.846466	O2.UC14-2_GL0147652	1	1	67.826	70.984	2	0.011099	59906	Xu_20190813_FecalMicrobiome_V46_Kac_12ulOfRemaining	71.548	33.867	6873300	0	0	0	0	6873300	0	14161	676	27169	1
712	ADAIEIKHAK	Acetyl (K)	1136.62	0.618973	sp|P20929-3|NEBU_HUMAN;sp|P20929-2|NEBU_HUMAN;tr|A0A087X1N7|A0A087X1N7_HUMAN	1	1	16.451	17.354	3	0.01177	9519	Xu_20190521_FecalMicrobiome_PTMenrichment_Kac_V44	62.271	29.521	13873000	0	0	12128000	0	0	1745500	15754	677	29457	2
713	ADAILAKITTGTK	Acetyl (K)	1343.77	0.766031	O2.UC50-0_GL0289834;O2.UC36-0_GL0029253	1	1	64.739	66.844	2	0.0073323	55430	Xu_20190813_FecalMicrobiome_V46_Kac_12ulOfRemaining	84.309	33.475	37495000	0	0	9178000	0	28317000	0	15056	678	28503	2
715	ADALAEFKADGQTYK	Acetyl (K)	1668.8	0.799516	MH0001_GL0021203	1	1	64.055	64.807	2;3	0.0023817	54273	Xu_20190521_FecalMicrobiome_PTMenrichment_Kac_V44	94.191	55.557	18795000	0	0	18795000	0	0	0	3228	680	6908	2
716	ADANGNQADMFVCGVNTDKYNGQK	Acetyl (K);Oxidation (M)	2674.14	0.138778	MH0138_GL0048956;MH0222_GL0026121;MH0189_GL0046746	1	1	47.272	48.125	3	3.0415e-28	39360	Xu_20190521_FecalMicrobiome_PTMenrichment_Kac_V44	186.35	171.8	137240000	0	0	137240000	0	0	0	8796	681	18563;18564	3
717	ADANGNQADMFVCGVNTDKYNGQK	Acetyl (K)	2658.14	0.143863	MH0138_GL0048956;MH0222_GL0026121;MH0189_GL0046746	1	1	56.567	57.319	3	1.8318e-44	47673	Xu_20190521_FecalMicrobiome_PTMenrichment_Kac_V44	215.59	183.84	236620000	0	0	236620000	0	0	0	8796	681	18563;18564	4
718	ADASGSVAQQATAIKENR	Acetyl (K)	1857.92	0.918068	MH0244_GL0139354	1	1	42.616	42.433	2	8.4102e-06	31258	Xu_20190729_FecalMicrobiome_V47_Kac	122.97	80.177	12604000	4974800	0	0	2682700	0	4946700	10780	682	22030	2
719	ADASGSVAQQATAIKQCR	Acetyl (K)	1902.92	0.921773	MH0086_GL0023034;O2.UC5-1_GL0032422	1	1	41.8	41.516	2	1.0495e-16	31245	Xu_20190729_FecalMicrobiome_V42_Kac	187.44	147.37	19192000	5251100	0	0	7321300	0	6619300	7211;15067	683	15410	3
720	ADASTPYKTVK	Acetyl (K)	1221.62	0.624118	MH0126_GL0129780;V1.CD34-0_GL0179967;T2D-8A_GL0090244;MH0319_GL0144658;T2D-8A_GL0079056	1	1	16.294	16.745	2	0.0035551	10143	Xu_20190521_FecalMicrobiome_PTMenrichment_Kac_V44	101.97	48.851	156270000	0	0	156270000	0	0	0	8415	684	17763	1
721	ADAVAVLKEMVK	Acetyl (K)	1314.72	0.721723	DLM023_GL0017270;O2.UC23-2_GL0127579;MH0230_GL0036757	1	1	94.011	96.87	2	0.028004	77748	Xu_20190729_FecalMicrobiome_V47_Kac	67.153	34.944	5587100	0	0	0	0	0	5587100	2500;10539	685	4860	1
722	ADAVEQLAKAAAK	Acetyl (K)	1326.71	0.71433	MH0302_GL0099076	1	1	55.004	55.657	2	0.033205	42924	Xu_20190729_FecalMicrobiome_V47_Kac	62.166	27.049	0	0	0	0	0	0	0	11497	686		1
723	ADAVQTSTDFGKK	Acetyl (K)	1408.68	0.683423	T2D-102A_GL0045127	1	1	22.819	23.471	2	0.0027921	16302	Xu_20190521_FecalMicrobiome_PTMenrichment_Kac_V44	110.39	52.427	25505000	0	0	25505000	0	0	0	16062	687	29934	1
724	ADAVVGKLGIR	Acetyl (K)	1139.67	0.666257	V1.FI17_GL0034083	1	1	27.019	27.194	2	0.00036375	17938	Xu_20190729_FecalMicrobiome_V42_Kac	143.01	37.442	251580000	64064000	20442000	4300200	30817000	45419000	86536000	17244	688	31581	8
725	ADAYGHGAVPVAKK	Acetyl (K)	1424.74	0.741213	V1.UC55-0_GL0162076	1	1	17.257	18.511	3	0.021375	9148	Xu_20190813_FecalMicrobiome_V46_Kac_12ulOfRemaining	53.136	35.471	11688000	0	0	0	0	8674500	3013800	17890	689	32440	1
726	ADCEKGFILDGFPR	Acetyl (K)	1665.78	0.782092	MH0080_GL0010545	1	1	85.762	86.715	2	0.013076	73508	Xu_20190521_FecalMicrobiome_PTMenrichment_Kac_V44	75.479	51.492	8749000	0	0	8749000	0	0	0	7060	690	15102	2
727	ADCLLGGATYSTADTIRPALQLVKTK	Acetyl (K)	2804.47	0.474229	MH0268_GL0022381;O2.UC46-1_GL0015205;MH0128_GL0039504;O2.UC20-2_GL0137780;MH0060_GL0024692;MH0187_GL0064511;MH0410_GL0091194;MH0131_GL0140233;SZEY-75A_GL0067640	1	2	91.505	93.067	3	1.4388e-30	79247	Xu_20190521_FecalMicrobiome_PTMenrichment_Kac_V43	178.69	162.58	298830000	21767000	116900000	20272000	39031000	22700000	78163000	11097;14922;8476;14392;6643;9537;8629;16033	691	14236;14237	17
728	ADCLLGGATYSTADTIRPALQLVKTKK	Acetyl (K)	2932.57	0.569192	MH0268_GL0022381;O2.UC46-1_GL0015205;MH0128_GL0039504;O2.UC20-2_GL0137780;MH0060_GL0024692;MH0187_GL0064511;MH0410_GL0091194;MH0131_GL0140233;SZEY-75A_GL0067640	1	3	86.201	86.201	3	0.0038462	72986	Xu_20190521_FecalMicrobiome_PTMenrichment_Kac_V43	62.677	44.379	4812400	0	4812400	0	0	0	0	11097;14922;8476;14392;6643;9537;8629;16033	692	14236;14237	1
729	ADCVYEDKYLLGTSIARPLIAK	Acetyl (K)	2537.32	0.319961	MH0006_GL0002411	1	2	99.77	100.2	3	0.0023266	85603	Xu_20190521_FecalMicrobiome_PTMenrichment_Kac_V44	61.89	48.298	13817000	0	9415800	4401300	0	0	0	4195	693	9198;9199	1
730	ADDAKYETTGQFK	Acetyl (K)	1514.69	0.688903	N042A_GL0006141	1	1	28.68	27.878	2	0.012057	18785	Xu_20190729_FecalMicrobiome_V45_Kac	77.744	51.806	4598200	0	0	0	4598200	0	0	13404	694	26002	1
731	ADDFDMAVHDLIKK	Acetyl (K)	1658.8	0.797407	764487809-stool1_revised_scaffold1086_3_gene11330;V1.FI20_GL0057190;NLF013_GL0010111;T2D-76A_GL0081335;MH0067_GL0026614;NOM026_GL0080740	1	1	81.219	81.934	3	0.00083178	66742	Xu_20190729_FecalMicrobiome_V45_Kac	95.264	67.601	23022000	5487700	2338700	9565900	5629500	0	0	1680	695	3212	3
732	ADDFELAAHDLIKK	Acetyl (K)	1626.83	0.825337	MH0001_GL0002616	1	1	69.14	70.26	3	0.00049208	59307	Xu_20190813_FecalMicrobiome_V46_Kac_12ulOfRemaining	102.28	83.202	24409000	0	2478600	0	2195700	19735000	0	2987	696	5886	2
733	ADDFNAALHDLLVKNIK	Acetyl (K)	1938.02	0.0210764	MH0092_GL0140375;MH0169_GL0116404	1	1	104.69	104.69	3	2.9199e-05	89377	Xu_20190521_FecalMicrobiome_PTMenrichment_Kac_V43	112.24	81.128	48820000	0	48820000	0	0	0	0	7664	697	16376	1
734	ADDPKPLQYISEAYKELGDEDK	Acetyl (K)	2565.21	0.212244	MH0001_GL0012184	1	2	105.3	106.15	3	0.0012933	90641	Xu_20190521_FecalMicrobiome_PTMenrichment_Kac_V44	66.853	50.757	7230800	0	0	7230800	0	0	0	3112	698	6381	2
735	ADDSEATMKNR	Acetyl (K)	1278.55	0.551029	MH0080_GL0010545	1	1	10.864	11.215	2	1.1333e-07	4663	Xu_20190521_FecalMicrobiome_PTMenrichment_Kac_V44	171.56	120.22	7575700	0	0	7575700	0	0	0	7060	699	15103	1
736	ADEAYRLGLVNSVYPLEELLPAAKK	Acetyl (K)	2800.5	0.501096	V1.CD11-0_GL0003746	1	2	115.81	115.81	3	0.0051611	99046	Xu_20190521_FecalMicrobiome_PTMenrichment_Kac_V43	50.986	34.65	20816000	0	20816000	0	0	0	0	16557	700	30612	1
737	ADEFTGSVKFDPFVR	Acetyl (K)	1755.85	0.8468	MH0020_GL0060382	1	1	89.044	91.502	2	6.961e-41	73310	Xu_20190729_FecalMicrobiome_V47_Kac	178.1	126.17	0	0	0	0	0	0	0	5733	701	12466	2
738	ADEKVQQAYK	Acetyl (K)	1220.6	0.603717	V1.UC26-0_GL0023140;V1.FI07_GL0142238;MH0432_GL0145221;MH0198_GL0075097;MH0162_GL0107486;MH0161_GL0156461;MH0161_GL0104077;MH0089_GL0085847;MH0060_GL0003707;MH0017_GL0012076;DLM028_GL0046251	1	1	13.289	13.289	2	0.012873	6712	Xu_20190521_FecalMicrobiome_PTMenrichment_Kac_V43	83.948	27.516	5152800	0	5152800	0	0	0	0	2527	702	4933	1
739	ADELGEIYFAKAHALR	Acetyl (K)	1844.94	0.942098	MH0338_GL0126820;MH0028_GL0015069;765034022-stool1_revised_scaffold6881_1_gene53151;MH0389_GL0087432	1	1	87.309	89.214	3	0.0010016	76498	Xu_20190813_FecalMicrobiome_V46_Kac_12ulOfRemaining	83.499	61.613	8115300	0	0	2582900	0	5532400	0	11900	703	23748	1
740	ADELIDKLRGGEQG	Acetyl (K)	1541.77	0.76855	MH0148_GL0132369;O2.UC40-1_GL0241353;MH0020_GL0054584	1	2	63.403	64.205	2	0.031515	51211	Xu_20190729_FecalMicrobiome_V42_Kac	76.533	41.119	0	0	0	0	0	0	0	5723	704	12439	1
741	ADEMFAALKAAGVR	Acetyl (K)	1490.76	0.755149	O2.UC40-2_GL0013279;MH0006_GL0028898;V1.CD32-0_GL0104365	1	1	88.351	90.239	2	0.0014225	77331	Xu_20190813_FecalMicrobiome_V46_Kac_12ulOfRemaining	104.52	78.404	20381000	5561300	0	0	4426500	10393000	0	4244	705	9334	3
742	ADERIEKYESK	Acetyl (K)	1408.68	0.683423	O2.UC15-1_GL0015375	1	2	17.109	18.202	3	0.00087694	8050	Xu_20190729_FecalMicrobiome_V45_Kac	109.84	84.424	48803000	7091400	0	5261400	16376000	11742000	8332400	14199	706	27219	4
743	ADESIIDEKEFLEK	Acetyl (K)	1706.83	0.825062	SZEY-44A_GL0015657	1	1	74.874	76.63	2	0.00033292	60774	Xu_20190729_FecalMicrobiome_V47_Kac	122.55	76.575	9373700	0	0	0	0	0	9373700	15973	707	29791	1
744	ADESYQLKENK	Acetyl (K)	1365.64	0.641224	V1.UC5-3_GL0094183	1	1	19.124	20.21	2	0.016738	10567	Xu_20190813_FecalMicrobiome_V46_Kac_12ulOfRemaining	77.14	52.264	19922000	4213000	0	0	8989600	6719200	0	17837	708	32375	1
745	ADEVANKTMTYDEYYK	Acetyl (K)	1981.86	0.861524	MH0260_GL0114996	1	1	54.032	54.533	2	1.2143e-15	42704	Xu_20190729_FecalMicrobiome_V42_Kac	185.59	161.36	5071500	5071500	0	0	0	0	0	11004	709	22393	1
746	ADFAPEKIEENFK	Acetyl (K)	1578.76	0.756588	V1.CD11-0_GL0024878	1	1	71.577	71.777	2	0.0027264	60305	Xu_20190521_FecalMicrobiome_PTMenrichment_Kac_V43	98.898	63.781	87675000	0	84386000	0	3288300	0	0	16608	710	30726	2
747	ADFEKANALSANNK	Acetyl (K)	1533.74	0.742335	MH0012_GL0234848	1	1	33.214	33.85	2	0.0074484	25811	Xu_20190521_FecalMicrobiome_PTMenrichment_Kac_V43	81.92	57.067	29907000	0	4738600	0	0	22809000	2359900	5384	711	11854	1
748	ADFGKIVNYK	Acetyl (K)	1195.62	0.623724	MH0437_GL0237025;604812005-stool2_revised_scaffold42748_1_gene15904;NOF007_GL0066272;MH0067_GL0070487;MH0124_GL0037461;MH0322_GL0083309;O2.UC22-2_GL0038235;MH0021_GL0032172;MH0022_GL0023576;SZEY-81A_GL0088985;MH0450_GL0175094;BGI-28A_GL0102228;O2.UC27-0_GL0013570;NLM007_GL0034744;NLM022_GL0073358;N088A_GL0107856;MH0111_GL0097121	1	1	51.652	51.736	2	0.00039396	40584	Xu_20190729_FecalMicrobiome_V45_Kac	152.86	96.986	119040000	0	24820000	53243000	40972000	0	0	13046;1199;6833;8350;14471;5756;2077;14534;8093	712	2284;12505	5
749	ADFHYITDIAPDCDCFSKFEGR	Acetyl (K)	2705.15	0.152637	MH0006_GL0074201;MH0193_GL0158667;160582958-stool1_revised_scaffold16111_1_gene116071	1	1	88.566	90.939	3	1.0192e-06	73814	Xu_20190729_FecalMicrobiome_V42_Kac	102.48	89.025	37563000	8651700	0	0	0	19765000	9146400	746	713	1393	4
750	ADFKGIFK	Acetyl (K)	966.517	0.517468	DLF002_GL0049811;T2D-135A_GL0116901;MH0378_GL0092986;N086A_GL0066963	1	1	61.105	61.486	2	0.012856	48758	Xu_20190729_FecalMicrobiome_V42_Kac	111.74	30.62	62462000	25779000	10192000	3171700	12925000	0	10394000	2135;12343;13491	714	4153;4154;26153	2
751	ADFLGIDDSKWK	Acetyl (K)	1435.7	0.698345	411464.DESPIG_02773	1	1	81.947	84.704	2	0.003824	72505	Xu_20190813_FecalMicrobiome_V46_Kac_12ulOfRemaining	91.855	55.911	10083000	0	0	0	0	10083000	0	881	715	1639	2
752	ADFTAFENIDKAPEER	Acetyl (K)	1893.87	0.874472	MH0188_GL0141556;V1.CD12-3_GL0000177;V1.FI06_GL0144374;O2.UC2-1_GL0133965	1	1	69.892	70.87	2	0.00017643	56923	Xu_20190729_FecalMicrobiome_V42_Kac	117.93	92.496	10164000	5363700	0	4800600	0	0	0	9671	716	20201	3
753	ADFTAFENIDKAPEERER	Acetyl (K)	2179.02	0.0181758	MH0188_GL0141556;V1.CD12-3_GL0000177;V1.FI06_GL0144374;O2.UC2-1_GL0133965	1	2	63.679	64.055	3	0.0014874	53778	Xu_20190521_FecalMicrobiome_PTMenrichment_Kac_V44	72.184	54.607	16445000	0	5799600	10646000	0	0	0	9671	717	20201	2
754	ADFVACHCAPYLTK	Unmodified	1651.75	0.748683	MH0355_GL0038120;MH0173_GL0103100	0	0	41.068	40.066	3	0.019007	30304	Xu_20190729_FecalMicrobiome_V45_Kac	53.981	15.953	7018400	0	0	0	7018400	0	0	12043	718		1
755	ADFVACHCAPYLTKYNMVQDLK	Acetyl (K);Oxidation (M)	2701.23	0.233864	MH0355_GL0038120;MH0173_GL0103100	1	1	74.17	74.671	3	2.1022e-12	59930	Xu_20190729_FecalMicrobiome_V45_Kac	131.65	104.62	11775000	0	0	0	11775000	0	0	12043	719	23960	2
756	ADFVACHNPSYVDKYDIVDDLK	Acetyl (K)	2625.21	0.205719	MH0086_GL0046721;MH0026_GL0005540	1	1	84.873	87.63	3	0.0012818	75355	Xu_20190813_FecalMicrobiome_V46_Kac_12ulOfRemaining	63.979	47.473	11876000	0	0	0	0	11876000	0	7238;5812	720	12640	2
757	ADFYFFGYGHR	Unmodified	1378.61	0.609471	MH0020_GL0046734	0	0	74.027	74.962	2;3	0.0068652	63170	Xu_20190521_FecalMicrobiome_PTMenrichment_Kac_V43	78.932	66.336	107020000	55709000	13487000	5204600	17389000	0	15226000	5706	721		3
758	ADFYGILKAMDGCHVNIR	Acetyl (K)	2121.01	0.0135649	MH0012_GL0185897;MH0172_GL0084685;MH0124_GL0026514;O2.UC49-0_GL0150953;MH0005_GL0008042;MH0394_GL0009144	1	1	104.33	104.61	2;3	1.9019e-05	89441	Xu_20190521_FecalMicrobiome_PTMenrichment_Kac_V43	105.38	89.785	49935000	0	38787000	11148000	0	0	0	5291;8345	722	11605	5
759	ADFYGILKAMDGCHVNIR	Acetyl (K);Oxidation (M)	2137.01	0.00847956	MH0012_GL0185897;MH0172_GL0084685;MH0124_GL0026514;O2.UC49-0_GL0150953;MH0005_GL0008042;MH0394_GL0009144	1	1	77.29	78.644	3	0.024931	66514	Xu_20190521_FecalMicrobiome_PTMenrichment_Kac_V44	46.621	31.367	10454000	0	0	3507100	0	0	6946600	5291;8345	722	11605	1
760	ADFYIAQKVGAIQEEESQR	Acetyl (K)	2223.08	0.0807761	SZEY-09A_GL0053957	1	1	92.077	92.077	3	0.032629	78259	Xu_20190521_FecalMicrobiome_PTMenrichment_Kac_V43	44.743	25.707	0	0	0	0	0	0	0	15903	723	29680	1
761	ADGEKQAAITAAEGEK	Acetyl (K)	1629.78	0.784594	MH0334_GL0129587;MH0111_GL0032167;MH0086_GL0110368;MH0012_GL0076910;411483.FAEPRAA2165_01405;MH0176_GL0116673;MH0415_GL0173076;MH0204_GL0119492;MH0135_GL0027155;NLM031_GL0012210;MH0060_GL0038353;O2.UC22-1_GL0117723;MH0006_GL0092318;MH0161_GL0104583;N035A_GL0020341;MH0267_GL0055114;MH0088_GL0122225	1	1	38.641	39.273	2	7.4907e-05	30411	Xu_20190813_FecalMicrobiome_V46_Kac_12ulOfRemaining	130.19	97.186	65668000	8850700	18774000	5266800	0	17909000	14867000	907	724	1723;1724	3
762	ADGEPLEKYLSDR	Acetyl (K)	1533.73	0.731102	159369152-stool1_revised_scaffold12237_1_gene15353	1	1	62.542	66.001	2	0.03275	54857	Xu_20190813_FecalMicrobiome_V46_Kac_12ulOfRemaining	64.918	38.799	14911000	0	0	0	0	14911000	0	429	725	765	1
763	ADGFKWGMTALPAVK	Acetyl (K)	1632.83	0.833399	O2.UC2-0_GL0056697;O2.UC5-2_GL0066429;MH0132_GL0108580	1	1	89.367	89.818	2	0.0001052	73157	Xu_20190729_FecalMicrobiome_V45_Kac	155.02	107.01	32828000	0	8197300	0	24631000	0	0	14365	726	27474	4
764	ADGFKWGMTALPAVK	Acetyl (K);Oxidation (M)	1648.83	0.828314	O2.UC2-0_GL0056697;O2.UC5-2_GL0066429;MH0132_GL0108580	1	1	75.431	75.832	2	0.00061978	61213	Xu_20190729_FecalMicrobiome_V45_Kac	114.87	74.95	14796000	0	0	0	14796000	0	0	14365	726	27474	1
765	ADGFYPGEIMQYLNKHVK	Acetyl (K)	2151.05	0.0459109	159227541-stool2_revised_scaffold7470_1_gene27954;MH0404_GL0012189;MH0064_GL0028708;MH0009_GL0004309;O2.UC49-0_GL0053889;V1.CD44-0_GL0097960;V1.FI16_GL0081233;MH0252_GL0119682;MH0181_GL0075650	1	1	108.22	109.08	3	0.0081307	93481	Xu_20190521_FecalMicrobiome_PTMenrichment_Kac_V44	52.862	38.958	6563700	0	0	6563700	0	0	0	351	727	585	1
766	ADGHEKEDHSSIVK	Acetyl (K)	1592.74	0.743064	MH0198_GL0202818;O2.UC23-2_GL0066784	1	1	10.018	10.018	3	0.00099811	3694	Xu_20190521_FecalMicrobiome_PTMenrichment_Kac_V43	89.46	60.836	7891000	0	7891000	0	0	0	0	10047	728	20826	1
767	ADGLDTGLYELQLLEQKK	Acetyl (K)	2075.08	0.0786508	MH0001_GL0014745	1	1	107.53	108.38	2;3	1.5067e-05	92647	Xu_20190521_FecalMicrobiome_PTMenrichment_Kac_V44	124.07	102.31	14253000	0	0	14253000	0	0	0	3145	729	6542	3
768	ADGLLEYAKYVDHYYGTPK	Acetyl (K)	2244.07	0.0738998	MH0002_GL0074017	1	1	97.198	99.429	3	0.011564	85253	Xu_20190813_FecalMicrobiome_V46_Kac_12ulOfRemaining	47.082	22.488	9538700	0	0	0	4123500	5415200	0	3598	730	7867	1
769	ADGLLTAAQLKAEK	Acetyl (K)	1469.81	0.808958	DOM015_GL0017210;O2.UC60-2_GL0088049;MH0408_GL0170857	1	1	58.275	58.76	2	0.0025255	48399	Xu_20190521_FecalMicrobiome_PTMenrichment_Kac_V43	97.214	44.424	13329000	4956100	5439200	0	0	0	2933200	2709	731	5287	2
770	ADGNPLFVISQKTLTGHAK	Acetyl (K)	2038.08	0.0847393	547043.BIFPSEUDO_02712	1	1	85.749	86.451	3	0.034909	70035	Xu_20190729_FecalMicrobiome_V45_Kac	56.304	39.226	3408900	0	0	0	3408900	0	0	1121	732		0
771	ADGQYVTGASAYEKR	Acetyl (K)	1656.77	0.774364	515619.EUBREC_1472	1	1	29.755	29.9	2	2.2654e-22	20802	Xu_20190813_FecalMicrobiome_V46_Kac_12ulOfRemaining	201.38	168.29	205310000	0	24125000	0	69902000	88036000	23242000	1039	733	1965	7
772	ADGSPVKAGVETTKPSK	Acetyl (K)	1712.89	0.894479	sp|P0CG04|IGLC1_HUMAN;sp|B9A064|IGLL5_HUMAN;tr|A0A0B4J231|A0A0B4J231_HUMAN	1	2	15.603	16.696	3	1.3732e-07	8139	Xu_20190521_FecalMicrobiome_PTMenrichment_Kac_V44	162.59	140.38	259940000	25676000	0	154350000	18896000	36494000	24528000	15630	734	29170;29171	7
773	ADGSSEKMTLK	Acetyl (K);Oxidation (M)	1223.57	0.570368	V1.UC23-1_GL0048496	1	1	11.574	11.749	2	0.013814	4886	Xu_20190521_FecalMicrobiome_PTMenrichment_Kac_V44	84.054	53.318	7402800	0	3732400	3670400	0	0	0	17548	735	32002	1
774	ADGTITYTGDSPYYHADKDQFK	Acetyl (K)	2534.12	0.123763	MH0093_GL0008934	1	1	52.674	53.327	3	0.00087373	40860	Xu_20190729_FecalMicrobiome_V47_Kac	66.871	45.272	7760300	0	0	0	0	0	7760300	7678	736	16408	1
775	ADGTITYTGDSPYYHSENDQFKK	Acetyl (K)	2678.18	0.177255	O2.UC8-2_GL0124247	1	1	45.037	47.894	3	1.0744e-17	37941	Xu_20190813_FecalMicrobiome_V46_Kac_12ulOfRemaining	138.35	112.22	97919000	0	0	0	0	97919000	0	15247	737	28794	2
776	ADGTKYVTYTK	Acetyl (K)	1287.63	0.634682	MH0274_GL0149883	1	1	23.573	24.227	2	0.011072	13785	Xu_20190729_FecalMicrobiome_V47_Kac	83	45.524	4664600	0	0	0	0	0	4664600	11219	738	22732	1
777	ADGTQRVEFGKK	Acetyl (K)	1376.7	0.704828	V1.FI05_GL0007293;V1.CD2-0-PT_GL0048947;V1.FI01_GL0218595	1	2	17.704	18.606	3	0.020866	8497	Xu_20190729_FecalMicrobiome_V45_Kac	56.122	25.791	4774200	0	0	0	4774200	0	0	16740	739	30909	1
778	ADGVVLAGDAKK	Acetyl (K)	1184.64	0.640102	MH0224_GL0179072;MH0274_GL0047499;V1.UC53-0_GL0105227	1	1	22.087	22.789	2	0.015015	14944	Xu_20190521_FecalMicrobiome_PTMenrichment_Kac_V43	86.344	27.389	55818000	0	14904000	0	0	34273000	6641100	10457;17857	740	21551	2
779	ADGYGAGAVEIAKTLQDHR	Acetyl (K)	2012.99	0.991567	MH0005_GL0007614;MH0005_GL0019310;MH0404_GL0063214	1	1	72.422	73.275	3	0.00011572	61854	Xu_20190521_FecalMicrobiome_PTMenrichment_Kac_V44	90.972	74.288	7325000	0	0	7325000	0	0	0	4073	741	8881	1
780	ADGYKWWIK	Acetyl (K)	1207.6	0.602594	MH0006_GL0172653	1	1	72.627	73.93	2	0.022047	59453	Xu_20190729_FecalMicrobiome_V42_Kac	83.168	39.719	0	0	0	0	0	0	0	4537	742	10018	1
781	ADGYLNQKTQEGDAYLTK	Acetyl (K)	2055.97	0.974914	V1.UC27-0_GL0010636;T2D-140A_GL0070428;V1.UC40-1_GL0031159;O2.UC50-0_GL0027702;T2D-17A_GL0094232;MH0274_GL0094713	1	1	56.804	56.503	2	6.7516e-06	44549	Xu_20190729_FecalMicrobiome_V45_Kac	151.44	115.16	5184700	0	0	0	5184700	0	0	15047	743	28488;28489	1
782	ADIAESQVNKLR	Acetyl (K)	1384.73	0.731042	sp|P12882|MYH1_HUMAN;sp|P13535|MYH8_HUMAN;sp|Q9UKX2|MYH2_HUMAN;sp|Q9UKX2-2|MYH2_HUMAN;sp|Q9Y623|MYH4_HUMAN;sp|P12883|MYH7_HUMAN;sp|P13533|MYH6_HUMAN	1	1	35.82	36.151	2	2.895e-15	25573	Xu_20190729_FecalMicrobiome_V47_Kac	188.49	112.14	186050000	9528300	0	54316000	4394500	62908000	54905000	15728;15731;15881;15887;15729;15730	744	29363	7
783	ADIAKFVEEIK	Acetyl (K)	1303.7	0.702368	MH0118_GL0032803	1	1	84.68	86.384	2	0.025717	70133	Xu_20190729_FecalMicrobiome_V42_Kac	68.069	30.877	0	0	0	0	0	0	0	8223	745	17414	1
784	ADIASEQDKATK	Acetyl (K)	1317.64	0.641224	MH0002_GL0053017	1	1	13.375	14.553	2	0.00038419	4729	Xu_20190729_FecalMicrobiome_V45_Kac	143.96	73.86	11961000	0	0	0	9608900	2351600	0	3503	746	7641	1
785	ADIDKAVHEAAK	Acetyl (K)	1308.67	0.667379	763536994-stool3_revised_C1065260_1_gene14232;MH0446_GL0012025	1	1	19.854	20.389	2	0.0027142	11048	Xu_20190729_FecalMicrobiome_V47_Kac	103.44	36.327	20778000	0	6702300	9668600	0	0	4406800	1394;13148	747	2697;2698	1
786	ADIDYCQCEALTKVGLLGIK	Acetyl (K)	2308.14	0.144304	MH0006_GL0033510	1	1	102.03	102.88	2;3	3.8024e-06	87880	Xu_20190521_FecalMicrobiome_PTMenrichment_Kac_V44	108.17	81.629	32477000	0	0	32477000	0	0	0	4252	748	9345	3
787	ADIDYGFAEADTTYGK	Unmodified	1735.76	0.757711	MH0003_GL0019117;MH0081_GL0027389;MH0239_GL0136995;V1.UC37-0_GL0066303;NLM029_GL0019096;MH0451_GL0039158;MH0262_GL0155184;V1.UC26-0_GL0104930;V1.CD1-0-PN_GL0100820;O2.UC47-1_GL0064316;MH0354_GL0121523;MH0144_GL0068114;MH0012_GL0058215;MH0006_GL0135378;O2.CD3-0-PT_GL0107886;MH0101_GL0084147;O2.UC15-1_GL0018082;MH0127_GL0078513;MH0293_GL0134109;MH0435_GL0146209;O2.CD2-0-PT_GL0035195;O2.UC37-2_GL005…	0	0	55.435	56.772	2	0.00016239	44001	Xu_20190729_FecalMicrobiome_V47_Kac	131.13	99.7	18393000	0	4169900	0	0	4429900	9793200	3667;10714;14014;7830;14202;8449;13018;13987;14749;2855;6939;14237;15115;9110;6050;1026;4199;4588;7944;8190;12465	749		2
788	ADIDYGFAEADTTYGKVGVK	Acetyl (K)	2161.02	0.0215299	MH0003_GL0019117;O2.CD3-0-PT_GL0107886;MH0101_GL0084147;O2.UC15-1_GL0018082;MH0127_GL0078513;MH0435_GL0146209;O2.CD2-0-PT_GL0035195;O2.UC37-2_GL0054172;MH0111_GL0081151;MH0071_GL0017058;MH0370_GL0135469;V1.UC50-1_GL0092168;O2.UC15-1_GL0094905;O2.UC56-2_GL0118268;V1.UC3-0_GL0045827;MH0158_GL0027133;MH0448_GL0114390;MH0035_GL0021977;MH0415_GL0210381;MH0111_GL0122544;MH0006_GL0199332;MH0116_GL000585…	1	1	72.758	74.153	2;3	3.0996e-10	59172	Xu_20190729_FecalMicrobiome_V45_Kac	166.6	131.39	46531000	5967000	4728200	4099100	8139800	23597000	0	3667;14014;7830;14202;8449;13018;13987;14749;6939;14237;15115;9110;6050;4588;8190;12465	750	8022	6
789	ADIEAFGEKLK	Acetyl (K)	1261.66	0.655418	MH0080_GL0070263	1	1	62.201	62.954	2	0.013695	52722	Xu_20190521_FecalMicrobiome_PTMenrichment_Kac_V44	75.652	25.819	0	0	0	0	0	0	0	7128	751	15247	1
790	ADIEKNLKPELYVGR	Acetyl (K)	1785.96	0.962499	MH0088_GL0023863	1	2	57.176	57.025	3	0.042863	46990	Xu_20190521_FecalMicrobiome_PTMenrichment_Kac_V43	43.297	17.708	13795000	0	4490000	0	9304800	0	0	7375	752		1
791	ADIFKYMGILEEQTGK	Acetyl (K)	1883.93	0.933901	MH0060_GL0054616;MH0239_GL0075498;MH0389_GL0109617	1	1	111.99	114.18	2;3	1.0262e-06	98375	Xu_20190813_FecalMicrobiome_V46_Kac_12ulOfRemaining	163.27	113.12	47613000	20998000	0	0	2816300	23799000	0	6666;10689;12473	753	14303;14304	9
792	ADIFKYMGILEEQTGK	Acetyl (K);Oxidation (M)	1899.93	0.928815	MH0060_GL0054616;MH0239_GL0075498;MH0389_GL0109617	1	1	82.603	85.359	2	2.4492e-06	69489	Xu_20190729_FecalMicrobiome_V42_Kac	121.28	74.688	15343000	0	0	0	0	15343000	0	6666;10689;12473	753	14303;14304	3
793	ADIHSEKGIAK	Acetyl (K)	1209.64	0.635351	V1.UC52-1_GL0073185	1	1	13.141	14.644	2;3	0.0018351	4599	Xu_20190729_FecalMicrobiome_V42_Kac	117.52	60.342	15186000	15186000	0	0	0	0	0	17818	754	32347	2
794	ADIIMPSAMQNDVNMEQAKK	Acetyl (K)	2275.06	0.0646738	O2.UC48-0_GL0063450;V1.CD54-0_GL0122997;V1.FI32_GL0009387	1	1	67.96	68.98	2;3	5.2978e-08	54581	Xu_20190729_FecalMicrobiome_V47_Kac	128.96	86.921	66211000	22116000	17091000	0	0	20872000	6131900	14973;17020;17349	755	28369	6
795	ADIIMPSAMQNDVNMEQAKK	Acetyl (K);Oxidation (M)	2291.06	0.0595884	O2.UC48-0_GL0063450;V1.CD54-0_GL0122997;V1.FI32_GL0009387	1	1	55.308	57.68	2;3	6.8001e-06	43048	Xu_20190813_FecalMicrobiome_V46_Kac_12ulOfRemaining	107.14	79.278	27321000	4948800	0	0	0	22372000	0	14973;17020;17349	755	28369	4
796	ADIINKIAESTGLQK	Acetyl (K)	1641.89	0.893751	O2.CD2-0_GL0079618;MH0053_GL0037763;O2.CD2-0_GL0006156;MH0012_GL0032824;MH0031_GL0002717	1	1	93.319	93.319	2;3	0.00066599	79231	Xu_20190521_FecalMicrobiome_PTMenrichment_Kac_V43	111.12	31.43	19488000	0	19488000	0	0	0	0	5004	756	10917;10918	2
797	ADIKYYDVIK	Acetyl (K)	1268.67	0.665254	MH0080_GL0019789	1	1	57.255	58.442	2	0.030082	47750	Xu_20190813_FecalMicrobiome_V46_Kac_12ulOfRemaining	70.1	20.067	30969000	6876700	0	0	5676800	18415000	0	7078	757	15149	1
798	ADIKYYDVILKPVITEK	Acetyl (K)	2049.14	0.139795	MH0044_GL0002501;MH0247_GL0148102;MH0193_GL0103009;MH0088_GL0103660	1	2	87.48	88.908	3	0.0016024	72075	Xu_20190729_FecalMicrobiome_V42_Kac	78.012	54.683	25677000	5769600	5714800	7069500	0	7123500	0	6265	758	13555;13556	4
799	ADILEEIVAHKR	Acetyl (K)	1434.78	0.783078	MH0404_GL0151953;MH0009_GL0054050;MH0031_GL0034112;T2D-112A_GL0035078	1	1	86.688	87.165	3	0.014796	74307	Xu_20190521_FecalMicrobiome_PTMenrichment_Kac_V44	59.116	40.704	9871200	0	2519000	7352300	0	0	0	4752	759	10419	1
800	ADILKAASYIPGTHR	Acetyl (K)	1653.88	0.883855	T2D-135A_GL0108490;NLM005_GL0060675;T2D-105A_GL0105890;MH0003_GL0083599;MH0206_GL0101823;MH0054_GL0032472;160421117-stool1_revised_C326813_1_gene7110;MH0388_GL0087572;V1.UC41-0_GL0049345;MH0114_GL0024063;T2D-135A_GL0069398;MH0267_GL0049227;V1.CD38-0_GL0186910;MH0013_GL0036786;159571453-stool1_revised_scaffold9358_2_gene31457	1	1	67.255	67.669	3	0.0013937	56757	Xu_20190521_FecalMicrobiome_PTMenrichment_Kac_V43	82.707	55.499	40888000	10702000	16035000	0	4412500	0	9738200	13626;3813	760	8350	3
801	ADIQKLYEQWLAK	Acetyl (K)	1646.87	0.866808	MH0111_GL0011297	1	1	101.1	101.1	2	0.00041841	86223	Xu_20190521_FecalMicrobiome_PTMenrichment_Kac_V43	133.89	77.345	5212200	0	5212200	0	0	0	0	8051	761	17120	1
802	ADISAQQDEATKK	Acetyl (K)	1445.7	0.699802	V1.CD7-0-PN_GL0040386;547043.BIFPSEUDO_02695	1	1	12.671	13.874	2	0.0024155	4259	Xu_20190729_FecalMicrobiome_V45_Kac	90.05	25.23	0	0	0	0	0	0	0	1120	762	2154	1
803	ADIVNEITKNTGIDK	Acetyl (K)	1671.87	0.86793	V1.UC23-0_GL0002023;T2D-48A_GL0020308;T2D-133A_GL0077818;N085A_GL0088056;MH0333_GL0053815;MH0152_GL0044642;MH0109_GL0053612;765094712-stool1_revised_scaffold5072_2_gene22295;V1.CD34-0_GL0054908;158742018-stool1_revised_scaffold20633_1_gene8440;O2.UC23-0_GL0018919;V1.FI01_GL0171833;MH0409_GL0105970;159571453-stool1_revised_C690064_1_gene86261;763678604-stool2_revised_scaffold1407_20_gene9551;V1.UC…	1	1	68.616	68.968	2	0.00024094	57986	Xu_20190521_FecalMicrobiome_PTMenrichment_Kac_V43	143.86	47.754	17408000	0	7138900	0	5722800	0	4546400	195;3917	763	308	2
804	ADKAALLFIDDK	Acetyl (K)	1360.72	0.723832	MH0006_GL0130251;MH0036_GL0015702	1	1	77.779	78.48	2	0.01523	63516	Xu_20190729_FecalMicrobiome_V42_Kac	76.165	29.758	12904000	8410800	4493400	0	0	0	0	4456	764	9821	2
805	ADKAANEANPK	Acetyl (K)	1169.57	0.567665	MH0318_GL0065493	1	1	8.8051	9.9578	2	0.013025	2613	Xu_20190813_FecalMicrobiome_V46_Kac_12ulOfRemaining	79.974	46.975	1617500	0	0	0	0	1617500	0	11639	765	23330	1
806	ADKAGEPFRENDLYIK	Acetyl (K)	1906.94	0.942492	V1.UC11-5_GL0013300;O2.UC28-2_GL0196450;MH0122_GL0039849	1	2	52.639	52.038	3	0.0058873	40894	Xu_20190729_FecalMicrobiome_V45_Kac	66.335	22.928	17240000	0	0	0	17240000	0	0	8293	766	17553	1
807	ADKDIAAGDEINVTFK	Acetyl (K)	1747.86	0.862844	NLM027_GL0039253	1	1	68.692	71.75	2	0.0067457	60703	Xu_20190813_FecalMicrobiome_V46_Kac_12ulOfRemaining	77.062	18.692	0	0	0	0	0	0	0	13730	767	26541	1
808	ADKDKVEEQMHAQAKR	Acetyl (K)	1924.94	0.942508	MH0006_GL0142826;T2D-143A_GL0054760	1	3	14.003	15.307	4	0.018564	5129	Xu_20190729_FecalMicrobiome_V42_Kac	46.892	35.123	21253000	8627800	0	0	2039500	8897500	1688300	4480	768	9857	1
809	ADKEELFALAGKK	Acetyl (K)	1460.79	0.787495	V1.UC21-0_GL0034171;V1.FI24_GL0060182;O2.UC49-0_GL0185314;MH0319_GL0121057;MH0283_GL0071714	1	2	60.915	61.642	3	0.0040673	51669	Xu_20190521_FecalMicrobiome_PTMenrichment_Kac_V44	77.776	59.363	11930000	2159800	0	9770700	0	0	0	11324	769	22881	2
810	ADKHLAPVIEK	Acetyl (K)	1261.7	0.703037	MH0046_GL0030804;159632143-stool1_revised_C860976_1_gene121774;MH0222_GL0058495;MH0143_GL0046424;MH0124_GL0061182;DOF011_GL0011875;DLM017_GL0043513	1	1	23.311	23.963	3	0.014094	16829	Xu_20190521_FecalMicrobiome_PTMenrichment_Kac_V44	57.267	24.744	7453000	0	0	7453000	0	0	0	547	770	979	1
811	ADKIWEQEYKK	Acetyl (K)	1478.74	0.740544	718252.FP2_30210;NLF009_GL0016975	1	2	35.656	35.656	3	0.0014183	27859	Xu_20190521_FecalMicrobiome_PTMenrichment_Kac_V43	98.902	61.746	27988000	0	27988000	0	0	0	0	1311;13571	771	2535;2536	1
812	ADKLEESYAEK	Acetyl (K)	1323.62	0.619426	MH0440_GL0094644;MH0188_GL0157835;DLF014_GL0014351;MH0341_GL0059347;473819.BIFDEN_01578;MH0341_GL0030004;1042403.BALAC2494_01479	1	1	25.413	25.112	2	0.0047577	15732	Xu_20190729_FecalMicrobiome_V45_Kac	96.171	45.112	94477000	0	1438200	0	93039000	0	0	13075	772	25527	1
813	ADKLFALNEQEAMERYDYLNK	Acetyl (K)	2602.24	0.237353	MH0222_GL0076490	1	2	86.27	88.125	3	0.029125	75125	Xu_20190521_FecalMicrobiome_PTMenrichment_Kac_V44	40.381	17.479	13039000	0	0	6819600	0	6219600	0	10420	773	21476	1
814	ADKSVTENTR	Acetyl (K)	1161.56	0.56258	MH0124_GL0080214	1	1	9.8694	10.221	2	0.021655	3764	Xu_20190521_FecalMicrobiome_PTMenrichment_Kac_V44	75.652	19.218	4642300	0	0	4642300	0	0	0	8363	774	17673	1
815	ADKVRKEPLR	Acetyl (K)	1252.73	0.725169	MH0049_GL0025273;N085A_GL0032584;T2D-109A_GL0044142;MH0097_GL0025218;V1.UC2-4_GL0103666;MH0264_GL0057612;MH0260_GL0140233;MH0198_GL0194237;DOM022_GL0042651;MH0132_GL0117685	1	3	9.3958	9.5715	3	0.019527	3200	Xu_20190521_FecalMicrobiome_PTMenrichment_Kac_V43	129.82	84.386	41231000	0	34446000	6785200	0	0	0	6417;7749;10044;8669	775	13831	0
816	ADKWVLCHADSPK	Acetyl (K)	1567.75	0.745312	SZEY-37A_GL0049471;MH0284_GL0013359;158337416-stool1_revised_C1134102_1_gene133839;V1.CD41-0_GL0031581;MH0445_GL0173129;V1.UC31-4_GL0083953;HT25A_GL0054597;V1.UC11-5_GL0116170;V1.FI33_GL0011579;V1.FI32_GL0239984;V1.FI20_GL0118209;V1.FI16_GL0061593;V1.FI13_GL0167306;V1.FI07_GL0140284;V1.FI05_GL0117163;V1.CD8-0-PN_GL0118243;V1.CD54-0_GL0002664;V1.CD44-4_GL0098585;V1.CD36-0_GL0010901;V1.CD34-0_GL003…	1	1	39.003	38.923	3	9.8327e-05	29417	Xu_20190729_FecalMicrobiome_V45_Kac	134.88	78.68	197320000	42970000	6843100	35714000	94302000	0	17492000	37	776	55	6
817	ADKYAEEANVK	Acetyl (K)	1278.61	0.609196	T2D-62A_GL0023408;V1.UC17-2_GL0116697;T2D-175A_GL0018720	1	1	18.151	18.92	2	9.8267e-05	10758	Xu_20190521_FecalMicrobiome_PTMenrichment_Kac_V43	152.54	78.239	52973000	0	20118000	0	0	29135000	3720000	16282	777	30244	2
818	ADLAKYTKPNTYLGYK	Acetyl (K)	1886.98	0.977815	SZEY-101A_GL0062292;O2.UC18-2_GL0145518	1	2	61.168	60.868	3	0.0017646	48340	Xu_20190729_FecalMicrobiome_V45_Kac	80.638	52.058	5603600	0	0	0	5603600	0	0	14342	778	27440	1
819	ADLDSIQEKGMLETVK	Acetyl (K)	1817.91	0.90808	MH0186_GL0065487;MH0094_GL0002444;MH0101_GL0103350;MH0025_GL0036931;DOM021_GL0020061;638754422-stool2_revised_scaffold4615_1_gene37981;V1.CD38-0_GL0098204;T2D-135A_GL0103958;MH0407_GL0015948;MH0037_GL0027465;MH0003_GL0067242;MH0290_GL0034663;MH0265_GL0091501;MH0281_GL0054038	1	1	68.852	69.244	2	8.8786e-32	55899	Xu_20190729_FecalMicrobiome_V42_Kac	212.95	145.5	55410000	17671000	16064000	0	9587200	0	12088000	9521;1226;11054	779	2335	6
820	ADLEALVKSYDSFR	Acetyl (K)	1654.82	0.820251	MH0111_GL0066188;MH0183_GL0074011	1	1	101.63	102.17	2;3	0.00020534	87121	Xu_20190521_FecalMicrobiome_PTMenrichment_Kac_V43	126.1	82.473	22277000	0	21117000	0	1159600	0	0	8082	780	17176	5
821	ADLENADYFKILEQMK	Acetyl (K)	1968.95	0.950279	MH0188_GL0127712;MH0161_GL0086073	1	1	103.48	106.54	2	0.0019224	91653	Xu_20190813_FecalMicrobiome_V46_Kac_12ulOfRemaining	91.914	58.968	5343300	0	0	0	0	5343300	0	9663;9176	781	19263;20191	1
822	ADLENTTFQKAR	Acetyl (K)	1434.71	0.710307	MH0131_GL0079918	1	1	34.668	34.318	2	0.0055964	24538	Xu_20190729_FecalMicrobiome_V42_Kac	88.681	43.961	14286000	6464600	0	0	4154100	0	3667200	8567	782	18127	2
823	ADLFGLYYVADPK	Unmodified	1470.74	0.739482	V1.CD6-0-PN_GL0090663;V1.UC12-4_GL0119562;MH0407_GL0002993;V1.UC35-0_GL0004684;MH0161_GL0068979;MH0059_GL0012849;T2D-48A_GL0037434;MH0259_GL0112618;V1.CD19-0_GL0115541;MH0333_GL0040257;V1.UC60-0_GL0016520;V1.CD38-0_GL0032904;T2D-135A_GL0046931;O2.UC24-1_GL0175824;N087A_GL0005080;N085A_GL0066073;MH0402_GL0120174;MH0381_GL0124772;MH0267_GL0035610;MH0266_GL0027014;MH0222_GL0026281;MH0199_GL0104223;M…	0	0	89.777	92.235	2	0.016528	74062	Xu_20190729_FecalMicrobiome_V47_Kac	82.171	47.45	6738200	0	0	0	0	0	6738200	17049	783		1
824	ADLGDDYGIACCVSPMKIGK	Acetyl (K)	2211	0.00101092	MH0189_GL0097715;O2.CD2-0_GL0068417;MH0172_GL0017181;MH0152_GL0003274	1	1	75.71	75.71	2	4.8877e-06	63795	Xu_20190521_FecalMicrobiome_PTMenrichment_Kac_V43	106.17	92.495	7772500	0	7772500	0	0	0	0	9756	784	20361	2
825	ADLGENVYELSTKSEK	Acetyl (K)	1823.88	0.878888	V1.UC8-0_GL0064291	1	1	60.571	60.571	2	3.0603e-10	50132	Xu_20190521_FecalMicrobiome_PTMenrichment_Kac_V43	172.99	127.11	15134000	0	15134000	0	0	0	0	17961	785	32536	2
826	ADLGREEKPR	Acetyl (K)	1211.63	0.625849	MH0325_GL0165282;MH0445_GL0162371	1	2	11.929	11.929	3	0.039925	5236	Xu_20190521_FecalMicrobiome_PTMenrichment_Kac_V43	49.5	23.562	82796000	0	82796000	0	0	0	0	11714;13145	786		1
827	ADLILKNYEIAK	Acetyl (K)	1431.8	0.797331	MH0319_GL0015410;V1.FI09_GL0061140;MH0404_GL0011062;MH0264_GL0022642	1	1	67.984	68.736	2	0.0056459	58009	Xu_20190521_FecalMicrobiome_PTMenrichment_Kac_V44	88.596	16.59	32270000	0	0	32270000	0	0	0	11650	787	23342	2
828	ADLISAVAAEAGLSKVDAK	Acetyl (K)	1870	0.00475761	MH0113_GL0091556	1	1	104.13	104.13	3	0.0038442	88792	Xu_20190521_FecalMicrobiome_PTMenrichment_Kac_V43	56.719	39.722	5110100	0	5110100	0	0	0	0	8160	788	17317	1
829	ADLKAFAEQLVNLTVK	Acetyl (K)	1801	0.99855	T2D-110A_GL0048529;MH0179_GL0011376;667015.Bacsa_2517;MH0355_GL0105411;158499257-stool2_revised_scaffold70168_1_gene98096;T2D-109A_GL0116094;MH0050_GL0050858;MH0429_GL0143119;O2.UC19-1_GL0066097;MH0006_GL0068509;O2.UC44-0_GL0070938;MH0198_GL0023236;MH0189_GL0089400;O2.UC7-1_GL0168443;DLM001_GL0106090;V1.CD3-3-PN_GL0045285;MH0342_GL0074594;O2.UC21-2_GL0074338;763597684-stool1_revised_scaffold25576…	1	1	116.63	117.51	2	9.4659e-117	97553	Xu_20190729_FecalMicrobiome_V47_Kac	284.79	183.44	376330000	61573000	231460000	0	0	0	83297000	1254;4325;9753;2308	789	2404	3
830	ADLKDVDDSDLGLK	Acetyl (K)	1544.76	0.756982	MH0010_GL0014680;MH0267_GL0216258;MH0299_GL0069448;O2.CD1-0_GL0071396;SZEY-78A_GL0018536;V1.CD38-0_GL0154733;V1.UC52-1_GL0188607	1	1	55.069	55.88	2	5.5372e-05	43848	Xu_20190729_FecalMicrobiome_V45_Kac	155.99	102.24	164480000	10186000	27095000	5285800	34695000	82920000	4301100	4811;11477;13928;16035;16898;17828	790	10527;10528;32361;32362	6
831	ADLKDVDDSDLGLKGSPTK	Acetyl (K)	2015.01	0.00587982	MH0010_GL0014680;MH0267_GL0216258;MH0299_GL0069448;O2.CD1-0_GL0071396;SZEY-78A_GL0018536;V1.CD38-0_GL0154733	1	2	45.478	45.077	3	0.0023879	34817	Xu_20190729_FecalMicrobiome_V45_Kac	65.598	41.311	10763000	0	3280000	0	7483200	0	0	4811;11477;13928;16035;16898	791	10527;10528	1
832	ADLKDVDDSNLGLK	Acetyl (K)	1543.77	0.772967	MH0001_GL0005530;MH0003_GL0049840;MH0198_GL0007181;O2.UC40-2_GL0034657;V1.UC3-0_GL0046543	1	1	50.135	53.192	2	0.016477	42741	Xu_20190813_FecalMicrobiome_V46_Kac_12ulOfRemaining	72.265	27.5	14354000	0	0	0	0	14354000	0	3027;17595	792	6035;6036	1
833	ADLQKIAETK	Acetyl (K)	1157.63	0.629203	585501.HMPREF6123_1260;V1.FI33_GL0114125;MH0389_GL0033440;O2.UC26-0_GL0078438;MH0266_GL0082959	1	1	27.952	28.478	2	0.026304	21302	Xu_20190521_FecalMicrobiome_PTMenrichment_Kac_V43	72.59	14.343	87949000	9117000	8384100	20072000	0	50376000	0	1184	793	2262	1
834	ADLQLKHIYK	Acetyl (K)	1269.71	0.708122	O2.UC24-2_GL0007749	1	1	39.728	40.36	3	0.013044	30070	Xu_20190813_FecalMicrobiome_V46_Kac_12ulOfRemaining	60.434	30.102	31450000	9336000	3813300	7656000	0	9140300	1504000	14512	794	27713	2
835	ADLSTYAISTSDAVLFVK	Unmodified	1899.98	0.98296	DLM022_GL0148080	0	0	95.589	98.448	2	2.0095e-06	79236	Xu_20190729_FecalMicrobiome_V47_Kac	101.6	71.659	0	0	0	0	0	0	0	2490	795		1
836	ADLTGSVAVVSTKNLK	Acetyl (K)	1643.91	0.909401	MH0319_GL0070739;MH0120_GL0089989	1	1	54.633	55.485	2	0.0052656	45885	Xu_20190521_FecalMicrobiome_PTMenrichment_Kac_V44	80.469	45.055	2292700	0	0	2292700	0	0	0	11656	796	23359;23360	1
837	ADLVAAMAEKAGVSK	Acetyl (K)	1501.78	0.781029	MH0229_GL0213710	1	1	81.15	82.353	2;3	1.4562e-05	66851	Xu_20190729_FecalMicrobiome_V45_Kac	110.29	68.894	36613000	0	17180000	0	0	11598000	7834600	10522	797	21653;21654	6
838	ADLVAAMAEKAGVSKK	Acetyl (K)	1629.88	0.875992	MH0229_GL0213710	1	2	70.143	71.352	2;3	0.00010603	57382	Xu_20190729_FecalMicrobiome_V45_Kac	112.3	74.345	182810000	0	68675000	6438000	43238000	29023000	35437000	10522	798	21653;21654	13
839	ADLVAAMAEKAGVSKK	Acetyl (K);Oxidation (M)	1645.87	0.870907	MH0229_GL0213710	1	2	26.919	27.02	3	0.027264	17420	Xu_20190729_FecalMicrobiome_V47_Kac	71.354	31.112	29439000	0	3997700	0	3194500	17578000	4669000	10522	798	21653;21654	1
840	ADLVKQAVPIVNK	Acetyl (K)	1435.84	0.839865	MH0001_GL0021799	1	1	51.075	52.604	2	0.0010334	42681	Xu_20190813_FecalMicrobiome_V46_Kac_12ulOfRemaining	112.83	42.282	26695000	0	3950200	0	0	22745000	0	3237	799	6945	3
841	ADLVKYFIIR	Acetyl (K)	1278.73	0.733609	sp|P55259-3|GP2_HUMAN;sp|P55259|GP2_HUMAN;sp|P55259-4|GP2_HUMAN;sp|P55259-2|GP2_HUMAN	1	1	99.372	101.25	2	0.0019558	86688	Xu_20190521_FecalMicrobiome_PTMenrichment_Kac_V44	131.44	100.37	134910000	6508400	29869000	63068000	5619200	27683000	2162000	15784	800	29486	11
842	ADMFAPLVAQLKANPK	Acetyl (K)	1754.94	0.938927	MH0268_GL0022381;O2.UC46-1_GL0015205;MH0128_GL0039504;MH0060_GL0024692;MH0187_GL0064511;MH0131_GL0140233;SZEY-75A_GL0067640	1	1	100.73	102.03	2;3	0.0031786	87171	Xu_20190521_FecalMicrobiome_PTMenrichment_Kac_V44	83.397	66.029	32607000	2438800	14704000	3730100	0	0	11734000	11097;14922;8476;6643;9537;8629;16033	801	14238	8
843	ADNEGLKYYVDK	Acetyl (K)	1455.69	0.688175	MH0092_GL0037065	1	1	46.595	47.647	2	8.0985e-05	38383	Xu_20190521_FecalMicrobiome_PTMenrichment_Kac_V43	152.67	76.502	101600000	7358900	35123000	0	0	59117000	0	7586	802	16219	4
844	ADNFDMACHDMIKK	Acetyl (K)	1736.73	0.732047	SZEY-29A_GL0024497;MH0010_GL0039496	1	1	42.614	42.949	3	0.00062754	34534	Xu_20190521_FecalMicrobiome_PTMenrichment_Kac_V44	99.481	80.75	98937000	0	41319000	46579000	0	0	11038000	15944;4862	803	10633	3
845	ADNLKYDVNK	Acetyl (K)	1220.6	0.603717	MH0211_GL0061441;765074482-stool1_revised_C1207740_1_gene132590	1	1	22.627	23.78	2	0.021369	14206	Xu_20190813_FecalMicrobiome_V46_Kac_12ulOfRemaining	74.533	16.748	0	0	0	0	0	0	0	10295	804	21278	1
846	ADNWLPGGQVWLKSHPDQAIEVR	Acetyl (K)	2657.34	0.335034	MH0128_GL0033765;MH0379_GL0135754	1	1	86.745	89.602	3	2.5557e-05	76778	Xu_20190813_FecalMicrobiome_V46_Kac_12ulOfRemaining	85.932	8.2517	22184000	0	0	0	0	22184000	0	8473;12361	805	17943	1
847	ADNWLPGGQVWLKSHPDQAVEVR	Acetyl (K)	2643.32	0.319384	V1.UC59-0_GL0067812	1	1	84.381	85.464	3	8.3314e-18	69447	Xu_20190729_FecalMicrobiome_V42_Kac	150.53	113.29	162490000	78580000	32888000	2802000	4623800	0	43598000	17929	806	32486	8
848	ADPADLQKMLSAAVDK	Acetyl (K)	1713.86	0.860736	MH0006_GL0203549;MH0252_GL0259025;MH0390_GL0044276	1	1	90.43	92.435	2	0.0011808	75172	Xu_20190729_FecalMicrobiome_V42_Kac	86.944	56.117	0	0	0	0	0	0	0	4600	807	10139	1
849	ADPAKLNATQGAFK	Acetyl (K)	1472.76	0.762343	MH0006_GL0108402	1	1	36.2	37.052	2	0.0012674	29037	Xu_20190521_FecalMicrobiome_PTMenrichment_Kac_V44	106.49	70.533	7386200	0	0	7386200	0	0	0	4408	808	9717	1
850	ADPFVGKLAFFR	Acetyl (K)	1408.75	0.750321	MH0446_GL0047160	1	1	104.29	107.34	2	0.0035914	92492	Xu_20190813_FecalMicrobiome_V46_Kac_12ulOfRemaining	94.297	46.293	6899300	0	0	0	0	6899300	0	13150	809	25632	2
851	ADPWETIEEKYPVGSK	Acetyl (K)	1889.9	0.904709	DLM027_GL0003951;MH0004_GL0006450;MH0120_GL0012701;O2.UC24-1_GL0135096;MH0288_GL0106794	1	1	84.996	85.598	2	0.0017977	69397	Xu_20190729_FecalMicrobiome_V45_Kac	93.011	61.783	2767000	0	0	0	2767000	0	0	2510;8262;11389	810	4879;4880;17503	1
852	ADQAEAEKGCVK	Acetyl (K)	1346.61	0.613629	MH0005_GL0002660	1	1	12.022	13.525	2	0.021311	3845	Xu_20190729_FecalMicrobiome_V42_Kac	70.977	43.235	2673800	2673800	0	0	0	0	0	4033	811	8786	1
853	ADQECKEGDLLPFDK	Acetyl (K)	1805.81	0.81418	DLM002_GL0012170;MH0055_GL0033606	1	1	64.36	65.112	2	0.00026367	54546	Xu_20190521_FecalMicrobiome_PTMenrichment_Kac_V44	121.24	96.386	7943300	0	0	7943300	0	0	0	2311	812	4483;4484	1
854	ADQECTEGELLPFDKEK	Acetyl (K)	2049.92	0.920101	MH0152_GL0045121;MH0172_GL0123087	1	1	64.956	64.956	2	0.00026194	53896	Xu_20190521_FecalMicrobiome_PTMenrichment_Kac_V43	105.46	76.557	22770000	0	22770000	0	0	0	0	9059	813	19048	1
855	ADQSVNESIMVKR	Acetyl (K)	1517.75	0.750792	V1.UC29-0_GL0099473	1	1	33.589	34.616	2	0.00056628	25225	Xu_20190729_FecalMicrobiome_V42_Kac	143.97	85.276	32818000	19434000	0	0	0	13384000	0	17594	814	32067	2
856	ADQSVNESVMVKR	Acetyl (K)	1503.74	0.735141	V1.CD50-0_GL0076247;V1.UC23-1_GL0054219;V1.FI07_GL0023901;T2D-140A_GL0045930;MH0205_GL0025380;MH0199_GL0074400;MH0060_GL0066473;MH0212_GL0008988;MH0012_GL0178606;V1.FI32_GL0075808;MH0085_GL0038489	1	1	27.266	27.367	2	1.8014e-05	17685	Xu_20190729_FecalMicrobiome_V47_Kac	159.94	26.044	31369000	0	0	0	2771700	17808000	10789000	5267	815	11517	3
857	ADQTYYKNVK	Acetyl (K)	1270.62	0.619367	O2.UC12-2_GL0054552	1	1	19.602	20.83	2	0.00037596	10695	Xu_20190729_FecalMicrobiome_V42_Kac	153.24	94.811	76325000	58637000	0	0	0	17688000	0	14115	816	27106	2
858	ADQYWKIIPK	Acetyl (K)	1302.7	0.697223	N027A_GL0032786;NLM009_GL0007727	1	1	69.214	69.59	2	0.00079547	59063	Xu_20190521_FecalMicrobiome_PTMenrichment_Kac_V44	147.4	84.582	72451000	0	0	33415000	39036000	0	0	13349;13649	817	25931	3
859	ADREKGLVMK	Acetyl (K)	1187.63	0.633243	T2D-173A_GL0022441	1	2	16.993	17.545	3	0.030007	10793	Xu_20190521_FecalMicrobiome_PTMenrichment_Kac_V44	71.153	34.469	50886000	0	0	50886000	0	0	0	16278	818	30238	0
860	ADRYADKAGVK	Acetyl (K)	1234.63	0.6306	158337416-stool1_revised_C1218220_1_gene17431;MH0361_GL0033966	1	2	13.387	14.59	3	0.0077712	4807	Xu_20190729_FecalMicrobiome_V45_Kac	101.53	56.164	11705000	0	0	0	11705000	0	0	43	819	70	0
861	ADSAKFHEALK	Acetyl (K)	1257.64	0.635351	O2.UC7-1_GL0015069	1	1	21.391	21.993	2;3	0.0026919	13070	Xu_20190813_FecalMicrobiome_V46_Kac_12ulOfRemaining	81.92	36.091	93167000	0	42252000	8522500	0	42392000	0	15204	820	28727	3
862	ADSHVLKLGSK	Acetyl (K)	1195.66	0.656087	158924089-stool1_revised_C358934_1_gene9835	1	1	18.749	19.326	3	0.01989	12498	Xu_20190521_FecalMicrobiome_PTMenrichment_Kac_V43	52.891	25.41	15382000	0	12611000	0	0	0	2771400	241	821	377	1
863	ADSIYVCKNK	Acetyl (K)	1238.6	0.596523	MH0441_GL0034797;T2D-66A_GL0057186;V1.UC60-0_GL0052142;NLF013_GL0089344	1	1	21.461	21.963	2	0.0040109	12243	Xu_20190813_FecalMicrobiome_V46_Kac_12ulOfRemaining	95.358	59.746	13356000	6546300	2127100	0	4682600	0	0	13086;16461;17937;13597	822	25543	3
864	ADSLSAIKYAK	Acetyl (K)	1207.64	0.644853	V1.UC58-4_GL0044620	1	1	41.535	41.534	2	0.0080233	31038	Xu_20190729_FecalMicrobiome_V42_Kac	87.913	42.175	12588000	12588000	0	0	0	0	0	17922	823	32477	1
865	ADSQIADAQKLR	Acetyl (K)	1356.7	0.699742	V1.FI28_GL0053555;O2.UC28-2_GL0202748	1	1	27.741	27.392	2	0.0043381	17576	Xu_20190729_FecalMicrobiome_V47_Kac	90.827	45.666	6936800	0	0	0	0	0	6936800	17319	824	31677	1
866	ADSSPVKAGVETTTPSK	Acetyl (K)	1715.86	0.857759	sp|P0DOY2|IGLC2_HUMAN;sp|P0DOY3|IGLC3_HUMAN	1	1	21.227	21.915	2;3	2.927e-56	12808	Xu_20190729_FecalMicrobiome_V45_Kac	242.07	196.24	473710000	34999000	8882700	244500000	40230000	105010000	40084000	15718;15719	825	29342;29343	13
867	ADSYITAASSPAGQKYGYVFNK	Acetyl (K)	2379.14	0.138291	DLM005_GL0000058;MH0138_GL0025487;T2D-8A_GL0034654	1	1	73.539	74.391	3	0.015668	62814	Xu_20190521_FecalMicrobiome_PTMenrichment_Kac_V44	41.711	25.769	6930200	0	0	6930200	0	0	0	2334	826	4566;4567	1
868	ADTDNIAERIEKNVTEYLK	Acetyl (K)	2263.13	0.133206	O2.UC37-2_GL0015991	1	2	112.67	114.07	3	0.019829	94352	Xu_20190729_FecalMicrobiome_V42_Kac	45.094	19.549	3675600	3675600	0	0	0	0	0	14747	827	28048	1
869	ADTIINALGSKK	Acetyl (K)	1271.71	0.708516	MH0114_GL0034657;V1.UC49-1_GL0054866;MH0313_GL0050981	1	1	50.458	53.615	2	0.024462	43252	Xu_20190813_FecalMicrobiome_V46_Kac_12ulOfRemaining	64.918	13.39	0	0	0	0	0	0	0	8178	828	17342	1
870	ADTLIIGGGMAYTFLK	Unmodified	1669.87	0.874929	O2.UC57-2_GL0049799	0	0	101.15	103.11	2	0.00033306	88273	Xu_20190521_FecalMicrobiome_PTMenrichment_Kac_V43	144.47	47.016	47558000	0	22719000	0	5416800	11716000	7707000	15123	829		5
871	ADTLIIGGGMAYTFLK	Oxidation (M)	1685.87	0.869844	O2.UC57-2_GL0049799	0	0	84.245	87.002	2	0.00046136	74659	Xu_20190813_FecalMicrobiome_V46_Kac_12ulOfRemaining	114.72	7.6324	13134000	0	0	0	0	13134000	0	15123	829		1
872	ADTLIIGGGMSYTFLK	Unmodified	1685.87	0.869844	MH0188_GL0170269	0	0	86.039	86.992	2	0.0059032	70457	Xu_20190729_FecalMicrobiome_V45_Kac	88.187	0	14873000	0	5368900	0	4789800	0	4714400	9693	830		3
873	ADTTVTDEEVEAELKK	Acetyl (K)	1818.87	0.873469	MH0326_GL0077114	1	1	55.05	55.627	2	0.00057297	42832	Xu_20190729_FecalMicrobiome_V47_Kac	113.65	54.45	12407000	8353500	0	0	0	0	4053700	11716	831	23462	2
874	ADTVLQEKVR	Acetyl (K)	1199.65	0.651001	MH0128_GL0059503;O2.UC5-1_GL0134847	1	1	31.413	31.213	2	0.014394	21741	Xu_20190729_FecalMicrobiome_V42_Kac	78.939	24.971	0	0	0	0	0	0	0	8482	832	17967	1
875	ADTVVAGEDSITVDGKTIK	Acetyl (K)	1960	6.61646e-05	MH0005_GL0020796	1	1	64.115	64.917	2	2.4129e-18	51812	Xu_20190729_FecalMicrobiome_V42_Kac	187.98	142.06	3336200	3336200	0	0	0	0	0	4162	833	9118	1
876	ADTYFILKDFR	Acetyl (K)	1429.72	0.724166	MH0090_GL0108908;MH0006_GL0105583;MH0010_GL0045291;MH0113_GL0034172;SZEY-22A_GL0057812;MH0199_GL0177981;MH0292_GL0112681;V1.UC47-4_GL0000716;MH0006_GL0053871;N042A_GL0020390;MH0145_GL0055372;MH0088_GL0052182	1	1	94.197	96.602	2	0.017794	78463	Xu_20190729_FecalMicrobiome_V42_Kac	73.067	55.597	0	0	0	0	0	0	0	4402;11441;13405	834	9696	1
877	ADVDADEKTNIPAGYAK	Acetyl (K)	1818.86	0.863573	O2.UC28-1_GL0104494	1	1	37.319	37.17	2	7.3766e-32	26565	Xu_20190729_FecalMicrobiome_V47_Kac	208.27	166.23	9828200	0	0	0	0	0	9828200	14569	835	27788	2
878	ADVECGTYAAGKR	Acetyl (K)	1438.65	0.651077	MH0003_GL0070218	1	1	17.571	18.724	2	0.0038362	8394	Xu_20190729_FecalMicrobiome_V42_Kac	105.86	61.554	21381000	9144800	0	0	3846200	8390000	0	3791	836	8295	1
879	ADVEKAIANIENLMNSK	Acetyl (K)	1900.96	0.956427	N086A_GL0066963	1	1	116.35	117.64	3	4.5122e-06	97232	Xu_20190729_FecalMicrobiome_V42_Kac	125.73	106.97	74713000	43721000	0	0	12479000	0	18513000	13491	837	26154	2
880	ADVFAAGDKVDVAGVSK	Acetyl (K)	1689.86	0.857365	O2.UC52-0_GL0063402;MH0108_GL0070756;MH0088_GL0128906	1	1	59.073	59.073	2	0.0025391	48895	Xu_20190521_FecalMicrobiome_PTMenrichment_Kac_V43	85.837	45.122	6536400	0	6536400	0	0	0	0	15079	838	28535	1
881	ADVFTPGDKIDVTGKSK	Acetyl (K)	1818.94	0.936344	V1.UC21-4_GL0078650;MH0193_GL0008370	1	2	44.662	46.217	3	0.0057405	36205	Xu_20190813_FecalMicrobiome_V46_Kac_12ulOfRemaining	63.46	46.034	21403000	0	0	0	0	19110000	2292800	17531	839	31983	1
882	ADVGATQDLPEACKTNK	Acetyl (K)	1858.87	0.873092	N033A_GL0004926	1	1	26.505	27.258	2	2.8065e-08	19802	Xu_20190521_FecalMicrobiome_PTMenrichment_Kac_V44	172.1	132.84	33420000	0	0	33420000	0	0	0	13381	840	25974	2
883	ADVGPVDILVNNAGLMKR	Acetyl (K);Oxidation (M)	1939.02	0.0196962	O2.UC57-2_GL0105013;MH0321_GL0036978;MH0363_GL0005114	1	1	85.395	85.395	2	7.3807e-06	72214	Xu_20190521_FecalMicrobiome_PTMenrichment_Kac_V43	125.82	96.519	5046100	0	5046100	0	0	0	0	15125	841	28610	3
884	ADVGPVDILVNNAGLMKR	Acetyl (K)	1923.02	0.0247815	O2.UC57-2_GL0105013;MH0321_GL0036978;MH0363_GL0005114	1	1	99.302	99.302	2;3	1.5073e-08	84548	Xu_20190521_FecalMicrobiome_PTMenrichment_Kac_V43	172.09	143.81	18955000	0	18955000	0	0	0	0	15125	841	28610	4
885	ADVKYYDVILKPVITEK	Acetyl (K)	2035.12	0.124144	MH0101_GL0081291	1	2	82.892	84.596	3	0.002178	68768	Xu_20190729_FecalMicrobiome_V42_Kac	74.364	42.564	91082000	91082000	0	0	0	0	0	7829	842	16657;16658	2
886	ADVLIEDHMAKYEEK	Acetyl (K)	1831.87	0.866215	MH0124_GL0097528;MH0001_GL0020530	1	1	50.222	51.074	3	0.0073804	42047	Xu_20190521_FecalMicrobiome_PTMenrichment_Kac_V44	62.469	42.088	22922000	0	0	22922000	0	0	0	3220	843	6850	1
887	ADVLIEDHMAKYEEKIAK	Acetyl (K)	2144.08	0.082356	MH0124_GL0097528;MH0001_GL0020530	1	2	65.571	66.324	3	0.030785	55637	Xu_20190521_FecalMicrobiome_PTMenrichment_Kac_V44	42.58	21.631	9127300	0	0	9127300	0	0	0	3220	844	6850	1
888	ADVLIEDQIAKYDEKIEK	Acetyl (K)	2161.12	0.11543	MH0006_GL0079070;MH0012_GL0077260	1	2	86.303	86.303	3	3.4618e-06	73251	Xu_20190521_FecalMicrobiome_PTMenrichment_Kac_V43	139.11	23.768	37113000	0	37113000	0	0	0	0	4345;5068	845	9581;11062;11063	1
889	ADVPAGDWTFKTCK	Acetyl (K)	1636.76	0.755543	NOM009_GL0110268;O2.UC53-2_GL0065826;N001A_GL0078828;V1.FI30_GL0211274	1	1	58.537	59.014	2	0.0028264	46753	Xu_20190729_FecalMicrobiome_V42_Kac	95.401	61.526	23789000	9391000	0	0	3731100	0	10667000	13857	846	26714	2
890	ADVQGSVEAVKQSLVK	Acetyl (K)	1698.92	0.915214	O2.UC19-2_GL0098932;O2.CD3-0-PT_GL0147920;MH0239_GL0003253;V1.CD54-0_GL0141296;V1.UC55-0_GL0064936;T2D-126A_GL0052056;T2D-133A_GL0046383;MH0420_GL0146747;SZEY-99A_GL0031954;MH0163_GL0003346;O2.UC2-2_GL0016785;MH0193_GL0160954;T2D-11A_GL0106896;V1.CD46-0_GL0071110;V1.FI30_GL0078051;O2.UC15-1_GL0024174;V1.FI08_GL0001963;V1.CD41-0_GL0122067;SZEY-104A_GL0062860;V1.UC52-1_GL0124714;MH0095_GL0068600;V1…	1	1	82.625	83.89	2;3	6.4431e-05	72300	Xu_20190813_FecalMicrobiome_V46_Kac_12ulOfRemaining	153.32	106.48	79362000	14393000	7431200	0	13021000	44518000	0	10656;10592;2693;14529	847	5258;5259;27729	6
891	ADVSIIDEKEFMDKLPETAK	Acetyl (K)	2320.15	0.15083	MH0026_GL0045047	1	2	84.683	87.439	3	2.1748e-06	75372	Xu_20190813_FecalMicrobiome_V46_Kac_12ulOfRemaining	103.34	65.072	21815000	0	0	0	0	21815000	0	5881	848	12808	2
892	ADVTSFLAKSAVR	Acetyl (K)	1405.76	0.756529	MH0057_GL0024176	1	1	69.644	70.546	2	0.0017526	56783	Xu_20190729_FecalMicrobiome_V42_Kac	101.45	64.101	0	0	0	0	0	0	0	6565	849	14079	1
893	ADVVTTTTHKTLR	Acetyl (K)	1483.8	0.799456	MH0422_GL0167469;MH0406_GL0065125	1	1	24.646	24.781	2;3	0.00049397	15527	Xu_20190729_FecalMicrobiome_V42_Kac	122.7	58.402	134210000	25687000	27809000	19114000	5592700	42266000	13742000	12657	850	24902	2
894	ADVVTTTTHKTLRGPR	Acetyl (K)	1793.97	0.974795	MH0422_GL0167469;MH0406_GL0065125	1	2	25.744	25.619	3	0.034335	18058	Xu_20190521_FecalMicrobiome_PTMenrichment_Kac_V44	44.567	16.924	33348000	0	13379000	8676800	5496900	0	5795200	12657	851	24902	1
895	ADWKTPEHIEVKPVYTK	Acetyl (K)	2082.08	0.0785913	BGI-27A_GL0093980;V1.CD38-0_GL0024026;MH0203_GL0266705;765094712-stool1_revised_scaffold1639_2_gene55030	1	2	48.895	50.6	3	1.1627e-05	38370	Xu_20190729_FecalMicrobiome_V47_Kac	147.56	115.38	52078000	0	0	0	0	9279500	42799000	2061	852	3971	1
896	ADYAFLLHGLYHLK	Unmodified	1659.88	0.877313	V1.CD46-0_GL0012296;MH0088_GL0118484;MH0044_GL0014202;V1.FI27_GL0182159;MH0325_GL0014717;V1.UC4-0_GL0026326;SZEY-37A_GL0073200;V1.CD21-0_GL0049270;O2.UC37-2_GL0130568;O2.UC35-0_GL0060756;O2.UC17-2_GL0120718;O2.CD1-0-PT_GL0090227;NLM021_GL0010130;N046A_GL0023458;MH0455_GL0121488;MH0385_GL0089434;MH0345_GL0148637;MH0257_GL0131517;MH0188_GL0017288;MH0143_GL0062398;MH0122_GL0080500;MH0059_GL0033490;M…	0	0	86.986	89.343	3	0.017647	71647	Xu_20190729_FecalMicrobiome_V47_Kac	59.898	41.302	6729000	0	0	0	0	0	6729000	6273	853		1
897	ADYALTGSFASKAYK	Acetyl (K)	1633.8	0.798788	MH0287_GL0131864	1	1	60.444	60.671	2	0.00012607	47525	Xu_20190729_FecalMicrobiome_V47_Kac	125.54	92.351	11427000	0	0	0	6473000	0	4953900	11359	854	22956	1
898	ADYANAPQWKETTIK	Acetyl (K)	1776.87	0.868264	159166850-stool1_revised_scaffold28117_1_gene109511;MH0055_GL0072730;MH0124_GL0045784	1	1	52.563	53.416	2	0.00011736	44173	Xu_20190521_FecalMicrobiome_PTMenrichment_Kac_V44	154.28	100.02	32947000	0	0	32947000	0	0	0	307;6547;8354	855	485;486	2
899	ADYANAPQWKEVNVK	Acetyl (K)	1773.87	0.868598	N013A_GL0065692	1	1	53.741	53.741	2	0.00011548	44082	Xu_20190521_FecalMicrobiome_PTMenrichment_Kac_V43	127.56	103.71	10792000	0	10792000	0	0	0	0	13318	856	25860;25861	1
900	ADYEGITNKAK	Acetyl (K)	1250.61	0.614281	O2.UC2-2_GL0066562	1	1	25.853	25.504	2	0.010353	15954	Xu_20190729_FecalMicrobiome_V47_Kac	78.932	41.74	0	0	0	0	0	0	0	14425	857	27554	1
901	ADYIITGQWAKK	Acetyl (K)	1434.75	0.750715	DOM020_GL0035537;MH0026_GL0062576	1	1	59.586	61.191	2	0.0070927	50603	Xu_20190813_FecalMicrobiome_V46_Kac_12ulOfRemaining	97.456	49.365	34875000	4375100	0	0	0	23387000	7113000	2766	858	5412	1
902	ADYLILYYIK	Unmodified	1273.7	0.695826	V1.FI02_GL0191908;T2D-33A_GL0082222;MH0148_GL0143427;MH0062_GL0063891;MH0077_GL0010876;MH0086_GL0079212;NOM020_GL0054725;MH0002_GL0072447;MH0275_GL0148034;MH0250_GL0222082	0	0	97.195	99.677	2	0.010414	81430	Xu_20190729_FecalMicrobiome_V45_Kac	103.87	71.552	47454000	3759400	0	0	7895700	28889000	6910000	6746	859		4
903	ADYQEKVDK	Acetyl (K)	1136.54	0.534968	158742018-stool1_revised_scaffold5087_1_gene30969;O2.UC29-2_GL0083988;V1.UC13-0_GL0027467;T2D-135A_GL0116622;V1.UC26-0_GL0132561;V1.CD38-0_GL0178368;T2D-48A_GL0104225;N085A_GL0014321;MH0414_GL0063663;MH0382_GL0105655;MH0381_GL0002792;MH0333_GL0002899;MH0267_GL0053793;MH0239_GL0162569;MH0198_GL0200415;MH0152_GL0005329;MH0097_GL0052382;MH0093_GL0019307;MH0061_GL0045355;MH0037_GL0055309;MH0025_GL003…	1	1	15.019	15.621	2	0.0095647	8462	Xu_20190521_FecalMicrobiome_PTMenrichment_Kac_V43	99.688	26.023	28561000	0	9098700	5060400	0	0	14402000	196;3970	860	311	2
904	ADYQEKVEK	Acetyl (K)	1150.55	0.550618	MH0004_GL0016241;MH0003_GL0011333;O2.UC1-1_GL0118262;MH0243_GL0052193;MH0314_GL0088270;MH0006_GL0103066;MH0435_GL0080253;MH0052_GL0022776;MH0436_GL0152584	1	1	17.058	18.286	2	0.00030396	8046	Xu_20190729_FecalMicrobiome_V45_Kac	163.64	82.342	106710000	22096000	0	0	67520000	6737500	10359000	3945;6442;13028	861	8595	2
905	ADYSAKSYYVNDAR	Acetyl (K)	1663.75	0.747815	MH0005_GL0001746	1	1	41.561	41.56	2	0.00054861	31187	Xu_20190729_FecalMicrobiome_V42_Kac	116.54	92.247	8056100	8056100	0	0	0	0	0	4025	862	8762	1
906	ADYSEFKYNSFR	Acetyl (K)	1567.69	0.694323	O2.UC51-0_GL0064719	1	1	61.717	62.519	2	0.0017875	49663	Xu_20190729_FecalMicrobiome_V42_Kac	110.39	74.846	9454600	9454600	0	0	0	0	0	15070	863	28523	1
907	ADYVRPKLETYK	Acetyl (K)	1523.8	0.798394	sp|A8K7I4|CLCA1_HUMAN	1	2	35.348	35.249	3	0.007855	27313	Xu_20190521_FecalMicrobiome_PTMenrichment_Kac_V44	69.352	48.386	37063000	0	0	24409000	8198800	0	4454800	15628	864	29160	1
908	AEAAALEKTISDDFAK	Acetyl (K)	1720.85	0.851945	MH0135_GL0011289	1	1	78.133	79.536	2	9.8532e-05	64352	Xu_20190729_FecalMicrobiome_V42_Kac	133.32	90.985	5803300	5803300	0	0	0	0	0	8688	865	18356	2
909	AEAAAPAEEKPVEEK	Acetyl (K)	1609.78	0.783531	V1.FI08_GL0087928;NLF007_GL0065872;O2.UC20-1_GL0174176	1	1	17.183	18.103	2	0.002332	8492	Xu_20190729_FecalMicrobiome_V42_Kac	94.538	67.057	15490000	7050500	4699200	0	0	0	3740300	13564	866	26265	2
910	AEAAQKSGAFKDEIVPVEVK	Acetyl (K)	2157.13	0.131749	MH0421_GL0076606;MH0435_GL0172862	1	2	55.406	55.79	3	6.2908e-05	43811	Xu_20190729_FecalMicrobiome_V42_Kac	94.707	57.083	36553000	11010000	6826000	0	0	0	18717000	12861	867	25219;25220;25221	3
911	AEADHMLEKAK	Acetyl (K)	1283.62	0.617986	MH0092_GL0152956;MH0001_GL0003161	1	1	20.773	21.925	3	0.0051613	12189	Xu_20190813_FecalMicrobiome_V46_Kac_12ulOfRemaining	72.731	37.976	14631000	0	0	0	0	14631000	0	2993	868	5904	1
912	AEADIAQEKKK	Acetyl (K)	1271.67	0.672131	MH0012_GL0157361;MH0284_GL0037001	1	2	10.323	10.674	3	0.00047206	4186	Xu_20190521_FecalMicrobiome_PTMenrichment_Kac_V44	97.214	30.061	0	0	0	0	0	0	0	5240	869	11456	1
913	AEADKQAAILR	Acetyl (K)	1226.66	0.6619	DLF006_GL0036621;MH0001_GL0021969;MH0011_GL0097202;MH0385_GL0013346;MH0011_GL0062470	1	1	28.076	27.976	2	0.024942	18544	Xu_20190729_FecalMicrobiome_V42_Kac	68.557	31.002	0	0	0	0	0	0	0	2183	870	4248	1
914	AEAEAGACEGKFDLAK	Acetyl (K)	1707.78	0.7774	V1.UC36-0_GL0003102;MH0026_GL0013767	1	1	40.518	43.074	2	0.0068554	33365	Xu_20190813_FecalMicrobiome_V46_Kac_12ulOfRemaining	76.868	42.147	0	0	0	0	0	0	0	5821	871	12657;12658	2
915	AEAEAGACEGKFDLAKR	Acetyl (K)	1863.88	0.878511	V1.UC36-0_GL0003102;MH0026_GL0013767	1	2	31.325	33.38	3	8.5691e-05	23320	Xu_20190813_FecalMicrobiome_V46_Kac_12ulOfRemaining	105.9	69.301	59844000	0	0	0	0	59844000	0	5821	872	12657;12658	1
916	AEAEALEASGHPLKER	Acetyl (K)	1748.87	0.869327	V1.CD38-0_GL0032901;MH0266_GL0082655;MH0195_GL0115409;MH0087_GL0027026;MH0003_GL0097277;ED10A_GL0053140;MH0407_GL0050540;MH0094_GL0070624;MH0041_GL0038802;MH0113_GL0014075;MH0010_GL0000743;MH0046_GL0045366;V1.CD6-0-PN_GL0070439;MH0328_GL0004174;MH0367_GL0053207;NOF013_GL0039501;T2D-135A_GL0114499	1	1	27.503	27.611	3	0.0019433	17878	Xu_20190729_FecalMicrobiome_V47_Kac	75.463	43.187	27451000	11250000	0	9152200	0	0	7048700	2824;4775;6390;11745;12189;13809;16226	873	5516	2
917	AEAEANAEADKK	Acetyl (K)	1287.59	0.594274	764062976-stool1_revised_scaffold40285_1_gene92496;T2D-135A_GL0101898;MH0012_GL0046318;MH0054_GL0051226;MH0239_GL0005733;V1.CD6-4_GL0119261;MH0144_GL0043367;MH0106_GL0075225;DLM014_GL0090425;O2.UC31-1_GL0030154;MH0061_GL0019909;765094712-stool1_revised_scaffold5351_1_gene15348;MH0167_GL0005259;MH0328_GL0101932;T2D-73A_GL0008488;T2D-133A_GL0038764;MH0402_GL0138617;MH0002_GL0050793;MH0152_GL0000143…	1	1	9.3243	9.3243	2	3.4958e-17	3042	Xu_20190521_FecalMicrobiome_PTMenrichment_Kac_V43	149.33	59.653	0	0	0	0	0	0	0	1592;6490;10657;12609;13821;13893;14042;14836;16134;16477;12022	874	3045	1
918	AEAECGACAGKMDLAK	Acetyl (K)	1722.74	0.737526	T2D-149A_GL0068478;MH0122_GL0041475;MH0060_GL0062708;MH0011_GL0055430;SZEY-58A_GL0029415;V1.FI07_GL0110903;MH0161_GL0076162;MH0017_GL0034510;NLM031_GL0010810;MH0054_GL0039297;MH0313_GL0092749	1	1	29.044	30.397	2	0.00013272	22421	Xu_20190521_FecalMicrobiome_PTMenrichment_Kac_V44	138.42	119.8	18992000	0	0	8405500	0	10586000	0	4916	875	10725;10726	1
919	AEAECGACAGKMDLAKK	Acetyl (K);Oxidation (M)	1866.83	0.827404	T2D-149A_GL0068478;MH0122_GL0041475;MH0060_GL0062708;MH0011_GL0055430;SZEY-58A_GL0029415;V1.FI07_GL0110903;MH0161_GL0076162;MH0017_GL0034510;NLM031_GL0010810;MH0054_GL0039297;MH0313_GL0092749	1	2	13.351	14.704	3	0.0095058	4814	Xu_20190729_FecalMicrobiome_V42_Kac	79.771	8.7914	13253000	11129000	0	0	2124000	0	0	4916	876	10725;10726	1
920	AEAECGACSGKMDLAK	Acetyl (K)	1738.73	0.732441	MH0012_GL0231760;MH0375_GL0084796;MH0062_GL0039997;T2D-12A_GL0027123;MH0212_GL0064790	1	1	26.702	27.053	2	0.00028023	18164	Xu_20190729_FecalMicrobiome_V45_Kac	113.24	8.0693	15076000	0	2728300	3128800	4103900	5114700	0	5376;6728	877	11835;11836	2
921	AEAECGACSGKMDLAKK	Acetyl (K)	1866.83	0.827404	MH0012_GL0231760;MH0375_GL0084796;MH0062_GL0039997;T2D-12A_GL0027123;MH0212_GL0064790	1	2	18.199	19.051	3	4.9232e-05	9712	Xu_20190729_FecalMicrobiome_V47_Kac	111.33	15.559	69550000	1746200	23636000	0	0	0	44168000	5376;6728	878	11835;11836	2
922	AEAECGACSGKMDLAKK	Acetyl (K);Oxidation (M)	1882.82	0.822318	MH0012_GL0231760;MH0375_GL0084796;MH0062_GL0039997;T2D-12A_GL0027123;MH0212_GL0064790	1	2	18.601	19.805	3	0.017645	9002	Xu_20190729_FecalMicrobiome_V47_Kac	72.583	46.717	22546000	12245000	0	0	0	5850700	4450500	5376;6728	878	11835;11836	1
923	AEAEDIKTKLEAEGAK	Acetyl (K)	1743.89	0.889059	V1.UC55-4_GL0040729;MH0193_GL0159905;MH0370_GL0105812;O2.UC51-2_GL0214700;MH0422_GL0206394;V1.UC51-4_GL0093698;T2D-73A_GL0018168;MH0196_GL0062243;MH0406_GL0154330;V1.CD32-0_GL0116000	1	2	50.823	51.656	3	7.8274e-05	40179	Xu_20190729_FecalMicrobiome_V42_Kac	114.63	90.437	74651000	15004000	0	16444000	9189600	29698000	4315100	17895;12251;15075;16845	879	24290;31059;32447	4
924	AEAEEIKTKLEEQGAEVTLK	Acetyl (K)	2257.17	0.168922	SZEY-60A_GL0032302	1	2	78.458	78.884	3	0.0011682	66837	Xu_20190521_FecalMicrobiome_PTMenrichment_Kac_V44	69.763	32.211	11408000	0	3959300	7448700	0	0	0	15998	880	29831;29832	1
925	AEAEQEKALER	Acetyl (K)	1314.64	0.641559	MH0002_GL0053017	1	1	17.018	18.171	2	1.0888e-07	8067	Xu_20190729_FecalMicrobiome_V45_Kac	125.48	50.102	6295500	0	0	0	0	6295500	0	3503	881	7642	2
926	AEAEQNAAADKAEREK	Acetyl (K)	1771.83	0.83367	NLM004_GL0033301;MH0167_GL0066904;V1.UC41-0_GL0109034;T2D-45A_GL0044780	1	2	12.824	13.275	3	0.00019976	6477	Xu_20190521_FecalMicrobiome_PTMenrichment_Kac_V44	104.44	73.048	52372000	0	0	52372000	0	0	0	9292;16374	882	19480	1
927	AEAGVAEMAAKR	Acetyl (K)	1244.62	0.618321	537937.BLIG_01930	1	1	27.836	27.034	2	0.008438	17984	Xu_20190729_FecalMicrobiome_V45_Kac	91.549	37.798	4330900	0	0	0	4330900	0	0	1111	883	2141	1
928	AEAHFSLIHYAGTVDYNITGWLDK	Unmodified	2720.32	0.323466	sp|P13535|MYH8_HUMAN	0	0	105.47	108.18	3;4	3.2194e-06	87590	Xu_20190729_FecalMicrobiome_V47_Kac	92.426	73.216	18875000	1884500	0	0	0	0	16990000	15731	884		2
929	AEAHIKAGAR	Acetyl (K)	1064.57	0.572691	V1.CD12-3_GL0097653;MH0239_GL0032944;742723.HMPREF9477_00523	1	1	10.137	10.713	3	0.012986	2855	Xu_20190813_FecalMicrobiome_V46_Kac_12ulOfRemaining	60.518	40.757	11246000	0	2405200	0	0	8841100	0	1318	885	2550	1
930	AEAIQAAVDKVNEMLK	Acetyl (K)	1770.92	0.918585	O2.UC26-0_GL0053006;763577454-stool2_revised_C1077841_1_gene155126;MH0332_GL0030728	1	1	110.16	112.53	2;3	8.2954e-05	97320	Xu_20190813_FecalMicrobiome_V46_Kac_12ulOfRemaining	124.07	82.668	12446000	0	0	0	1494500	10952000	0	14526;1409;11807	886	2740	3
931	AEAKLEDVLASAWK	Acetyl (K)	1571.82	0.819523	MH0006_GL0017398;MH0001_GL0017186;MH0427_GL0024713	1	1	99.41	100.26	2	0.00073622	85760	Xu_20190521_FecalMicrobiome_PTMenrichment_Kac_V44	113.24	54.563	9310700	0	0	9310700	0	0	0	4226	887	9270;9271	2
932	AEALINVAHPDFREELIKEAEK	Acetyl (K)	2563.33	0.328217	MH0161_GL0125551;O2.UC60-2_GL0031652;MH0138_GL0020671	1	2	80.363	81.867	3	0.00092396	66345	Xu_20190729_FecalMicrobiome_V42_Kac	68.88	20.652	6315300	6315300	0	0	0	0	0	9197	888	19292;19293	1
933	AEANVQLNKLNEAK	Acetyl (K)	1582.83	0.831485	V1.CD18-0_GL0083577	1	1	38.091	38.342	2	5.5367e-23	27564	Xu_20190729_FecalMicrobiome_V47_Kac	200.82	116.95	52871000	19132000	0	0	6443100	9013800	18282000	16695	889	30862	3
934	AEAPAEVKTETK	Acetyl (K)	1314.67	0.666711	MH0058_GL0042660	1	1	15.474	16.627	2	0.019347	7326	Xu_20190813_FecalMicrobiome_V46_Kac_12ulOfRemaining	72.652	51.782	3521000	0	0	0	0	3521000	0	6586	890	14116	1
935	AEAQGFEVFTAAEAAKR	Acetyl (K)	1836.9	0.900627	MH0012_GL0045317	1	1	75.977	77.38	2	0.00035159	62397	Xu_20190729_FecalMicrobiome_V42_Kac	110.44	85.096	6598400	6598400	0	0	0	0	0	5017	891	10940	1
936	AEAQGFKVYTAAEAAK	Acetyl (K)	1695.85	0.8468	MH0251_GL0031921;O2.UC41-1_GL0108638;MH0243_GL0073055;MH0101_GL0027476;MH0147_GL0058470;NOF008_GL0004287;V1.FI16_GL0019626	1	1	50.436	51.129	2	2.5465e-44	41033	Xu_20190813_FecalMicrobiome_V46_Kac_12ulOfRemaining	230.69	178.53	305910000	75648000	15170000	16127000	18789000	151690000	28485000	10868;14834;10744;7812;8940;13778;17232	892	16622;22163;26616	10
937	AEAQGFKVYTSAEAAK	Acetyl (K)	1711.84	0.841715	MH0003_GL0080136	1	1	44.48	44.732	2	0.0034003	33225	Xu_20190729_FecalMicrobiome_V47_Kac	86.772	64.086	7267800	0	0	0	0	0	7267800	3810	893	8334	1
938	AEAQGLKVYTAAEAAK	Acetyl (K)	1661.86	0.86245	MH0333_GL0022015;V1.UC26-0_GL0098947	1	1	47.081	47.933	2	0.00013691	37021	Xu_20190729_FecalMicrobiome_V45_Kac	120.53	77.783	37680000	4066500	0	10065000	4201700	19346000	0	11814;17570	894	23609	3
939	AEAQLKHLEGFLMGVR	Acetyl (K);Oxidation (M)	1855.96	0.961453	MH0001_GL0001702;O2.UC12-1_GL0019367	1	1	89.209	90.162	3	0.00023569	76745	Xu_20190521_FecalMicrobiome_PTMenrichment_Kac_V44	104.93	72.593	22235000	0	0	22235000	0	0	0	2968	895	5799	1
940	AEAQLKHLEGFLMGVR	Acetyl (K)	1839.97	0.966538	MH0001_GL0001702;O2.UC12-1_GL0019367	1	1	100.53	101.39	3	2.2651e-05	86824	Xu_20190521_FecalMicrobiome_PTMenrichment_Kac_V44	123.03	89.72	29364000	0	0	29364000	0	0	0	2968	895	5799	2
941	AEAVADDMKK	Acetyl (K)	1118.53	0.527774	MH0080_GL0050239	1	1	14.186	14.637	2	0.016988	7914	Xu_20190521_FecalMicrobiome_PTMenrichment_Kac_V44	94.692	35.447	7025500	0	0	7025500	0	0	0	7110	896	15213	1
942	AEAVKLMEER	Acetyl (K)	1216.61	0.612173	MH0211_GL0170086;DOF004_GL0085307;MH0426_GL0190802;MH0110_GL0073430;V1.UC53-4_GL0102978;NOM002_GL0069274;V1.CD36-0_GL0110497	1	1	36.43	37.283	2	0.013501	29259	Xu_20190521_FecalMicrobiome_PTMenrichment_Kac_V44	79.974	29.096	0	0	0	0	0	0	0	2548;8046;13842;16887	897	4978	1
943	AEAVMAENKAMTK	Acetyl (K);Oxidation (M)	1450.68	0.6796	MH0400_GL0011408	1	1	21.771	22.398	2	0.024524	11979	Xu_20190729_FecalMicrobiome_V47_Kac	72.2	29.852	4705000	0	0	0	2240600	0	2464500	12566	898	24749	1
944	AEAVVSPDCILATNTSGLSINKIFANCK	Acetyl (K)	3034.51	0.510357	V1.UC39-0_GL0121738	1	1	107.92	110.1	3	0.00042827	95062	Xu_20190813_FecalMicrobiome_V46_Kac_12ulOfRemaining	63.63	47.36	5101000	0	0	0	1341300	3759700	0	17678	899	32171	1
945	AEAYDQIDGAPEEKER	Acetyl (K)	1861.83	0.833001	MH0059_GL0099792	1	1	30.982	32.937	2	6.6782e-16	22918	Xu_20190813_FecalMicrobiome_V46_Kac_12ulOfRemaining	190.27	134.87	42297000	0	0	0	0	42297000	0	6625	900	14201	1
946	AECECKAEVCEAEVCECKAEEK	Acetyl (K)	2759.09	0.0852872	MH0371_GL0188026	1	2	37.528	39.884	3	0.00018964	30073	Xu_20190813_FecalMicrobiome_V46_Kac_12ulOfRemaining	79.172	57.128	13107000	0	0	0	0	13107000	0	12273	901	24313;24314	1
947	AECFEKCMNK	Acetyl (K)	1357.55	0.546478	MH0276_GL0008072	1	1	23.955	23.954	2	0.0027621	14657	Xu_20190729_FecalMicrobiome_V42_Kac	118.67	98.883	19502000	19502000	0	0	0	0	0	11249	902	22768	1
948	AEDAGFKVYTAAEAAK	Acetyl (K)	1682.82	0.815166	MH0247_GL0070145;ED16A_GL0153593	1	1	57.215	57.215	2	0.00037642	47226	Xu_20190521_FecalMicrobiome_PTMenrichment_Kac_V43	110.51	85.124	4757900	0	4757900	0	0	0	0	10823	903	22097;22098	1
949	AEDGKVLLNGK	Acetyl (K)	1184.64	0.640102	T2D-135A_GL0062765	1	1	24.443	24.644	2	0.010968	17623	Xu_20190521_FecalMicrobiome_PTMenrichment_Kac_V44	83.168	28.445	53973000	0	4648500	39731000	0	0	9593700	16215	904	30149	2
950	AEDGSKYYAHTLNNTVVAPPR	Acetyl (K)	2344.14	0.144773	MH0421_GL0049972	1	1	49.233	49.534	3	4.413e-12	38209	Xu_20190729_FecalMicrobiome_V42_Kac	147.9	119.42	22880000	22880000	0	0	0	0	0	12857	905	25213	2
951	AEDITASEEDFKAELEK	Acetyl (K)	1965.91	0.905497	O2.UC36-1_GL0047934	1	1	80.63	81.031	2	3.2435e-07	65623	Xu_20190729_FecalMicrobiome_V45_Kac	164.64	133.91	4715400	0	0	0	4715400	0	0	14730	906	28016	1
952	AEDRQEFKDTMEK	Acetyl (K)	1667.75	0.7461	MH0086_GL0068074;V1.CD54-0_GL0104492;V1.CD21-0_GL0028219;O2.UC15-1_GL0019892;MH0308_GL0116946;V1.UC55-0_GL0080883;MH0211_GL0171729;MH0012_GL0177983;MH0444_GL0101839;V1.UC54-0_GL0106342;V1.CD12-3_GL0049794;O2.UC19-1_GL0045375;MH0087_GL0007204;O2.UC41-1_GL0043156;MH0188_GL0144498;O2.UC19-1_GL0059046	1	2	25.154	24.853	3	0.023432	15349	Xu_20190729_FecalMicrobiome_V42_Kac	54.556	30.472	7512200	5827900	0	0	1684300	0	0	7260;13137;7316;9675	907	15498	1
953	AEDVAVYAKHPEHVK	Acetyl (K)	1733.87	0.873684	MH0271_GL0051828	1	1	21.703	22.493	3	0.0038874	13626	Xu_20190729_FecalMicrobiome_V42_Kac	68.944	45.112	24377000	10236000	6285100	0	0	7856000	0	11156	908	22627	2
954	AEDVDAAEDRELFDEILQKTGIPR	Acetyl (K)	2771.36	0.361368	MH0002_GL0039393	1	2	116.07	119.02	3	6.6708e-18	102167	Xu_20190813_FecalMicrobiome_V46_Kac_12ulOfRemaining	147.93	127.5	7755700	0	0	0	0	7755700	0	3428	909	7432	1
955	AEDVEKYDGGK	Acetyl (K)	1251.56	0.561911	MH0178_GL0084891	1	1	16.238	17.641	2	0.0013011	7281	Xu_20190729_FecalMicrobiome_V42_Kac	123.79	73.752	19027000	19027000	0	0	0	0	0	9448	910	19779	1
956	AEDYLKEAGMEVK	Acetyl (K)	1523.72	0.71776	159551223-stool1_revised_C1028665_1_gene80300;MH0403_GL0113689;MH0313_GL0047925;MH0113_GL0001634;MH0069_GL0073936;MH0275_GL0080637;SZEY-68A_GL0081974;O2.UC58-2_GL0079351;V1.FI01_GL0033920	1	1	56.8	58.83	2	0.00038803	46380	Xu_20190729_FecalMicrobiome_V42_Kac	140.24	94.271	52946000	18799000	0	0	0	34147000	0	451;6906;11234;16018;17101	911	809	4
957	AEDYLKEAGMEVK	Acetyl (K);Oxidation (M)	1539.71	0.712675	159551223-stool1_revised_C1028665_1_gene80300;MH0403_GL0113689;MH0313_GL0047925;MH0113_GL0001634;MH0069_GL0073936;MH0275_GL0080637;SZEY-68A_GL0081974;O2.UC58-2_GL0079351;V1.FI01_GL0033920	1	1	46.478	49.335	2	0.026128	39457	Xu_20190813_FecalMicrobiome_V46_Kac_12ulOfRemaining	71.159	28.823	11305000	0	0	0	0	11305000	0	451;6906;11234;16018;17101	911	809	1
958	AEEFKTIEEAR	Acetyl (K)	1363.66	0.66196	V1.UC16-0_GL0063334;V1.CD6-0-PT_GL0194863;V1.FI36_GL0003958;O2.UC30-2_GL0089013;MH0088_GL0090143	1	1	38.921	40.099	2	0.00098272	30391	Xu_20190813_FecalMicrobiome_V46_Kac_12ulOfRemaining	128.44	63.097	92005000	36534000	0	0	0	55471000	0	17494	912	31921	4
959	AEEIFEKATDK	Acetyl (K)	1321.64	0.640162	MH0162_GL0010683;MH0200_GL0064982;MH0318_GL0233281	1	1	40.808	40.834	2	0.019749	30633	Xu_20190729_FecalMicrobiome_V42_Kac	74.841	36.538	7524300	4336300	0	0	0	0	3188000	9223	913	19350	1
960	AEEIPLYIACEKAAAYR	Acetyl (K)	2008.99	0.992813	MH0051_GL0040706;MH0003_GL0019387	1	1	92.522	94.727	2	0.00068498	76816	Xu_20190729_FecalMicrobiome_V42_Kac	98.803	66.74	7929900	7929900	0	0	0	0	0	3670	914	8037	1
961	AEEIVAKLNER	Acetyl (K)	1312.7	0.69868	MH0274_GL0090281;MH0443_GL0056419;MH0417_GL0117468;MH0062_GL0065548	1	1	47.492	47.792	2	0.0097842	36761	Xu_20190729_FecalMicrobiome_V42_Kac	79.659	40.909	0	0	0	0	0	0	0	6749	915	14522	1
962	AEEIYMQLKK	Acetyl (K)	1293.66	0.663874	MH0230_GL0149381;O2.UC47-1_GL0196639	1	1	52.242	52.568	2	0.0016859	42177	Xu_20190813_FecalMicrobiome_V46_Kac_12ulOfRemaining	107.47	58.042	17614000	0	4290800	0	0	0	13324000	10582	916	21753	3
963	AEEKLGWKR	Acetyl (K)	1157.62	0.619307	MH0247_GL0166486;MH0156_GL0008391;NOM017_GL0046041;MH0434_GL0227564;MH0425_GL0155336;MH0069_GL0003613;O2.UC6-0_GL0031462;T2D-45A_GL0081840	1	2	22.463	23.501	3	0.011113	13135	Xu_20190729_FecalMicrobiome_V42_Kac	73.233	8.5218	10677000	10677000	0	0	0	0	0	6862	917	14754	1
964	AEEKSGSIVEEAK	Acetyl (K)	1417.69	0.693654	MH0188_GL0038030	1	1	19.886	21.09	2	0.0014186	10515	Xu_20190729_FecalMicrobiome_V47_Kac	109.24	64.075	20102000	4281600	0	0	0	12269000	3551800	9585	918	20024	2
965	AEELMEKADK	Acetyl (K)	1204.56	0.564554	V1.CD40-0_GL0161902;MH0413_GL0184752;MH0107_GL0040316;DLM011_GL0055774;MH0265_GL0062631;N022A_GL0127635	1	1	26.367	25.465	2	0.032046	16645	Xu_20190729_FecalMicrobiome_V45_Kac	70.056	11.076	0	0	0	0	0	0	0	2389	919	4655	1
966	AEELQQILDERQEKADGITAQVAK	Acetyl (K)	2724.39	0.393002	DLM027_GL0040777;DLF002_GL0035885;T2D-20A_GL0004055	1	2	77.662	77.913	3	0.0037218	65483	Xu_20190521_FecalMicrobiome_PTMenrichment_Kac_V43	54.521	36.727	12656000	0	6229400	0	6426500	0	0	2130	920	4140	1
967	AEELSDELISKGFEK	Acetyl (K)	1735.85	0.851611	MH0135_GL0072759	1	1	75.891	77.295	2	1.7959e-06	62342	Xu_20190729_FecalMicrobiome_V42_Kac	164.48	116.19	10324000	10324000	0	0	0	0	0	8729	921	18450	1
968	AEEQGFKVYTAAEAAK	Acetyl (K)	1753.85	0.85228	MH0020_GL0027830;V1.CD34-0_GL0003078;MH0086_GL0044731;V1.FI19_GL0022136;MH0161_GL0112062;O2.UC41-1_GL0210182;MH0443_GL0141678;MH0198_GL0030700;764588959-stool1_revised_scaffold38375_1_gene25786;O2.UC48-1_GL0053868;MH0200_GL0081372	1	1	50.191	51.019	2	8.7767e-23	41035	Xu_20190813_FecalMicrobiome_V46_Kac_12ulOfRemaining	198.48	81.769	101340000	28908000	0	0	14389000	48354000	9687000	5683;16862;7237;17273;9191;10001;1722;15007;10082	922	3287;12370;15454	6
969	AEEVVLMKGNEAIAHAAIR	Acetyl (K)	2063.08	0.0833591	MH0069_GL0089889;O2.UC8-0_GL0147028;MH0314_GL0009243;MH0006_GL0196434;MH0307_GL0123657;MH0055_GL0005594;MH0037_GL0054442;MH0057_GL0006856;N085A_GL0045045;765094712-stool1_revised_scaffold5881_1_gene8090;MH0012_GL0198457;T2D-113A_GL0059878;MH0061_GL0018122;MH0016_GL0081529;MH0004_GL0024891;MH0381_GL0092052;MH0085_GL0034410;MH0119_GL0105677;MH0101_GL0025040;T2D-73A_GL0013596;MH0198_GL0133288;O2.UC2…	1	1	72.093	73.356	3	2.3113e-14	61740	Xu_20190521_FecalMicrobiome_PTMenrichment_Kac_V43	182.7	70.932	157020000	20694000	38933000	0	1917100	7812200	87663000	6914;1836;2864;3642	923	3523	7
970	AEEVVLMKGNEAIAHAAIR	Acetyl (K);Oxidation (M)	2079.08	0.0782737	MH0069_GL0089889;O2.UC8-0_GL0147028;MH0314_GL0009243;MH0006_GL0196434;MH0307_GL0123657;MH0055_GL0005594;MH0037_GL0054442;MH0057_GL0006856;N085A_GL0045045;765094712-stool1_revised_scaffold5881_1_gene8090;MH0012_GL0198457;T2D-113A_GL0059878;MH0061_GL0018122;MH0016_GL0081529;MH0004_GL0024891;MH0381_GL0092052;MH0085_GL0034410;MH0119_GL0105677;MH0101_GL0025040;T2D-73A_GL0013596;MH0198_GL0133288;O2.UC2…	1	1	63.966	64.768	3	0.00084994	52012	Xu_20190729_FecalMicrobiome_V42_Kac	77.08	19.742	13614000	13614000	0	0	0	0	0	6914;1836;2864;3642	923	3523	2
971	AEEWLKGFAGK	Acetyl (K)	1276.65	0.645187	V1.FI01_GL0057486	1	1	69.534	70.569	2	0.022676	56006	Xu_20190729_FecalMicrobiome_V47_Kac	72.607	33.302	9903700	0	0	0	0	0	9903700	17102	924	31404	1
973	AEFEKALK	Acetyl (K)	976.523	0.522947	MH0088_GL0018297;O2.UC4-1_GL0214797;MH0222_GL0076492	1	1	29.145	28.946	2	0.039123	18912	Xu_20190729_FecalMicrobiome_V47_Kac	78.324	7.6334	33078000	0	0	16557000	7782300	0	8738700	7366;10421	926		1
974	AEFEKLGITEIPQTADEFIAAAK	Acetyl (K)	2533.3	0.295186	MH0188_GL0054470	1	1	115.42	117.5	3	1.3949e-12	94819	Xu_20190729_FecalMicrobiome_V45_Kac	122.65	97.505	48637000	0	0	0	47635000	1001500	0	9605	927	20055	1
975	AEFELSQAPKFDR	Acetyl (K)	1578.77	0.767822	MH0172_GL0085338;V1.FI09_GL0191383;O2.CD2-0_GL0079243	1	1	63.269	63.269	2	0.0022586	52548	Xu_20190521_FecalMicrobiome_PTMenrichment_Kac_V43	101.95	54.395	7173000	0	7173000	0	0	0	0	9359	928	19623	1
976	AEFIFNHLSQEEKQFNK	Acetyl (K)	2150.04	0.0432684	MH0229_GL0208425;O2.UC6-0_GL0103668	1	1	75.027	75.654	3	9.6937e-06	60747	Xu_20190729_FecalMicrobiome_V45_Kac	138.55	104.27	15234000	0	0	2337000	12897000	0	0	10521	929	21649	1
977	AEFKDEDEPR	Acetyl (K)	1276.56	0.55716	MH0143_GL0096157;MH0400_GL0036143;T2D-173A_GL0047587	1	1	17.604	18.156	2	0.032272	11161	Xu_20190521_FecalMicrobiome_PTMenrichment_Kac_V44	68.657	7.4956	10189000	0	0	10189000	0	0	0	8876;16279	930	18714	1
978	AEFKHGILTLFVPK	Acetyl (K)	1640.93	0.929014	MH0006_GL0070139;MH0011_GL0084805;V1.UC53-0_GL0017634;V1.CD38-0_GL0086096;MH0406_GL0118421;O2.UC18-1_GL0086195	1	1	97.103	98.953	2;3	1.2698e-31	83990	Xu_20190813_FecalMicrobiome_V46_Kac_12ulOfRemaining	208.28	151.73	722910000	55268000	4809200	95739000	55096000	469390000	42608000	4327;4943;12663;14328	931	9534;9535;10773;24915	31
979	AEFKHGILTLFVPKK	Acetyl (K)	1769.02	0.0239769	MH0006_GL0070139;MH0011_GL0084805;V1.UC53-0_GL0017634;V1.CD38-0_GL0086096;MH0406_GL0118421;O2.UC18-1_GL0086195	1	2	83.906	85.51	4	0.016981	68394	Xu_20190729_FecalMicrobiome_V47_Kac	45.614	33.696	15989000	5187800	0	1643900	0	0	9157100	4327;4943;12663;14328	932	9534;9535;10773;24915	1
980	AEGAEQIYTHGEKEVFAEK	Acetyl (K)	2177.03	0.0276779	MH0335_GL0032117;O2.UC26-0_GL0030635;O2.UC14-1_GL0054740	1	1	55.768	55.367	3	0.0029238	43549	Xu_20190729_FecalMicrobiome_V45_Kac	60.134	34.625	7080400	0	0	0	7080400	0	0	11855	933	23691;23692	1
981	AEGEKESAILR	Acetyl (K)	1243.64	0.64083	MH0002_GL0059411;O2.UC48-1_GL0064831;MH0188_GL0059249;N038A_GL0120095;O2.UC8-0_GL0115925;V1.UC6-0_GL0016412	1	1	27.958	27.858	2	0.021001	18351	Xu_20190729_FecalMicrobiome_V42_Kac	73.885	34.884	7516200	7516200	0	0	0	0	0	3533	934	7695	1
982	AEGICHPIILGNDEAIEKLAK	Acetyl (K)	2332.21	0.209682	V1.UC35-0_GL0074419;MH0010_GL0028959;T2D-113A_GL0024402;MH0381_GL0074430;MH0206_GL0038666;MH0061_GL0027276;765094712-stool1_revised_scaffold3104_1_gene54259;N087A_GL0112111;MH0004_GL0004106;T2D-133A_GL0047456	1	1	78.539	80.395	3	2.0586e-07	64099	Xu_20190729_FecalMicrobiome_V47_Kac	105.67	74.156	9496100	0	0	0	0	0	9496100	4839;16190	935	10590	1
983	AEGICHPILLGNDERIEKLAK	Acetyl (K)	2417.27	0.273679	MH0010_GL0042213;T2D-135A_GL0085761;159571453-stool2_revised_scaffold917_1_gene7178;MH0113_GL0050814;NOF013_GL0080169	1	2	64.316	65.194	3	0.00024032	51335	Xu_20190729_FecalMicrobiome_V47_Kac	79.511	50.393	6564700	2732200	0	0	0	0	3832400	4867	936	10642	1
984	AEGIEVSEDEIKEK	Acetyl (K)	1616.78	0.778112	158924089-stool1_revised_C358934_1_gene9835	1	1	40.826	40.826	2	0.00027706	32421	Xu_20190521_FecalMicrobiome_PTMenrichment_Kac_V43	124.1	73.011	4598700	0	4598700	0	0	0	0	241	937	378	1
985	AEGKNPFTLTSKAGDGSYQEFLNNEAR	Acetyl (K)	2985.41	0.410443	515619.EUBREC_1472;O2.UC50-2_GL0177050	1	2	81.059	81.259	3	0.0057092	66038	Xu_20190729_FecalMicrobiome_V45_Kac	46.956	28.709	12093000	0	7923000	0	4169700	0	0	1039;15062	938	1966;1967	1
986	AEGLDLLKIAR	Acetyl (K)	1239.72	0.718687	DOM020_GL0037833;NLM029_GL0049956	1	1	78.81	81.467	2	0.019099	69892	Xu_20190813_FecalMicrobiome_V46_Kac_12ulOfRemaining	72.243	39.244	0	0	0	0	0	0	0	2767	939	5415	1
987	AEGLPLEDYKPGDKLIPFK	Acetyl (K)	2171.15	0.151422	MH0043_GL0017240;MH0113_GL0102510	1	2	88.732	90.863	3	0.034777	74022	Xu_20190729_FecalMicrobiome_V42_Kac	40.186	21.891	11675000	5662700	0	0	0	0	6011900	6254;8166	940		1
988	AEGQAEWRAAQK	Unmodified	1343.66	0.658212	sp|Q6UXG8|BTNL9_HUMAN	0	1	15.236	16.54	2	0.0022839	6511	Xu_20190729_FecalMicrobiome_V45_Kac	129.38	62.761	158150000	31385000	0	0	89299000	8111400	29358000	15840	941		0
989	AEGSLIKQTSNEESCIR	Acetyl (K)	1962.93	0.931669	NLM004_GL0048937;V1.UC38-0_GL0074134	1	1	40.908	41.761	2	0.00013622	33370	Xu_20190521_FecalMicrobiome_PTMenrichment_Kac_V44	111.79	82.89	4289600	0	0	4289600	0	0	0	13618	942	26337	1
990	AEGSYILPDNVPSNEFLNLEGDKISTSR	Acetyl (K)	3106.51	0.509488	MH0055_GL0073962;MH0046_GL0034162;T2D-135A_GL0053042;MH0014_GL0065442;159571453-stool1_revised_C699516_1_gene122497;N085A_GL0020459;V1.UC26-4_GL0104489;MH0198_GL0043864;MH0055_GL0010255;MH0440_GL0040113;MH0179_GL0034922;MH0011_GL0068255;O2.UC24-2_GL0103649;MH0333_GL0055355;MH0101_GL0066612;MH0109_GL0081274;MH0041_GL0004178;MH0026_GL0042533;MH0013_GL0006138;DOM005_GL0010497;BGI-15A_GL0049529;MH001…	1	1	101.34	102.65	3	0.00030994	83771	Xu_20190729_FecalMicrobiome_V42_Kac	65.275	35.34	10119000	4088100	6030700	0	0	0	0	6381;11502;11682;14110	943	13750	2
991	AEGVDLSNDKMALQR	Acetyl (K)	1687.82	0.819934	MH0340_GL0003244;MH0087_GL0040866;V1.FI33_GL0027096	1	1	50.87	52.649	2	2.5141e-23	42512	Xu_20190813_FecalMicrobiome_V46_Kac_12ulOfRemaining	206.1	48.717	39368000	11480000	0	0	0	27889000	0	11914;7343;17366	944	15711	2
992	AEGVDLSTDKMALQR	Acetyl (K)	1674.82	0.824685	MH0370_GL0012249;SZEY-97A_GL0059457;MH0426_GL0000968;DOM012_GL0038456;MH0114_GL0055720;V1.CD32-4_GL0046695;MH0288_GL0167914;MH0050_GL0020177;N051A_GL0023536;T2D-133A_GL0005476	1	1	54.688	55.64	2	1.1908e-15	46035	Xu_20190813_FecalMicrobiome_V46_Kac_12ulOfRemaining	190.46	123.25	74505000	0	6843600	0	17138000	50524000	0	12227;16056;2684;8181;11405;6421;13420	945	5238	5
993	AEGVDLSTDKMALQR	Acetyl (K);Oxidation (M)	1690.82	0.819599	MH0370_GL0012249;SZEY-97A_GL0059457;MH0426_GL0000968;DOM012_GL0038456;MH0114_GL0055720;V1.CD32-4_GL0046695;MH0288_GL0167914;MH0050_GL0020177;N051A_GL0023536;T2D-133A_GL0005476	1	1	46.181	47.103	2	1.8788e-10	37262	Xu_20190813_FecalMicrobiome_V46_Kac_12ulOfRemaining	181.66	138.36	57668000	4960800	0	0	9644900	43063000	0	12227;16056;2684;8181;11405;6421;13420	945	5238	4
994	AEGVVYIFDLAR	Unmodified	1351.71	0.713601	V1.UC17-2_GL0108193;765094712-stool1_revised_scaffold5960_1_gene27070;T2D-6A_GL0004902;O2.UC55-0_GL0009414;N085A_GL0049734;O2.UC59-2_GL0065307;MH0414_GL0118427;MH0402_GL0094320;159510762-stool1_revised_scaffold10474_1_gene6408	0	0	95.304	97.276	2	0.0099781	78391	Xu_20190729_FecalMicrobiome_V47_Kac	104.79	69.526	45945000	0	3333100	0	0	2490500	40122000	1846;446	946		1
995	AEIANTDSDYDREKLQER	Acetyl (K)	2194.01	0.0138187	MH0356_GL0133302;MH0341_GL0111648;V1.CD7-0-PN_GL0028660	1	2	31.797	31.973	3	2.2055e-06	22241	Xu_20190729_FecalMicrobiome_V42_Kac	124.43	91.884	591920000	44385000	0	0	508890000	7500600	31147000	12077	947	24038	6
996	AEIDKAVHEAAK	Acetyl (K)	1322.68	0.68303	MH0407_GL0003293;O2.UC7-1_GL0048847	1	1	18.527	19.446	3	0.0058505	11616	Xu_20190521_FecalMicrobiome_PTMenrichment_Kac_V43	68.034	44.183	144430000	20027000	36401000	27027000	0	51016000	9963000	12671;15209	948	24933;24934	6
997	AEIDKLVHEAAK	Acetyl (K)	1364.73	0.72998	N032A_GL0073352;MH0396_GL0047332	1	1	44.521	45.461	3	0.0027934	36925	Xu_20190521_FecalMicrobiome_PTMenrichment_Kac_V43	78.763	31.475	89185000	0	9542500	11546000	0	61314000	6782300	13380;12534	949	24695	2
998	AEIDKQVHEAAK	Acetyl (K)	1379.7	0.704493	MH0076_GL0041398	1	1	13.89	15.26	3	0.029627	5336	Xu_20190729_FecalMicrobiome_V42_Kac	45.115	19.773	22811000	20354000	0	0	0	652530	1804500	7000	950	14978	1
999	AEIDKSVHEAAK	Acetyl (K)	1338.68	0.677944	V1.FI32_GL0131301	1	1	12.896	13.348	3	0.0076223	6679	Xu_20190521_FecalMicrobiome_PTMenrichment_Kac_V44	65.295	34.745	10634000	0	0	10634000	0	0	0	17352	951	31717	1
1000	AEIEGAGNELVLLEKYTEK	Acetyl (K)	2147.1	0.0997802	T2D-83A_GL0005015;MH0012_GL0071363	1	1	100.03	100.03	2	8.9704e-08	85156	Xu_20190521_FecalMicrobiome_PTMenrichment_Kac_V43	126.16	90.957	13155000	0	13155000	0	0	0	0	5048	952	11002;11003	2
1001	AEIEKEQNQVVK	Acetyl (K)	1455.76	0.756923	V1.CD34-0_GL0082734;MH0001_GL0008107	1	1	18.007	18.859	2	0.0043381	11807	Xu_20190521_FecalMicrobiome_PTMenrichment_Kac_V44	90.827	29.177	12344000	0	0	9130800	0	3212800	0	3061	953	6155	1
1002	AEIENTDSDYDREKLQER	Acetyl (K)	2252.02	0.0192981	MH0188_GL0126744;518635.BIFANG_02100	1	2	31.316	31.392	3	2.2809e-06	22207	Xu_20190729_FecalMicrobiome_V45_Kac	124.26	66.741	532770000	13657000	0	0	441630000	68711000	8770800	9662	954	20181	6
1003	AEIETTTSDFDREKLQER	Acetyl (K)	2209.05	0.0498699	MH0211_GL0117351	1	2	46.142	46.495	3	0.0016367	34827	Xu_20190729_FecalMicrobiome_V47_Kac	70.584	28.308	5634500	0	0	0	0	0	5634500	10312	955	21308	1
1004	AEIGDHDENISFEQSIDHLEKYFPGR	Acetyl (K)	3087.42	0.421008	V1.CD38-0_GL0097472	1	1	102.14	104.92	4	1.1427e-07	85951	Xu_20190729_FecalMicrobiome_V42_Kac	98.121	85.925	11822000	5855600	0	0	0	5966000	0	16897	956	31131	1
1005	AEIGPGQVGFSKTR	Acetyl (K)	1487.77	0.773242	MH0198_GL0208360;764892411-stool1_revised_scaffold16142_1_gene20713	1	1	42.797	42.897	2	0.03193	32410	Xu_20190729_FecalMicrobiome_V42_Kac	62.088	26.674	0	0	0	0	0	0	0	10050	957	20830	1
1006	AEIHLTKFSR	Acetyl (K)	1242.67	0.672071	MH0026_GL0037523	1	1	41.445	41.445	3	0.013749	31228	Xu_20190729_FecalMicrobiome_V42_Kac	59.418	41.359	3625800	3625800	0	0	0	0	0	5870	958	12787	1
1007	AEIKILAR	Acetyl (K)	954.586	0.586216	T2D-135A_GL0085764;MH0012_GL0235937;MH0002_GL0063912;NOF013_GL0034558;763435843-stool1_revised_scaffold16001_1_gene17939	1	1	40.57	40.307	2	0.010502	29398	Xu_20190729_FecalMicrobiome_V47_Kac	119.27	41.6	68917000	16582000	15385000	0	15399000	0	21551000	3553	959	7756	3
1008	AEIKNTTSDYDK	Acetyl (K)	1425.66	0.662354	MH0298_GL0176223;N009A_GL0012129;T2D-135A_GL0099393;N085A_GL0082228	1	1	16.639	17.533	2	8.5914e-06	8077	Xu_20190729_FecalMicrobiome_V42_Kac	160.36	95.051	386820000	119720000	43963000	23601000	92690000	45767000	61085000	11470;13300;13487	960	23105;23106	7
1009	AEIKYEVVQR	Acetyl (K)	1275.68	0.682301	T2D-97A_GL0021705;MH0212_GL0068053;DOF011_GL0015093;DLF002_GL0002174	1	1	35.95	35.85	2	0.015096	26520	Xu_20190729_FecalMicrobiome_V45_Kac	79.974	34.813	36050000	0	11451000	8676500	11124000	0	4798400	2119	961	4114	1
1010	AEINKLTGPIK	Acetyl (K)	1224.71	0.707788	MH0012_GL0026542	1	1	44.671	44.771	2	0.025512	36309	Xu_20190521_FecalMicrobiome_PTMenrichment_Kac_V43	70.441	40.674	12291000	4999700	7291800	0	0	0	0	4992	962	10882	1
1011	AEINLSKYGITGTTEIVHNPSYEELFK	Acetyl (K)	3094.55	0.549897	MH0063_GL0030848	1	1	102.91	104.22	3	1.5015e-10	84955	Xu_20190729_FecalMicrobiome_V42_Kac	106.11	49.937	15826000	9496900	6329500	0	0	0	0	6775	963	14592	4
1012	AEINLSKYGITGTTEIVHNPSYEK	Acetyl (K)	2705.35	0.354826	MH0041_GL0040403	1	1	76.248	77.627	3	8.9109e-18	66433	Xu_20190813_FecalMicrobiome_V46_Kac_12ulOfRemaining	127.63	93.23	23011000	0	3282900	0	0	19728000	0	6213	964	13463;13464	2
1013	AEIPQVMFEHKIDDMVR	Acetyl (K)	2099.02	0.0179816	MH0017_GL0021165	1	1	97.988	100.49	3	0.00037895	81657	Xu_20190729_FecalMicrobiome_V42_Kac	89.982	74.138	12519000	12519000	0	0	0	0	0	5601	965	12231	2
1014	AEITKMIVDALAER	Acetyl (K)	1600.85	0.849443	O2.UC15-1_GL0078628;MH0211_GL0099673;MH0161_GL0085764;O2.UC37-1_GL0009278;MH0191_GL0042124;NLF007_GL0007384;DLM023_GL0079266	1	1	111.15	114.11	2	0.0016217	98384	Xu_20190813_FecalMicrobiome_V46_Kac_12ulOfRemaining	102.66	64.027	2712100	0	0	0	0	2712100	0	14229	966	27266	1
1015	AEITWKSILTK	Acetyl (K)	1330.75	0.749653	DLF012_GL0008415;MH0246_GL0087926;MH0230_GL0108612;MH0230_GL0110570	1	1	88.678	89.58	2	0.0026368	72811	Xu_20190729_FecalMicrobiome_V45_Kac	109.42	44.072	5659900	0	0	0	5659900	0	0	2210	967	4299	2
1016	AEIVPVEVKK	Acetyl (K)	1152.68	0.675425	MH0143_GL0028194;MH0016_GL0042214;MH0419_GL0045692;MH0023_GL0007563;MH0062_GL0026570	1	1	36.749	37.32	2	0.0065512	27355	Xu_20190729_FecalMicrobiome_V42_Kac	115.71	68.633	77334000	49657000	6525900	3728500	0	12084000	5338300	5559;6712	968	12167	1
1017	AEIYPDAAKMKK	Acetyl (K)	1405.73	0.727537	MH0407_GL0150433;MH0070_GL0006558;MH0052_GL0065789;O2.UC50-2_GL0110706;O2.UC46-1_GL0087748;T2D-135A_GL0099399;V1.UC41-0_GL0106352;NOF013_GL0080135;V1.FI29_GL0042950	1	2	25.268	25.268	3	0.029666	18111	Xu_20190521_FecalMicrobiome_PTMenrichment_Kac_V43	51.841	15.538	4207300	0	4207300	0	0	0	0	6451	969	13895	1
1018	AEKAAAAKPEDEK	Acetyl (K)	1398.7	0.699074	V1.UC11-5_GL0079754;MH0203_GL0073405;O2.UC46-1_GL0139131	1	2	8.6063	9.4587	3	0.00057631	2590	Xu_20190813_FecalMicrobiome_V46_Kac_12ulOfRemaining	106.58	50.438	60798000	2341000	44662000	4712700	2077900	5214400	1789600	10133;14938	970	21001;28322	5
1019	AEKAAPDQPK	Acetyl (K)	1095.56	0.556038	O2.CD1-0-PT_GL0091861;O2.UC37-1_GL0081003;391904.BLIJ_1120;V1.CD40-0_GL0101676	1	1	10.103	10.922	2	0.01351	2747	Xu_20190729_FecalMicrobiome_V45_Kac	82.749	30.895	11666000	0	5841000	0	4735100	1089400	0	13949	971	26856	2
1020	AEKAFSFSPQVLVEK	Acetyl (K)	1720.9	0.903587	MH0161_GL0093403;158458797-stool1_revised_C1306918_1_gene66348	1	1	83.394	83.996	2	0.012242	68138	Xu_20190729_FecalMicrobiome_V45_Kac	71.208	36.83	0	0	0	0	0	0	0	79	972	116;117	1
1021	AEKAGFVNLEK	Acetyl (K)	1246.66	0.655752	NLF002_GL0019967;MH0234_GL0032143;MH0008_GL0012303	1	1	41.681	41.23	2	0.027601	31103	Xu_20190729_FecalMicrobiome_V45_Kac	68.847	24.08	15011000	10582000	0	0	4429800	0	0	13538	973	26235	2
1022	AEKAIDALKEMTAAK	Acetyl (K)	1630.86	0.860008	O2.UC40-1_GL0214967	1	2	90.458	92.163	2	0.031743	75054	Xu_20190729_FecalMicrobiome_V45_Kac	98.105	46.66	42319000	2409000	0	8759800	13506000	17644000	0	14784	974	28113	1
1023	AEKALVITATDDK	Acetyl (K)	1415.75	0.750775	V1.UC38-4_GL0131494;V1.CD32-0_GL0112273	1	1	39.474	39.474	2	0.0070044	29176	Xu_20190729_FecalMicrobiome_V42_Kac	84.999	20.093	38541000	38541000	0	0	0	0	0	17665	975	32157	1
1024	AEKAMAEHKFDDEIVPVPVK	Acetyl (K)	2294.16	0.161669	518637.EUBIFOR_01208	1	2	53.038	56.296	3	3.9549e-14	45896	Xu_20190813_FecalMicrobiome_V46_Kac_12ulOfRemaining	176.54	141.52	39427000	0	0	0	0	39427000	0	1085	976	2087;2088;2089	3
1025	AEKAMAEHKFDDEIVPVPVK	Oxidation (M)	2268.15	0.146019	518637.EUBIFOR_01208	0	2	87.605	89.985	2	0.012022	77772	Xu_20190813_FecalMicrobiome_V46_Kac_12ulOfRemaining	80.706	51.017	28396000	9045800	0	0	0	19350000	0	1085	976		2
1026	AEKDGVETMYK	Acetyl (K)	1311.6	0.601668	V1.CD18-0_GL0078671;MH0457_GL0131955	1	1	27.39	27.141	2	0.011687	17250	Xu_20190729_FecalMicrobiome_V47_Kac	82.008	36.012	8161700	0	0	0	0	0	8161700	13257	977	25766	1
1027	AEKECPTLIIGHTVMGK	Acetyl (K)	1924.98	0.975054	MH0002_GL0030427	1	1	61.531	63.245	3	1.3988e-05	49609	Xu_20190729_FecalMicrobiome_V47_Kac	117.67	67.058	29426000	3643500	0	0	0	11893000	13889000	3373	978	7291	2
1028	AEKEILEANKR	Acetyl (K)	1341.73	0.725229	V1.UC63-0_GL0063551	1	2	19.392	20.428	3	0.0037335	10657	Xu_20190813_FecalMicrobiome_V46_Kac_12ulOfRemaining	113.24	39.805	26422000	0	0	0	7038400	14519000	4865000	17946	979	32518	1
1029	AEKEQFHELLK	Acetyl (K)	1412.73	0.72998	MH0006_GL0105517	1	1	41.716	41.716	3	0.024885	33439	Xu_20190521_FecalMicrobiome_PTMenrichment_Kac_V43	49.28	28.492	6391200	0	6391200	0	0	0	0	4401	980	9695	1
1030	AEKEVAVYGTNK	Acetyl (K)	1349.68	0.682695	SZEY-44A_GL0030415;MH0064_GL0032082	1	1	20.315	20.967	2	0.012929	13993	Xu_20190521_FecalMicrobiome_PTMenrichment_Kac_V44	72.289	16.74	0	0	0	0	0	0	0	15975	981	29794	1
1031	AEKFLHTICK	Acetyl (K)	1287.66	0.664543	MH0450_GL0156967;V1.UC40-1_GL0193050;V1.FI32_GL0241473;MH0378_GL0153667	1	1	30.94	32.895	3	0.0024031	23102	Xu_20190813_FecalMicrobiome_V46_Kac_12ulOfRemaining	88.441	51.762	16443000	0	0	0	0	16443000	0	12348	982	24405	2
1032	AEKGIEALIK	Acetyl (K)	1112.64	0.644125	MH0447_GL0306089;O2.UC8-1_GL0113784	1	1	55.527	58.886	2	0.010094	48328	Xu_20190813_FecalMicrobiome_V46_Kac_12ulOfRemaining	89.171	19.115	21317000	0	0	0	0	21317000	0	13178	983	25663	1
1033	AEKIATVGDAISYIEENAK	Acetyl (K)	2063.04	0.0422653	MH0192_GL0092993	1	1	110.8	110.95	3	0.0072784	95594	Xu_20190521_FecalMicrobiome_PTMenrichment_Kac_V44	52.432	33.894	5941500	0	0	5941500	0	0	0	9840	984	20489	1
1034	AEKLAGELTAIR	Acetyl (K)	1312.74	0.735065	MH0192_GL0045372	1	1	58.417	59.169	2	0.012268	49212	Xu_20190521_FecalMicrobiome_PTMenrichment_Kac_V44	78.692	34.383	6412700	0	0	6412700	0	0	0	9831	985	20466	1
1035	AEKLEAYVDNVKQEPLIAQAPK	Acetyl (K)	2495.33	0.327154	MH0005_GL0022902;MH0319_GL0087373	1	2	76.136	76.988	3	3.7931e-11	65015	Xu_20190521_FecalMicrobiome_PTMenrichment_Kac_V44	122.53	84.855	8961300	0	0	8961300	0	0	0	4178;11662	986	9161	1
1036	AEKLFAK	Acetyl (K)	847.48	0.480354	515619.EUBREC_1472;MH0041_GL0034073;O2.UC50-2_GL0177050;V1.CD7-4_GL0009946;763982056-stool1_revised_scaffold36626_2_gene59488;V1.FI34_GL0053901	1	1	23.918	24.244	2	0.04159	17092	Xu_20190521_FecalMicrobiome_PTMenrichment_Kac_V43	105.39	13.484	17856000	0	10581000	7275600	0	0	0	1039;6209;15062;17086;1543;17376	987	1968	1
1037	AEKLNAVLDK	Acetyl (K)	1141.63	0.634288	O2.UC8-2_GL0206655	1	1	38.79	38.689	2	0.02867	28584	Xu_20190729_FecalMicrobiome_V42_Kac	71.03	6.7622	15917000	15917000	0	0	0	0	0	15261	988	28808	1
1038	AEKLVEGGYIDK	Acetyl (K)	1362.7	0.703096	MH0172_GL0101877;MH0122_GL0096876;MH0451_GL0007089;MH0145_GL0139941;MH0035_GL0035244	1	1	37.168	38.171	2	0.00068245	27953	Xu_20190729_FecalMicrobiome_V42_Kac	124.42	37.798	71309000	29226000	0	4128300	0	37954000	0	8322;6054	989	13203	1
1039	AEKNMYGQFMR	Acetyl (K)	1415.63	0.632591	MH0205_GL0085021;MH0148_GL0089788	1	1	51.257	51.658	2	0.0084975	40271	Xu_20190729_FecalMicrobiome_V42_Kac	87.149	58.452	4336200	4336200	0	0	0	0	0	8966	990	18881	1
1040	AEKNNVTIASAPIK	Acetyl (K)	1496.82	0.819857	DOM023_GL0014496;MH0217_GL0040635	1	1	32.76	33.613	2	0.00061963	25990	Xu_20190521_FecalMicrobiome_PTMenrichment_Kac_V44	114.72	79.543	20554000	0	0	20554000	0	0	0	2798;10377	991	5469;5470	2
1041	AEKPQFNVGDTVR	Acetyl (K)	1501.75	0.752506	O2.UC15-0_GL0034753;MH0071_GL0016936;MH0062_GL0043100;MH0055_GL0056946;MH0138_GL0049866;MH0212_GL0097465;V1.UC40-0_GL0025031	1	1	43.983	44.526	2	1.2063e-16	33220	Xu_20190729_FecalMicrobiome_V47_Kac	186.81	114.17	533730000	106090000	57236000	26129000	59943000	183990000	100340000	6532;17697	992	14030	10
1042	AEKQELRDDPSR	Acetyl (K)	1484.72	0.721934	MH0086_GL0030037	1	2	12.344	13.673	3	0.0020114	4023	Xu_20190729_FecalMicrobiome_V42_Kac	88.087	33.387	66055000	65612000	0	0	0	443540	0	7221	993	15423	1
1043	AEKQGFEVYTAAEAAK	Acetyl (K)	1753.85	0.85228	MH0023_GL0020515;N032A_GL0022351;MH0288_GL0081764	1	1	51.596	52.615	2	1.599e-31	40838	Xu_20190729_FecalMicrobiome_V42_Kac	207.97	118.02	61394000	45688000	0	0	4354000	11352000	0	5783;13363;11384	994	12567	4
1044	AEKQGFEVYTTAEAAK	Acetyl (K)	1783.86	0.862844	SZEY-37A_GL0094308;MH0272_GL0089662	1	1	47.762	48.614	2	1.077e-116	37574	Xu_20190729_FecalMicrobiome_V42_Kac	284.24	222.43	86222000	43116000	0	0	4649200	38458000	0	11178	995	22662;22663	5
1045	AEKTEAVTSLTGEEATGAAIVFR	Acetyl (K)	2392.21	0.212184	MH0188_GL0126744	1	1	86.762	87.464	3	0.00071973	71158	Xu_20190729_FecalMicrobiome_V45_Kac	66.467	50.161	3562300	0	0	0	3562300	0	0	9662	996	20182	2
1046	AEKTISSLK	Acetyl (K)	1017.57	0.570626	DOF002_GL0006450	1	1	19.859	21.087	2	0.027321	10572	Xu_20190729_FecalMicrobiome_V42_Kac	76.221	14.543	28978000	21607000	0	0	0	7371300	0	2528	997	4934	2
1047	AEKTPNQQLAEK	Acetyl (K)	1397.72	0.715058	MH0161_GL0152524;160400887-stool1_revised_scaffold28105_1_gene29213;O2.UC27-1_GL0077045	1	1	13.391	13.391	2	0.0034129	6789	Xu_20190521_FecalMicrobiome_PTMenrichment_Kac_V43	96.171	48.974	4354300	0	4354300	0	0	0	0	9210;14549	998	19323;19324;27754	1
1048	AEKVANELVK	Acetyl (K)	1141.63	0.634288	O2.UC43-0_GL0004983	1	1	26.375	26.51	2	0.0019628	18745	Xu_20190521_FecalMicrobiome_PTMenrichment_Kac_V44	130.98	39.116	202370000	59147000	0	116770000	0	0	26455000	14864	999	28219;28220	2
1049	AEKWLTPAYDAETQAEIKK	Acetyl (K)	2233.13	0.126664	MH0003_GL0067184;T2D-135A_GL0049988	1	2	64.449	65.035	3	1.2244e-07	51241	Xu_20190729_FecalMicrobiome_V47_Kac	120.79	73.036	52183000	18658000	18759000	0	0	0	14766000	3778	1000	8257;8258	3
1050	AEKWLTPAYDAETQAEVK	Acetyl (K)	2091.02	0.0160506	159571453-stool2_revised_C1174680_1_gene181820;MH0004_GL0034979;765094712-stool1_revised_scaffold6042_1_gene25878;V1.UC5-0_GL0043555	1	1	69.718	70.245	2	1.997e-05	55830	Xu_20190729_FecalMicrobiome_V47_Kac	114.69	61.122	19557000	0	3684700	0	0	0	15873000	527;4013;17781	1001	950;951	2
1051	AELAEKAGDPK	Acetyl (K)	1169.59	0.592818	MH0002_GL0026945;MH0456_GL0111749;MH0122_GL0037388;MH0014_GL0114438;MH0001_GL0017389;O2.UC28-1_GL0077125	1	1	15.844	16.663	2	0.0078732	7184	Xu_20190729_FecalMicrobiome_V45_Kac	88.155	35.665	14842000	0	5013000	0	7429200	0	2399800	3343;14565	1002	7224	3
1052	AELDDKFLTEVEK	Acetyl (K)	1577.78	0.782469	MH0287_GL0106611	1	1	76	77.629	2	0.0011326	66416	Xu_20190813_FecalMicrobiome_V46_Kac_12ulOfRemaining	111.91	66.548	10868000	0	0	0	3647500	7220200	0	11354	1003	22948	1
1053	AELDFVEAKCK	Acetyl (K)	1350.65	0.648952	MH0086_GL0070801;MH0129_GL0065972;MH0192_GL0075881;MH0443_GL0039180;O2.UC6-1_GL0057183;T2D-157A_GL0059614;O2.UC43-0_GL0081445;V1.FI15_GL0148961;O2.UC4-1_GL0052630	1	1	50.172	51.004	2	6.5991e-05	39579	Xu_20190729_FecalMicrobiome_V42_Kac	155.42	116.12	180580000	47260000	0	2196300	22881000	97502000	10736000	7261;9836;15176;16266;17228;14800	1004	15502	7
1054	AELDLVEAKCK	Acetyl (K)	1316.66	0.664602	MH0224_GL0179072;MH0274_GL0047499;MH0262_GL0117812;V1.UC53-0_GL0105227;MH0193_GL0181082;O2.UC41-1_GL0210519;O2.UC7-0_GL0121971;V1.FI25_GL0076956;657314.CK5_28620;MH0193_GL0188739;V1.UC50-1_GL0034390;MH0420_GL0017913;V1.CD46-0_GL0010694;O2.UC20-1_GL0031256	1	1	44.784	45.365	2	0.00078209	34600	Xu_20190729_FecalMicrobiome_V42_Kac	132.78	71.129	93570000	21569000	2400300	4926200	19793000	44882000	0	10457;17857;9918;14856;15195;17301;1233;9925;12830;16947;14373	1005	2354;21552	5
1055	AELDLVEQKCK	Acetyl (K)	1373.69	0.686066	O2.UC15-1_GL0123117	1	1	40.63	41.148	2	0.0022848	31085	Xu_20190729_FecalMicrobiome_V45_Kac	112.75	68.439	28173000	3639700	0	0	3513800	21020000	0	14251	1006	27315	2
1056	AELEDATGQKR	Acetyl (K)	1258.62	0.615344	MH0086_GL0098194;MH0067_GL0069281	1	1	15.216	16.544	2	0.0060554	6197	Xu_20190729_FecalMicrobiome_V42_Kac	107.79	47.988	10114000	7270600	0	0	0	2843000	0	7286	1007	15563	2
1057	AELEGSVFHLSADAWK	Unmodified	1758.86	0.857699	DOM016_GL0070733;MH0034_GL0006405;MH0427_GL0082772;MH0006_GL0008421	0	0	78.118	78.97	3	0.0061354	66870	Xu_20190521_FecalMicrobiome_PTMenrichment_Kac_V44	68.919	31.763	12074000	0	0	12074000	0	0	0	2726;4215	1008		1
1058	AELEKFAHDVLER	Acetyl (K)	1597.81	0.810021	MH0274_GL0137908;MH0003_GL0101752	1	1	77.747	78.248	3	0.0011147	63038	Xu_20190729_FecalMicrobiome_V45_Kac	89.507	52.494	5367000	0	0	0	5367000	0	0	3848	1009	8410	1
1059	AELEKGAAEWEWASTAK	Acetyl (K)	1917.91	0.910857	V1.CD51-0_GL0119846;518635.BIFANG_03099	1	1	74.177	74.679	2	4.1308e-07	60149	Xu_20190729_FecalMicrobiome_V45_Kac	162.41	108.21	11479000	0	0	0	11479000	0	0	16985;1074	1010	2060	2
1060	AELEKTNDVAAASYLGK	Acetyl (K)	1820.92	0.915608	MH0006_GL0209614	1	1	55.25	54.849	2	4.8352e-05	43138	Xu_20190729_FecalMicrobiome_V45_Kac	120.14	77.051	4087600	0	0	0	4087600	0	0	4613	1011	10167	1
1061	AELEKTNNVDAAAK	Acetyl (K)	1514.76	0.757651	MH0128_GL0006258;MH0355_GL0197894;MH0144_GL0094544;O2.UC22-2_GL0066260	1	1	18.964	19.696	2	2.9566e-42	11778	Xu_20190521_FecalMicrobiome_PTMenrichment_Kac_V43	221.09	148.17	204620000	0	29009000	5361700	49723000	112240000	8282100	8461;12055;14472	1012	17913;17914	6
1062	AELEKTNNVDAASK	Acetyl (K)	1530.75	0.752566	MH0070_GL0066001	1	1	16.83	17.845	2	0.00020534	8452	Xu_20190729_FecalMicrobiome_V45_Kac	126.1	73.312	54172000	11582000	0	5052900	5339400	32198000	0	6927	1013	14860	4
1063	AELEKTNNVEAAAK	Acetyl (K)	1528.77	0.773301	MH0058_GL0018454	1	1	22.964	23.549	2	0.0013715	13487	Xu_20190813_FecalMicrobiome_V46_Kac_12ulOfRemaining	105.17	64.053	29859000	4340800	0	0	3850200	21668000	0	6583	1014	14110	2
1064	AELENATGQKR	Acetyl (K)	1257.63	0.631328	MH0002_GL0009028;MH0002_GL0025398;MH0143_GL0043776;T2D-20A_GL0080954	1	1	12.598	12.598	2	0.020716	5976	Xu_20190521_FecalMicrobiome_PTMenrichment_Kac_V43	85.355	38.893	17238000	0	17238000	0	0	0	0	3278;3340;8861;16317	1015	7054	1
1065	AELENTDDVAAAAHLGTVIGKK	Acetyl (K)	2264.16	0.16484	MH0092_GL0132892;MH0351_GL0094949	1	1	68.087	70.167	3	2.0706e-12	59255	Xu_20190813_FecalMicrobiome_V46_Kac_12ulOfRemaining	138.35	99.471	73509000	13719000	0	0	0	59790000	0	7652	1016	16353	4
1066	AELINAIAEKAELTK	Acetyl (K)	1654.91	0.914152	MH0009_GL0045287	1	1	91.392	94.051	2;3	0.0006304	75470	Xu_20190729_FecalMicrobiome_V47_Kac	111.79	67.028	18839000	0	0	0	0	0	18839000	4744	1017	10396	3
1067	AELKAIAGDDKEIEDR	Acetyl (K)	1813.91	0.905772	MH0023_GL0028228;MH0076_GL0022599	1	2	40.47	40.872	3	0.0027528	30983	Xu_20190729_FecalMicrobiome_V45_Kac	75.97	53.168	38445000	0	5938800	0	10758000	18127000	3621400	5788;6997	1018	12582;12583	3
1068	AELNGENLEALEKGMPNLLK	Acetyl (K)	2224.14	0.140934	V1.UC40-1_GL0166114	1	1	102.38	104.89	2	2.4439e-08	85515	Xu_20190729_FecalMicrobiome_V42_Kac	128.9	94.723	3188600	3188600	0	0	0	0	0	17709	1019	32214	1
1069	AELQKLGLR	Acetyl (K)	1068.63	0.629143	MH0005_GL0017638	1	1	45.401	47.206	2	5.8372e-05	38527	Xu_20190521_FecalMicrobiome_PTMenrichment_Kac_V44	178.83	31.312	79327000	0	0	53125000	0	26202000	0	4139	1020	9051	1
1070	AELQKWVDAK	Acetyl (K)	1228.65	0.645187	MH0063_GL0033657;MH0319_GL0052234	1	1	49.158	49.234	2	0.034909	40575	Xu_20190521_FecalMicrobiome_PTMenrichment_Kac_V44	67.704	29.411	15278000	0	0	12282000	2996300	0	0	6780	1021		1
1071	AELQKWVDYANK	Acetyl (K)	1505.75	0.751443	MH0086_GL0086911	1	1	65.795	66.697	2	0.024386	53209	Xu_20190729_FecalMicrobiome_V42_Kac	68.436	35.83	6765400	6765400	0	0	0	0	0	7277	1022	15544	1
1072	AELSDKVHTENVK	Acetyl (K)	1510.76	0.762736	DLM027_GL0040777;DLF002_GL0035885;T2D-20A_GL0004055;DLM028_GL0002757;MH0425_GL0104199	1	1	22.577	23.124	2;3	0.0002029	13653	Xu_20190729_FecalMicrobiome_V45_Kac	126.5	91.815	522180000	6428100	72765000	2343500	119840000	277960000	42844000	2130	1023	4141;4142	8
1073	AELSKHPVSTR	Acetyl (K)	1265.67	0.672799	MH0193_GL0154585;T2D-26A_GL0136994;N049A_GL0088763;765094712-stool2_revised_scaffold5227_1_gene3669	1	1	13.507	14.836	3	0.02211	4648	Xu_20190729_FecalMicrobiome_V47_Kac	51.286	29.823	3823200	0	0	0	1982000	0	1841200	9904	1024	20602	1
1074	AELSKYPVSTR	Acetyl (K)	1291.68	0.677216	MH0012_GL0057491;MH0260_GL0041287	1	1	29.48	29.497	2	0.00040243	22130	Xu_20190521_FecalMicrobiome_PTMenrichment_Kac_V44	141.91	53.734	86333000	0	14397000	69597000	2338800	0	0	5031;10990	1025	10958;22360	3
1075	AELSLKHVYK	Acetyl (K)	1228.68	0.681573	V1.CD20-4_GL0125921;O2.UC15-0_GL0087380	1	1	35.288	36.29	3	0.013044	25789	Xu_20190813_FecalMicrobiome_V46_Kac_12ulOfRemaining	60.434	19.15	34521000	0	12144000	11521000	0	10856000	0	14185	1026	27204	5
1076	AELVAAMAEKAELSKK	Acetyl (K)	1729.93	0.928422	V1.UC21-0_GL0012861;O2.UC35-0_GL0092050	1	2	67.935	68.837	3	0.012139	55205	Xu_20190729_FecalMicrobiome_V42_Kac	56.959	23.658	8067400	8067400	0	0	0	0	0	14697	1027	27979	1
1077	AELVTSIAEKTGLTK	Acetyl (K)	1601.89	0.887603	MH0006_GL0049874	1	1	80.299	81.686	2	0.00028638	69196	Xu_20190521_FecalMicrobiome_PTMenrichment_Kac_V43	120.53	69.437	18382000	3404900	9467300	0	0	5509900	0	4291	1028	9435	2
1078	AELYPAKYFLANCSK	Acetyl (K)	1815.89	0.886557	V1.UC33-0_GL0031426	1	1	86.893	87.244	2	0.014161	73859	Xu_20190521_FecalMicrobiome_PTMenrichment_Kac_V43	72.089	55.147	7353700	0	3652400	0	3701300	0	0	17619	1029	32090	1
1079	AEMAKMIYVLR	Acetyl (K)	1365.71	0.714864	MH0287_GL0139646;NOM028_GL0006273;O2.UC15-1_GL0047524;SZEY-41A_GL0091873;O2.UC6-2_GL0065775;MH0229_GL0002873;O2.UC17-1_GL0050806;V1.UC60-0_GL0149782;V1.UC57-0_GL0046281;MH0447_GL0311902;MH0198_GL0060775	1	1	84.354	84.83	2	0.030098	67718	Xu_20190729_FecalMicrobiome_V47_Kac	65.305	44.435	7128900	0	4459600	2669300	0	0	0	11360;14302	1030	22957	2
1080	AEMAQLVKGVYDK	Acetyl (K)	1492.76	0.759565	MH0211_GL0059860	1	1	65.959	66.347	2	0.014338	55861	Xu_20190521_FecalMicrobiome_PTMenrichment_Kac_V44	75.78	49.182	24175000	6654200	7053100	5422600	5045200	0	0	10294	1031	21275	2
1081	AEMKNSTSDYDK	Acetyl (K)	1429.6	0.603124	MH0003_GL0003989;MH0321_GL0082304	1	1	12.546	12.897	2	0.0022319	6309	Xu_20190521_FecalMicrobiome_PTMenrichment_Kac_V44	107.06	89.825	4396400	0	0	4396400	0	0	0	3631	1032	7951	1
1082	AEMNFGGVMETVVTSHEFSLEK	Unmodified	2441.12	0.124297	MH0394_GL0022704	0	0	107.83	108.68	3	8.5569e-05	92907	Xu_20190521_FecalMicrobiome_PTMenrichment_Kac_V44	87.156	73.729	10394000	0	0	10394000	0	0	0	12518	1033		1
1083	AEMNFGGVMETVVTSHEFSLEKAR	Acetyl (K);Oxidation (M)	2726.27	0.268001	MH0394_GL0022704	1	1	99.17	100.02	3	1.0925e-17	85516	Xu_20190521_FecalMicrobiome_PTMenrichment_Kac_V44	133.95	118.41	19813000	0	0	19813000	0	0	0	12518	1034	24663	1
1084	AEMNFGGVMETVVTSHEFSLEKAR	Acetyl (K)	2710.27	0.273087	MH0394_GL0022704	1	1	110.37	110.45	3	9.7227e-19	95200	Xu_20190521_FecalMicrobiome_PTMenrichment_Kac_V44	158.94	137.57	35186000	0	2443000	32743000	0	0	0	12518	1034	24663	2
1085	AEMQQIAGNKYK	Acetyl (K)	1421.7	0.697299	MH0001_GL0019676	1	1	27.348	28.2	2	0.00060313	20555	Xu_20190521_FecalMicrobiome_PTMenrichment_Kac_V44	129.85	37.412	14478000	0	0	14478000	0	0	0	3212	1035	6811	1
1086	AENGATAGKTDLAKR	Acetyl (K)	1543.8	0.795434	O2.UC44-0_GL0156394;O2.UC17-1_GL0064512	1	2	15.592	16.996	2	2.9423e-06	6792	Xu_20190729_FecalMicrobiome_V42_Kac	120.14	85.248	0	0	0	0	0	0	0	14303	1036	27389	1
1087	AENGKLIVNGK	Acetyl (K)	1183.66	0.656087	MH0376_GL0110587	1	1	22.645	23.298	2	0.0039942	15775	Xu_20190521_FecalMicrobiome_PTMenrichment_Kac_V44	99.855	51.896	30883000	0	0	20207000	0	0	10677000	12321	1037	24366	2
1088	AENIETSDEEFEAELKK	Acetyl (K)	2022.93	0.926961	MH0168_GL0100510	1	1	65.794	66.696	2	9.0527e-05	53222	Xu_20190729_FecalMicrobiome_V42_Kac	138.87	7.6114	6698400	6698400	0	0	0	0	0	9310	1038	19514	1
1089	AENKFDTTVASLFK	Acetyl (K)	1611.81	0.814438	MH0005_GL0000567	1	1	100.02	102.63	2	0.00028373	83606	Xu_20190729_FecalMicrobiome_V42_Kac	133.32	101.1	8000000	8000000	0	0	0	0	0	4022	1039	8757	2
1090	AENLGMKFIHYR	Acetyl (K)	1519.76	0.760568	MH0010_GL0035422	1	1	64.98	65.958	3	0.0022313	52641	Xu_20190729_FecalMicrobiome_V42_Kac	81.625	61.786	5773400	3148800	0	0	0	0	2624600	4852	1040	10616	2
1091	AENNDPAFINEVVRPINAQDGDLLKVSAFK	Acetyl (K)	3325.69	0.69427	765094712-stool2_revised_scaffold24616_2_gene83329;MH0203_GL0161338;MH0227_GL0108841;MH0244_GL0115966	1	2	103.91	106.77	3	0.0006306	86332	Xu_20190729_FecalMicrobiome_V47_Kac	57.339	46.084	4164000	0	0	0	0	0	4164000	1865;10153;10481;10775	1041	3587;3588	1
1092	AENPEKMIDQYMR	Acetyl (K)	1665.75	0.749077	MH0424_GL0017265	1	1	80.111	81.879	2	0.020493	66393	Xu_20190729_FecalMicrobiome_V42_Kac	109.24	82.563	29748000	4800200	0	13023000	0	5720000	6205300	12900	1042	25280	0
1093	AENVDCENQNSSGADYIKKTKETSDK	Acetyl (K)	2972.33	0.330538	O2.UC29-0_GL0033379	1	3	78.046	79.575	3	0.026222	67876	Xu_20190813_FecalMicrobiome_V46_Kac_12ulOfRemaining	49.25	31.749	44629000	0	0	0	3045900	41583000	0	14586	1043	27813;27814;27815	1
1095	AENWQNVSTNVIKIVGNTFLK	Acetyl (K)	2416.28	0.275059	O2.UC31-1_GL0062290	1	1	116.71	117.91	3	1.6664e-23	95347	Xu_20190729_FecalMicrobiome_V45_Kac	194.7	165.1	41941000	0	0	0	41941000	0	0	14651	1045	27903	1
1096	AEPAEAAPAAAEKPARKPR	Acetyl (K)	1972.05	0.0490225	SZEY-74A_GL0082067;V1.CD42-0_GL0153140	1	3	13.997	15.301	4	0.0030416	4944	Xu_20190729_FecalMicrobiome_V47_Kac	85.146	66.782	5762800	0	0	0	0	2325500	3437300	16029	1046	29888;29889	0
1097	AEPAVKEEKPK	Acetyl (K)	1266.68	0.681967	SZEY-74A_GL0082067;V1.CD8-0-PN_GL0021100;V1.CD42-0_GL0153140	1	2	11.44	12.769	3	0.0049928	3405	Xu_20190729_FecalMicrobiome_V47_Kac	78.653	32.06	2194000	0	0	0	474530	0	1719400	16029	1047	29890	1
1098	AEPTIIKTLETGYR	Acetyl (K)	1632.87	0.872287	MH0012_GL0185881	1	1	83.836	83.836	2	0.00050119	71007	Xu_20190521_FecalMicrobiome_PTMenrichment_Kac_V43	117.86	95.173	12979000	0	12979000	0	0	0	0	5289	1048	11582	3
1099	AEPTIIKTLETGYRR	Acetyl (K)	1788.97	0.973398	MH0012_GL0185881	1	2	74.815	74.815	3	0.018671	62660	Xu_20190521_FecalMicrobiome_PTMenrichment_Kac_V43	55.186	26.554	20033000	0	20033000	0	0	0	0	5289	1049	11582	1
1100	AEPTVIAKLETAYR	Acetyl (K)	1602.86	0.861722	MH0124_GL0077355	1	1	90.148	91.101	3	0.0035937	77551	Xu_20190521_FecalMicrobiome_PTMenrichment_Kac_V44	73.022	53.184	12807000	0	0	12807000	0	0	0	8362	1050	17664	1
1101	AEPTVIAKLETAYRR	Acetyl (K)	1758.96	0.962833	MH0124_GL0077355	1	2	83.253	84.206	3	0.0046928	71626	Xu_20190521_FecalMicrobiome_PTMenrichment_Kac_V44	72.417	45.982	65383000	0	0	65383000	0	0	0	8362	1051	17664	2
1102	AEQAIVEACEEKGLK	Acetyl (K)	1715.84	0.84	T2D-109A_GL0073637;MH0057_GL0027286;V1.FI04_GL0154695	1	1	44.101	43.4	2	0.00022678	32982	Xu_20190729_FecalMicrobiome_V45_Kac	122.39	93.489	5035900	0	0	0	5035900	0	0	16123;17118	1052	30028	1
1103	AEQDQIVKTAK	Acetyl (K)	1271.67	0.672131	MH0016_GL0039829	1	1	15.358	16.11	2	0.00082619	6709	Xu_20190729_FecalMicrobiome_V47_Kac	131.83	18.204	47114000	0	10997000	7184600	4129400	8662100	16141000	5555	1053	12160	5
1104	AEQDREKTMCQLVDAAK	Acetyl (K)	2033.95	0.951024	MH0429_GL0186486	1	2	50.044	49.343	3	0.0012109	38296	Xu_20190729_FecalMicrobiome_V45_Kac	80.975	52.763	12888000	0	0	0	12888000	0	0	12950	1054	25365	1
1105	AEQEASEDKLR	Acetyl (K)	1316.62	0.620823	MH0043_GL0014302	1	1	15.324	16.602	2	0.0020973	6525	Xu_20190729_FecalMicrobiome_V42_Kac	151.22	74.537	8622000	6381400	0	0	0	2240500	0	6253	1055	13541	0
1106	AEQGAPGSVKAFK	Acetyl (K)	1330.69	0.688115	MH0404_GL0171612;MH0001_GL0018142;V1.CD34-0_GL0065715	1	1	24.961	25.713	2	0.0005656	18456	Xu_20190521_FecalMicrobiome_PTMenrichment_Kac_V44	120.96	44.738	34287000	0	0	34287000	0	0	0	3187	1056	6718	1
1107	AEQGHFAKAGVTGK	Acetyl (K)	1441.73	0.731377	MH0012_GL0068000;V1.CD32-0_GL0039659	1	1	14.921	15.146	3	0.0019853	8312	Xu_20190521_FecalMicrobiome_PTMenrichment_Kac_V44	79.652	42.226	27460000	0	11031000	16429000	0	0	0	5044	1057	10994	1
1108	AEQLCNKQR	Acetyl (K)	1187.57	0.571705	MH0065_GL0013892;T2D-126A_GL0036703	1	1	10.561	10.795	2;3	0.003167	4450	Xu_20190521_FecalMicrobiome_PTMenrichment_Kac_V44	128.69	54.559	6695300000	0	2866200	6692400000	0	0	0	6799;16176	1058	14643;30094	2
1109	AEQLFAKAEK	Acetyl (K)	1175.62	0.618638	MH0026_GL0005540	1	1	32.87	35.025	2	0.039065	25177	Xu_20190813_FecalMicrobiome_V46_Kac_12ulOfRemaining	67.113	12.049	0	0	0	0	0	0	0	5812	1059		1
1110	AEQLLAKAK	Acetyl (K)	1012.59	0.591695	MH0012_GL0202556	1	1	25.876	25.601	2	0.04332	18123	Xu_20190521_FecalMicrobiome_PTMenrichment_Kac_V43	67.993	20.999	3414600	0	2278700	0	0	0	1135900	5321	1060	11690	1
1111	AEQLVADGGYGHTSSLYVHPAEKEK	Acetyl (K)	2727.31	0.314024	V1.CD20-4_GL0092369	1	1	43.757	44.009	3	0.00015912	32590	Xu_20190729_FecalMicrobiome_V47_Kac	68.375	41.748	8666700	0	0	0	0	0	8666700	16728	1061	30895	1
1112	AEQLYEGKAK	Acetyl (K)	1177.6	0.597903	NOM016_GL0073241	1	1	16.809	16.809	2	0.0033603	10047	Xu_20190521_FecalMicrobiome_PTMenrichment_Kac_V43	113.62	50.653	12694000	0	12694000	0	0	0	0	13876	1062	26742	1
1113	AEQMKAWFSGDAPK	Acetyl (K)	1606.74	0.744978	MH0012_GL0136649	1	1	66.601	66.601	2	0.0069487	55571	Xu_20190521_FecalMicrobiome_PTMenrichment_Kac_V43	83.137	57.092	6956200	0	6956200	0	0	0	0	5213	1063	11386	1
1114	AEQSAVDKEDALDASIDKIIR	Acetyl (K)	2328.18	0.180884	V1.CD55-0_GL0039556;MH0251_GL0166308;DOM001_GL0029412;MH0260_GL0045316;MH0416_GL0221627	1	2	83.539	86.296	3	0.0010274	74009	Xu_20190813_FecalMicrobiome_V46_Kac_12ulOfRemaining	69.72	42.765	11377000	0	0	0	0	11377000	0	2614	1064	5109	1
1115	AEQSGSSAKYLAR	Acetyl (K)	1408.69	0.694657	O2.UC16-1_GL0094710	1	1	19.439	20.591	2	0.00042276	10962	Xu_20190813_FecalMicrobiome_V46_Kac_12ulOfRemaining	134.3	80.548	24116000	0	0	0	0	24116000	0	14284	1065	27365	1
1116	AEQVQKAVEAALK	Acetyl (K)	1425.78	0.782744	MH0435_GL0103852;MH0106_GL0088823;MH0158_GL0073096;MH0414_GL0083325;O2.UC58-0_GL0027221;V1.FI25_GL0126769;159490532-stool2_revised_scaffold1239_2_gene100413;160421117-stool1_revised_scaffold11003_1_gene51708;N085A_GL0022966;MH0155_GL0062020;V1.UC31-0_GL0123482;MH0280_GL0226534	1	1	61.416	61.567	2	0.0016393	51236	Xu_20190521_FecalMicrobiome_PTMenrichment_Kac_V43	107.18	62.039	18342000	0	5625800	0	4082900	0	8633000	7940;9112;12744;442;712;9089	1066	788	3
1117	AERDYHIFYQILSNK	Unmodified	1895.95	0.952997	sp|P12883|MYH7_HUMAN	0	1	73.684	75.339	4	0.01348	59762	Xu_20190729_FecalMicrobiome_V47_Kac	52.453	36.147	7464800	0	0	0	0	0	7464800	15729	1067		1
1118	AERDYHIFYQILSNKK	Unmodified	2024.05	0.0479598	sp|P12883|MYH7_HUMAN	0	2	64.611	65.565	4	0.022371	51433	Xu_20190729_FecalMicrobiome_V47_Kac	41.912	32.255	5871700	0	0	0	0	0	5871700	15729	1068		0
1119	AESAAQEKLGR	Acetyl (K)	1200.61	0.609865	MH0004_GL0008148	1	1	18.707	19.285	2	0.040326	8498	Xu_20190729_FecalMicrobiome_V47_Kac	64.374	34.12	34199000	0	25467000	0	0	0	8732600	3909	1069		1
1120	AESELDGQTAKIR	Acetyl (K)	1458.73	0.731436	MH0033_GL0001097;763840445-stool2_revised_scaffold15294_1_gene136660	1	1	26.634	26.085	2	0.0016521	16591	Xu_20190729_FecalMicrobiome_V47_Kac	107.06	55.61	5564500	0	0	0	0	0	5564500	1487	1070	2868	1
1121	AESLEQAYELNQKK	Acetyl (K)	1691.84	0.83663	V1.CD21-0_GL0083776;O2.UC28-2_GL0168675;MH0134_GL0027880;O2.UC34-2_GL0014745;V1.CD41-0_GL0053081	1	1	45.842	45.541	2	0.0015208	35102	Xu_20190729_FecalMicrobiome_V45_Kac	113.63	71.628	13759000	7749800	0	0	6009400	0	0	8675	1071	18337	1
1122	AESLEQAYELNQKR	Acetyl (K)	1719.84	0.842778	HT25A_GL0091363;MH0006_GL0171759;V1.CD20-4_GL0036466;MH0402_GL0122950;MH0131_GL0168465;MH0006_GL0047703;MH0233_GL0064372	1	1	47.734	48.034	2	2.5232e-15	36914	Xu_20190729_FecalMicrobiome_V42_Kac	184.88	142.88	6054700	6054700	0	0	0	0	0	2943	1072	5730	1
1123	AESMTGIVTKYK	Acetyl (K)	1368.7	0.695902	MH0270_GL0132760	1	1	50.647	50.346	2	0.0096483	38243	Xu_20190729_FecalMicrobiome_V47_Kac	74.944	34.886	10145000	0	2066800	0	8077800	0	0	11140	1073	22601	2
1124	AESYFKQAASK	Acetyl (K)	1270.62	0.619367	MH0002_GL0076888;T2D-135A_GL0075837;MH0010_GL0001485	1	1	27.865	28.074	2	3.4873e-11	18211	Xu_20190729_FecalMicrobiome_V47_Kac	182.28	136.6	545880000	147740000	58354000	38945000	99038000	71920000	129880000	3619;16219;4779	1074	7919	9
1125	AESYLKENFDSK	Acetyl (K)	1471.68	0.683089	MH0200_GL0184141	1	1	44.324	43.622	2	0.011135	33230	Xu_20190729_FecalMicrobiome_V45_Kac	79.659	51.454	3616200	0	0	0	3616200	0	0	10104	1075	20942;20943	1
1126	AETAAKHGEEQVK	Acetyl (K)	1438.71	0.705222	sp|P15259|PGAM2_HUMAN	1	1	8.8067	9.158	3	0.0033717	2799	Xu_20190521_FecalMicrobiome_PTMenrichment_Kac_V44	75.462	36.828	5236000	0	0	5236000	0	0	0	15741	1076	29446	1
1127	AETAVPEVKVGIEK	Acetyl (K)	1510.82	0.824274	MH0359_GL0014318	1	1	46.983	47.284	2	0.00021175	36417	Xu_20190729_FecalMicrobiome_V42_Kac	127.87	81.895	26141000	26141000	0	0	0	0	0	12122	1077	24120	2
1128	AETDFVEQFCKER	Acetyl (K)	1699.75	0.751185	246515023-stool1_revised_C284164_1_gene4935;V1.UC47-4_GL0121940	1	1	65.06	64.96	2	0.00068848	51892	Xu_20190729_FecalMicrobiome_V45_Kac	117.98	80.994	6037200	0	0	0	6037200	0	0	834	1078	1554	1
1129	AETDGTLSFGDYTLDSKTK	Acetyl (K)	2089.97	0.96916	MH0145_GL0009797	1	1	69.592	72.649	2	1.3541e-18	61638	Xu_20190813_FecalMicrobiome_V46_Kac_12ulOfRemaining	191.49	129.09	20763000	0	0	0	0	20763000	0	8901	1079	18764	2
1130	AETGVDLKGDK	Acetyl (K)	1173.59	0.587732	MH0441_GL0241972	1	1	19.149	20.452	2	0.016451	10070	Xu_20190729_FecalMicrobiome_V42_Kac	77.358	18.925	9174100	9174100	0	0	0	0	0	13102	1080	25572	1
1131	AETNVETIQSALEKHQVQLLK	Acetyl (K)	2420.29	0.291103	SZEY-106A_GL0029973;764325968-stool2_revised_scaffold27075_1_gene135048;SZEY-29A_GL0011083	1	1	86.762	86.762	3	0.00011173	73473	Xu_20190521_FecalMicrobiome_PTMenrichment_Kac_V43	82.36	60.349	10181000	0	10181000	0	0	0	0	1663	1081	3185	1
1132	AETPAVKYNDGK	Acetyl (K)	1333.65	0.651395	MH0006_GL0119906;MH0129_GL0074436;159753524-stool2_revised_C541876_1_gene36912;O2.UC1-1_GL0006480;O2.UC43-1_GL0057171;MH0448_GL0075853;MH0104_GL0115863;MH0415_GL0224603;MH0069_GL0070346;MH0193_GL0158963;N066A_GL0004990;MH0199_GL0135875	1	1	17.371	18.75	2	0.0021284	8291	Xu_20190729_FecalMicrobiome_V42_Kac	107.83	50.233	13426000	9223800	0	0	0	0	4202300	4433	1082	9783	2
1133	AETTYHSAEKLQK	Acetyl (K)	1546.76	0.762736	MH0008_GL0031171	1	1	15.041	16.294	3	6.1137e-05	6034	Xu_20190729_FecalMicrobiome_V42_Kac	143.86	90.605	49530000	25435000	0	0	18087000	6007800	0	4687	1083	10306	3
1134	AEVAELKSSIAGK	Acetyl (K)	1343.73	0.729645	MH0381_GL0148002;N085A_GL0012724;MH0169_GL0145924	1	1	50.836	50.82	2	0.0040039	41481	Xu_20190521_FecalMicrobiome_PTMenrichment_Kac_V43	91.313	25.813	21734000	0	7101800	0	6975000	0	7656700	12376	1084	24447	2
1135	AEVAPALYKK	Acetyl (K)	1130.63	0.63356	MH0189_GL0074397;MH0152_GL0044878	1	1	29.24	29.642	2	0.011102	19898	Xu_20190729_FecalMicrobiome_V47_Kac	104.44	55.643	46761000	12763000	0	0	0	29015000	4982100	9058	1085	19047	3
1136	AEVAQISKR	Acetyl (K)	1042.58	0.577108	MH0288_GL0103878	1	1	16.758	17.347	2	0.022172	7297	Xu_20190729_FecalMicrobiome_V47_Kac	97.431	36.994	38723000	0	24726000	0	10905000	0	3092100	11388	1086	22987	2
1137	AEVAYLKK	Acetyl (K)	962.544	0.543683	DOF010_GL0036958;V1.CD7-0-PN_GL0013917;MH0456_GL0043971;765013792-stool1_revised_C375433_1_gene51836	1	1	33.145	33.78	2	0.012607	24418	Xu_20190729_FecalMicrobiome_V45_Kac	135.84	19.117	256430000	0	0	12847000	105640000	137950000	0	1755	1087	3346	3
1138	AEVCEAEVCECKAEEK	Acetyl (K)	1981.81	0.806728	MH0371_GL0188026	1	1	28.111	28.737	2	8.5567e-43	18771	Xu_20190813_FecalMicrobiome_V46_Kac_12ulOfRemaining	228.61	178.4	54955000	4552500	0	0	0	50402000	0	12273	1088	24314	1
1139	AEVDAQKAEADK	Acetyl (K)	1315.63	0.625574	MH0442_GL0080901;MH0276_GL0112507;MH0135_GL0019449;MH0268_GL0075231;N064A_GL0041396;MH0203_GL0028161;V1.FI07_GL0066212;MH0161_GL0140087;MH0234_GL0037881;O2.UC5-1_GL0009524;V1.UC58-4_GL0173976;V1.UC3-0_GL0060273;V1.UC48-0_GL0037233;MH0276_GL0001594;SZEY-09A_GL0040766;MH0421_GL0063414;NLM031_GL0076740;MH0193_GL0022389;MH0086_GL0041423;MH0176_GL0050052;T2D-140A_GL0091991;DLF005_GL0028411;V1.UC26-4_G…	1	1	13.143	14.346	2	3.6205e-05	5580	Xu_20190813_FecalMicrobiome_V46_Kac_12ulOfRemaining	113.63	78.184	2406700	0	0	0	2406700	0	0	8695	1089	18373	4
1140	AEVDAQKAEADKEIKQR	Acetyl (K)	1970.01	0.00688288	MH0442_GL0080901;MH0276_GL0112507;MH0135_GL0019449;MH0268_GL0075231;N064A_GL0041396;MH0203_GL0028161;V1.FI07_GL0066212;MH0161_GL0140087;MH0234_GL0037881;O2.UC5-1_GL0009524;V1.UC58-4_GL0173976;V1.UC3-0_GL0060273;V1.UC48-0_GL0037233;MH0276_GL0001594;SZEY-09A_GL0040766;MH0421_GL0063414;NLM031_GL0076740;MH0193_GL0022389;MH0086_GL0041423;T2D-140A_GL0091991;DLF005_GL0028411;V1.UC26-4_GL0088221	1	3	18.356	19.559	3	0.013219	9084	Xu_20190729_FecalMicrobiome_V47_Kac	70.802	46.264	17922000	4934200	0	0	0	7266000	5721600	8695	1090	18373;18374	1
1141	AEVEKLLDVFK	Acetyl (K)	1331.73	0.733668	MH0055_GL0073962;MH0046_GL0034162;T2D-135A_GL0053042;MH0014_GL0065442;159571453-stool1_revised_C699516_1_gene122497;N085A_GL0020459;MH0055_GL0010255;SZEY-101A_GL0017572;MH0069_GL0064989;MH0006_GL0030947;MH0333_GL0055355;MH0101_GL0066612;MH0109_GL0081274;MH0041_GL0004178;MH0026_GL0042533;MH0013_GL0006138;DOM005_GL0010497;BGI-15A_GL0049529;MH0012_GL0217762;MH0414_GL0113811;MH0381_GL0072273;MH0003_G…	1	1	98.545	101.34	2	0.01498	82655	Xu_20190729_FecalMicrobiome_V42_Kac	74.841	38.46	0	0	0	0	0	0	0	6381;11502;11682;14110	1091	13751;13752	3
1142	AEVEKLLNVFK	Acetyl (K)	1330.75	0.749653	MH0004_GL0017491;MH0003_GL0034599;MH0070_GL0001328	1	1	94.906	97.095	2	0.0095966	78984	Xu_20190729_FecalMicrobiome_V45_Kac	85.377	50.845	7880500	1740000	0	0	3047300	0	3093200	3950;6916	1092	8612;8613	3
1143	AEVETIAASDKASAEVK	Acetyl (K)	1759.88	0.883974	O2.UC11-2_GL0044576	1	1	39.79	40.442	2	4.4935e-23	30973	Xu_20190813_FecalMicrobiome_V46_Kac_12ulOfRemaining	197.36	131.1	68261000	8068100	4711100	31250000	0	19567000	4663900	14073	1093	27044	4
1144	AEVGDMPLVLHGGTGIPDDMIKK	Acetyl (K)	2434.22	0.223617	MH0092_GL0032077	1	1	83.292	83.292	3	0.00046296	70470	Xu_20190521_FecalMicrobiome_PTMenrichment_Kac_V43	72.015	50.416	8132700	0	8132700	0	0	0	0	7581	1094	16208	1
1145	AEVGEEDYKR	Acetyl (K)	1236.56	0.562246	MH0330_GL0211729;DLM002_GL0016653;T2D-108A_GL0066774	1	1	15.75	15.75	2	0.0067309	8991	Xu_20190521_FecalMicrobiome_PTMenrichment_Kac_V43	114.84	84.587	29903000	0	29903000	0	0	0	0	11803	1095	23587	1
1146	AEVGPVDILVNNAGLMKR	Acetyl (K);Oxidation (M)	1953.04	0.0353462	O2.UC48-2_GL0096528;MH0398_GL0172890;N086A_GL0061675;MH0384_GL0053566;158479027-stool1_revised_scaffold28555_1_gene44589;N075A_GL0114944	1	1	84.088	85.467	2	4.5562e-11	68582	Xu_20190729_FecalMicrobiome_V47_Kac	173.19	129.51	9276100	0	0	0	2774300	0	6501800	15020	1096	28433	3
1147	AEVGPVDILVNNAGLMKR	Acetyl (K)	1937.04	0.0404316	O2.UC48-2_GL0096528;MH0398_GL0172890;N086A_GL0061675;MH0384_GL0053566;158479027-stool1_revised_scaffold28555_1_gene44589;N075A_GL0114944	1	1	95.961	98.92	2	0.0021769	79578	Xu_20190729_FecalMicrobiome_V47_Kac	89.663	66.784	8682800	0	0	0	0	0	8682800	15020	1096	28433	3
1148	AEVHATDKGALDCTIR	Acetyl (K)	1797.87	0.867947	O2.CD2-0_GL0071080;MH0172_GL0032593	1	1	31.217	31.217	2;3	8.6042e-07	23869	Xu_20190521_FecalMicrobiome_PTMenrichment_Kac_V43	164.81	126.79	231550000	0	231550000	0	0	0	0	9350	1097	19599	2
1149	AEVIEFNPTLEKNNR	Acetyl (K)	1814.92	0.916277	MH0001_GL0002373	1	1	59.25	62.709	2	0.00025875	51755	Xu_20190813_FecalMicrobiome_V46_Kac_12ulOfRemaining	136.27	70.873	6113900	0	0	0	0	6113900	0	2984	1098	5873	1
1150	AEVIEGAKK	Acetyl (K)	985.544	0.544411	MH0233_GL0054857	1	1	22.151	23.254	2	0.02398	13213	Xu_20190729_FecalMicrobiome_V42_Kac	94.806	6.5121	144920000	144920000	0	0	0	0	0	10603	1099	21784	1
1151	AEVIEKVK	Acetyl (K)	956.554	0.554247	O2.UC46-1_GL0154002;V1.CD19-0_GL0130069;V1.CD20-4_GL0089250;O2.CD3-0-PT_GL0053195;O2.UC47-1_GL0197451	1	1	21.337	21.979	2	0.024836	12041	Xu_20190729_FecalMicrobiome_V45_Kac	91.064	15.372	103580000	3844700	10080000	16182000	54604000	0	18866000	14940;14956	1100	28330	1
1152	AEVIKYDDYIK	Acetyl (K)	1397.71	0.707847	MH0055_GL0006593;160765029-stool1_revised_scaffold21604_1_gene116064;MH0130_GL0048539;MH0404_GL0043349;MH0334_GL0137720;MH0009_GL0016190;V1.CD40-0_GL0157342	1	1	55.218	55.971	2	0.036321	46373	Xu_20190521_FecalMicrobiome_PTMenrichment_Kac_V44	65.719	28.528	5814100	0	0	5814100	0	0	0	803;4726	1101		1
1153	AEVKFENYAK	Acetyl (K)	1239.61	0.613553	V1.UC28-0_GL0101853	1	1	36.754	37.172	2	0.014571	27615	Xu_20190729_FecalMicrobiome_V45_Kac	80.755	46.353	267480000	0	3366400	0	26202000	237910000	0	17590	1102	32059	1
1154	AEVLNTKLTGYR	Acetyl (K)	1405.76	0.756529	V1.FI32_GL0196103	1	1	47.835	50.793	2	0.0010416	40456	Xu_20190813_FecalMicrobiome_V46_Kac_12ulOfRemaining	117.67	72.536	19833000	0	0	0	0	19833000	0	17358	1103	31727	2
1155	AEVLYAEIDRNKLFK	Acetyl (K)	1849.99	0.993799	MH0006_GL0017377;V1.CD34-0_GL0102140;MH0124_GL0099289	1	2	75.058	75.91	3	0.00085204	64226	Xu_20190521_FecalMicrobiome_PTMenrichment_Kac_V44	93.237	64.281	18072000	0	0	18072000	0	0	0	4225;8368	1104	9264;17681	1
1156	AEVLYKYDENGK	Acetyl (K)	1469.7	0.703825	SZEY-27A_GL0066107;MH0288_GL0054693	1	1	35.704	36.732	2	0.0094126	26524	Xu_20190813_FecalMicrobiome_V46_Kac_12ulOfRemaining	82.171	46.211	14900000	5567900	0	0	0	9331700	0	11378	1105	22973	1
1157	AEVNKLTGPIK	Acetyl (K)	1210.69	0.692138	MH0003_GL0114517	1	1	36.784	36.383	2	0.011776	26572	Xu_20190729_FecalMicrobiome_V45_Kac	81.865	45.172	13563000	3258700	2545900	0	7758300	0	0	3875	1106	8477	2
1158	AEVQKIAELK	Acetyl (K)	1169.67	0.665589	764062976-stool1_revised_scaffold41221_1_gene87791;MH0313_GL0014843;MH0035_GL0058619;V1.UC47-4_GL0203265;V1.CD32-4_GL0104485	1	1	40.397	40.372	2	0.010329	30279	Xu_20190729_FecalMicrobiome_V42_Kac	83.647	19.208	0	0	0	0	0	0	0	1593;16857	1107	3058	2
1159	AEVTSSHQVTFKTDTTK	Acetyl (K)	1920.94	0.942886	MH0447_GL0299009;MH0275_GL0091845	1	1	24.163	24.314	3	0.00085273	14049	Xu_20190729_FecalMicrobiome_V47_Kac	80.316	50.976	11496000	2260100	0	0	3597800	0	5637900	11235	1108	22749	1
1160	AEVVEKVK	Acetyl (K)	942.539	0.538597	V1.CD31-0_GL0132073	1	1	23.467	24.043	2	0.023895	14074	Xu_20190813_FecalMicrobiome_V46_Kac_12ulOfRemaining	92.187	9.9464	28672000	10198000	0	0	0	18474000	0	16834	1109	31037	1
1161	AEVVHSLAKWK	Acetyl (K)	1308.72	0.719021	MH0084_GL0025882;MH0004_GL0000036;N103A_GL0033978	1	1	41.274	40.823	3	0.0099038	32407	Xu_20190521_FecalMicrobiome_PTMenrichment_Kac_V43	63.408	40.182	5780300	0	4122200	0	1658100	0	0	3878	1110	8485	1
1162	AEVVKLPFIQQK	Acetyl (K)	1440.83	0.834051	NOM017_GL0005565	1	1	76.054	77.633	2	0.015156	61462	Xu_20190729_FecalMicrobiome_V47_Kac	76.228	26.727	105000000	95846000	0	0	0	0	9157900	13878	1111	26749	2
1163	AEVVNDEAKGPK	Acetyl (K)	1297.65	0.651395	MH0230_GL0132707;MH0131_GL0030085;MH0447_GL0310014;V1.CD1-3-PN_GL0123771	1	1	14	15.103	2	0.013807	5144	Xu_20190729_FecalMicrobiome_V45_Kac	77.379	44.15	12497000	0	0	0	12497000	0	0	10577;13179	1112	21746	2
1164	AEVVNHDPTEKGER	Acetyl (K)	1621.77	0.769613	MH0044_GL0059298	1	1	12.019	13.522	3	0.010605	3812	Xu_20190729_FecalMicrobiome_V42_Kac	58.831	26.097	3081100	3081100	0	0	0	0	0	6299	1113	13610	1
1165	AEWAKAHPELAAK	Acetyl (K)	1462.76	0.756863	MH0004_GL0027035	1	1	33.012	32.11	3	0.0086169	22641	Xu_20190729_FecalMicrobiome_V45_Kac	63.181	23.915	15631000	0	0	0	15631000	0	0	3978	1114	8672	2
1166	AEWEALGVKLPAFDHDAMTAK	Acetyl (K);Oxidation (M)	2357.14	0.136182	O2.UC9-1_GL0053963	1	1	90.974	92.979	3	0.035456	75713	Xu_20190729_FecalMicrobiome_V42_Kac	40.369	22.312	6090900	6090900	0	0	0	0	0	15267	1115	28818	1
1167	AEYAAKLAAAR	Acetyl (K)	1175.63	0.629872	MH0016_GL0039829;MH0230_GL0059731;MH0298_GL0055596	1	1	35.706	36.056	2	0.0046554	26447	Xu_20190813_FecalMicrobiome_V46_Kac_12ulOfRemaining	96.665	49.671	72780000	0	12477000	0	5404600	54899000	0	5555	1116	12161	3
1168	AEYAAKLAAARQEAQAIIDNARK	Acetyl (K)	2513.34	0.335034	MH0016_GL0039829;MH0230_GL0059731	1	3	101.49	104.45	4	0.012134	84425	Xu_20190729_FecalMicrobiome_V47_Kac	48.641	34.91	5800900	0	0	0	0	0	5800900	5555	1117	12161	0
1169	AEYEAKLK	Acetyl (K)	992.518	0.517862	MH0026_GL0016784;T2D-22A_GL0082284;V1.UC6-0_GL0047802;V1.CD38-0_GL0151766;MH0281_GL0082277	1	1	21.584	22.335	2	0.030875	11648	Xu_20190729_FecalMicrobiome_V42_Kac	84.568	9.3551	43289000	41194000	0	0	2094300	0	0	5826	1118	12670	1
1170	AEYEKWCTDPYFDEATK	Acetyl (K)	2193.92	0.920101	MH0023_GL0028228	1	1	73.742	74.243	2	5.9734e-05	59730	Xu_20190729_FecalMicrobiome_V45_Kac	117.92	95.383	4280800	0	0	0	4280800	0	0	5788	1119	12584	2
1171	AEYKNQLGSDFPSDPVEQLK	Acetyl (K)	2306.11	0.106657	MH0149_GL0030810;MH0293_GL0090794;MH0329_GL0111253;NOF008_GL0038806	1	1	73.613	75.242	2	1.5064e-35	64646	Xu_20190813_FecalMicrobiome_V46_Kac_12ulOfRemaining	218.12	175.31	24103000	0	0	0	5083800	19019000	0	8977;11448;11763;13779	1120	18898;23522	4
1172	AEYKNQLGTDFPSDPVEQLK	Acetyl (K)	2320.12	0.122307	MH0031_GL0039198;MH0067_GL0045145;MH0127_GL0045140;MH0131_GL0088691;MH0342_GL0128385;O2.UC7-1_GL0190931;SZEY-97A_GL0046376	1	1	74.123	76.189	2	1.0584e-26	61165	Xu_20190729_FecalMicrobiome_V42_Kac	206.06	77.158	16520000	7088000	0	0	0	9431500	0	6013;6824;8433;8573;11941;15217;16054	1121	13104;14701	1
1173	AEYKNQLGTEFPSDPVEQLK	Acetyl (K)	2334.14	0.137957	MH0052_GL0056300	1	1	73.541	76.298	2	4.3851e-08	65030	Xu_20190813_FecalMicrobiome_V46_Kac_12ulOfRemaining	137.39	43.901	7122600	0	0	0	0	7122600	0	6450	1122	13879	1
1174	AEYMSKFQNK	Acetyl (K);Oxidation (M)	1302.59	0.591437	MH0274_GL0181772;MH0251_GL0047563	1	1	21.04	21.843	2	0.015851	12286	Xu_20190729_FecalMicrobiome_V47_Kac	85.676	59.868	17408000	0	0	10857000	0	0	6551400	10873	1123	22170	2
1175	AEYMSKFQNK	Acetyl (K)	1286.6	0.596523	MH0274_GL0181772;MH0251_GL0047563	1	1	36.15	36.722	2	6.489e-07	26457	Xu_20190729_FecalMicrobiome_V47_Kac	171.73	108.17	108800000	3699500	7154900	57772000	0	10439000	29732000	10873	1123	22170	3
1176	AEYPLSVKR	Acetyl (K)	1103.6	0.597509	MH0422_GL0073444;MH0196_GL0216892;MH0188_GL0057522;V1.UC53-0_GL0120189;V1.UC55-0_GL0099715;MH0230_GL0117693;O2.CD3-0-PT_GL0099997;V1.CD17-0_GL0094961;O2.UC41-1_GL0160759;O2.CD1-0-PT_GL0071833;V1.UC53-0_GL0018433	1	1	33.347	33.018	2	0.019269	23479	Xu_20190729_FecalMicrobiome_V42_Kac	101.64	58.397	205480000	134820000	27399000	0	21965000	0	21295000	9612;14013;17850	1124	20074	3
1177	AEYTYDKIGEK	Acetyl (K)	1357.64	0.640162	MH0111_GL0006613	1	1	32.222	32.021	2	0.0057472	22505	Xu_20190729_FecalMicrobiome_V42_Kac	84.817	49.372	0	0	0	0	0	0	0	8050	1125	17117	1
1178	AEYYLNHTCKTIDK	Acetyl (K)	1796.84	0.840335	V1.FI13_GL0084773;MH0002_GL0075610	1	1	32.656	32.105	3	0.0036239	22683	Xu_20190729_FecalMicrobiome_V42_Kac	72.898	56.151	44547000	30123000	0	0	14424000	0	0	3615	1126	7912;7913	3
1179	AFAAAIKGAK	Acetyl (K)	988.571	0.570566	MH0030_GL0001081;MH0404_GL0173341;O2.CD2-0_GL0042568;T2D-102A_GL0056443	1	1	28.955	29.807	2	0.0024853	22045	Xu_20190521_FecalMicrobiome_PTMenrichment_Kac_V44	121.62	75.901	893630000	0	0	893630000	0	0	0	5949;12646;13973;16063	1127	12950;12951	4
1180	AFAARDEEPILKR	Acetyl (K)	1556.83	0.831091	MH0180_GL0039677	1	2	36.63	36.676	2;3	0.00030786	28830	Xu_20190521_FecalMicrobiome_PTMenrichment_Kac_V43	113.99	86.021	1050100000	423430000	102660000	20059000	119990000	176120000	207830000	9463	1128	19803	9
1181	AFADELEKNLK	Acetyl (K)	1318.68	0.676882	MH0147_GL0120111	1	1	61.99	62.417	2	0.012464	48983	Xu_20190729_FecalMicrobiome_V47_Kac	80.755	43.164	17827000	0	6884100	0	0	0	10943000	8951	1129	18854;18855	2
1182	AFAEELIKHNYR	Acetyl (K)	1531.78	0.778327	MH0013_GL0012176;T2D-133A_GL0021288;MH0402_GL0095896;MH0388_GL0122800	1	1	56.061	56.783	2;3	0.00048748	45405	Xu_20190813_FecalMicrobiome_V46_Kac_12ulOfRemaining	107.85	75.223	78819000	0	25843000	0	3591500	30863000	18521000	5414	1130	11946	7
1183	AFAELKLSGLK	Acetyl (K)	1217.7	0.701974	763536994-stool2_revised_scaffold66091_1_gene121060	1	1	68.925	71.982	2	0.011347	60916	Xu_20190813_FecalMicrobiome_V46_Kac_12ulOfRemaining	77.662	19.804	0	0	0	0	0	0	0	1387	1131	2690;2691	1
1184	AFAEQLVNLTVK	Unmodified	1331.74	0.744902	T2D-110A_GL0048529;MH0179_GL0011376;667015.Bacsa_2517;T2D-2A_GL0010593;MH0168_GL0055760;DLM027_GL0026184;MH0047_GL0032982;MH0355_GL0105411;158499257-stool2_revised_scaffold70168_1_gene98096;T2D-109A_GL0116094;MH0050_GL0050858;MH0429_GL0143119;O2.UC19-1_GL0066097;MH0006_GL0068509;O2.UC44-0_GL0070938;MH0198_GL0023236;MH0189_GL0089400;O2.UC7-1_GL0168443;DLM001_GL0106090;V1.CD3-3-PN_GL0045285;MH0342_…	0	0	75.067	76.546	2	4.7967e-07	64579	Xu_20190521_FecalMicrobiome_PTMenrichment_Kac_V43	167.09	53.913	99371000	5685300	40439000	0	0	5735500	47511000	1254;4325;9753;2308	1132		3
1185	AFAGADTLATSYALATAIKK	Acetyl (K)	2025.08	0.0782569	MH0203_GL0119236;483216.BACEGG_01850	1	1	98.249	101.31	3	0.015046	81507	Xu_20190729_FecalMicrobiome_V47_Kac	45.138	28.644	4957400	0	0	0	0	0	4957400	1016	1133	1923	1
1186	AFAGLLAGLIR	Unmodified	1100.67	0.670614	T2D-106A_GL0066443;NLM027_GL0053080;O2.UC8-1_GL0086069;MH0227_GL0131087;MH0305_GL0136321	0	0	103.65	106.71	2	0.0055875	91963	Xu_20190813_FecalMicrobiome_V46_Kac_12ulOfRemaining	107.66	53.46	16586000	0	0	0	0	16586000	0	10487	1134		2
1187	AFAGLLKR	Acetyl (K)	916.549	0.549437	BGI-28A_GL0023049;V1.UC50-1_GL0077034;MH0203_GL0121300;MH0162_GL0152812;MH0247_GL0117870;V1.CD54-0_GL0090916;NLM008_GL0010197;MH0086_GL0116153;V1.UC53-0_GL0123944;O2.UC30-1_GL0108318;O2.UC35-2_GL0066288;O2.UC58-0_GL0044865;V1.CD2-0-PT_GL0022201;V1.FI20_GL0151698;V1.FI28_GL0187504;V1.UC27-0_GL0121164;V1.UC59-0_GL0181425;MH0006_GL0214744;MH0160_GL0087902;O2.UC30-2_GL0084107	1	1	48.997	49.684	2	0.0029378	41476	Xu_20190521_FecalMicrobiome_PTMenrichment_Kac_V43	175.93	88.352	2381600000	593540000	171540000	234600000	261630000	902570000	217720000	2066;9235;10831;13643;14620;14711;15130;16739;17324;17586;17934;4623;9134;14637	1135	3994;32497	15
1188	AFAGLLKRYFGA	Unmodified	1312.73	0.729192	MH0006_GL0214744	0	2	89.854	92.312	3	0.0074406	74194	Xu_20190729_FecalMicrobiome_V47_Kac	59.542	1.7058	0	0	0	0	0	0	0	4623	1136		1
1189	AFAGLLLAR	Unmodified	930.565	0.565087	ED19A_GL0018673	0	0	55.24	56.034	2	0.0035173	43879	Xu_20190729_FecalMicrobiome_V42_Kac	139.92	64.606	290870000	54869000	17549000	51091000	17403000	129500000	20452000	2888	1137		9
1190	AFAHNTEMKAR	Acetyl (K)	1316.63	0.629554	MH0031_GL0034362;MH0404_GL0048998;MH0055_GL0051548;MH0001_GL0015030;MH0319_GL0089605;MH0152_GL0034817;NLM004_GL0034000;MH0404_GL0153187	1	1	12.912	13.364	3	0.0042248	6659	Xu_20190521_FecalMicrobiome_PTMenrichment_Kac_V44	75.849	47.618	14870000	0	0	14870000	0	0	0	3150	1138	6563	1
1191	AFAHTAAYDATINEWTAKHWPK	Acetyl (K)	2570.23	0.234257	O2.CD1-0-PT_GL0080248;866777.HMPREF9228_0837;MH0356_GL0176235	1	1	83.331	83.933	4	0.0052031	67619	Xu_20190729_FecalMicrobiome_V45_Kac	54.658	44.846	11371000	0	0	0	11371000	0	0	13944;12086	1139	24055	0
1192	AFAQTEGFTVALCDIKQEWADK	Acetyl (K)	2569.22	0.215889	MH0163_GL0113363;O2.UC4-0_GL0034492	1	1	116.44	117.74	3	1.0055e-18	97518	Xu_20190729_FecalMicrobiome_V42_Kac	183.09	150.95	51433000	51433000	0	0	0	0	0	9240;14765	1140	19371;19372	1
1193	AFAQTEGFTVALCDIKQEWADKGK	Acetyl (K)	2754.33	0.332316	MH0163_GL0113363;O2.UC4-0_GL0034492	1	2	113.87	115.17	3	3.5428e-23	95324	Xu_20190729_FecalMicrobiome_V42_Kac	175.86	147.91	8492000	8492000	0	0	0	0	0	9240;14765	1141	19371;19372	2
1194	AFAQVDGYEVALCDIKQEWAEGGK	Acetyl (K)	2725.27	0.269382	NOM009_GL0086915;MH0031_GL0024311;MH0009_GL0070723;MH0019_GL0001172;764062976-stool2_revised_C1008473_1_gene94482;470146.COPCOM_01474;MH0100_GL0121700;O2.UC12-1_GL0058190;MH0270_GL0089772;V1.FI11_GL0068439;MH0456_GL0073833;MH0305_GL0026573	1	1	116.36	118.2	3	2.8644e-25	102440	Xu_20190813_FecalMicrobiome_V46_Kac_12ulOfRemaining	184.3	22.189	99012000	0	0	0	26100000	58944000	13969000	13856;1008;14101;17187;13248	1142	1909;1910;25752	3
1195	AFAQVDGYEVALCDIKQEWAEGGKAK	Acetyl (K)	2924.4	0.401458	470146.COPCOM_01474;MH0100_GL0121700	1	2	110.74	110.74	3	0.01833	94422	Xu_20190521_FecalMicrobiome_PTMenrichment_Kac_V43	40.404	22.46	7791700	0	7791700	0	0	0	0	1008	1143	1909;1910	1
1196	AFAQVDGYEVALCDIKQEWAEGGKDK	Acetyl (K)	2968.39	0.391288	NOM009_GL0086915;MH0031_GL0024311;MH0009_GL0070723;MH0019_GL0001172;O2.UC12-1_GL0058190;MH0270_GL0089772;V1.FI11_GL0068439;MH0456_GL0073833;MH0305_GL0026573	1	2	115.82	118.77	3	1.5499e-05	101892	Xu_20190813_FecalMicrobiome_V46_Kac_12ulOfRemaining	80.293	7.7613	6627600	0	0	0	0	6627600	0	13856;14101;17187;13248	1144	25752	1
1197	AFAQVEGNSVALCDIKQEWAEK	Acetyl (K)	2534.21	0.211138	T2D-112A_GL0062467	1	1	98.002	98.854	3	2.1288e-14	84564	Xu_20190521_FecalMicrobiome_PTMenrichment_Kac_V44	163.78	128.74	17459000	0	0	17459000	0	0	0	16141	1145	30056;30057	2
1198	AFAQVEGNSVALCDIKQEWAEKGLAK	Acetyl (K)	2903.45	0.448743	T2D-112A_GL0062467	1	2	92.527	93.48	3	0.019846	79662	Xu_20190521_FecalMicrobiome_PTMenrichment_Kac_V44	43.523	17.106	0	0	0	0	0	0	0	16141	1146	30056;30057	1
1199	AFAQVEGNTVALCDIK	Unmodified	1734.86	0.86107	MH0136_GL0026411;MH0244_GL0087777;MH0122_GL0089055;MH0062_GL0028069;MH0276_GL0165129;MH0108_GL0057076	0	0	62.073	62.258	2	0.00020239	48878	Xu_20190729_FecalMicrobiome_V47_Kac	147.24	110.06	18038000	0	4386600	0	3643700	0	10007000	8764;10767;8315;6716;11263;7989	1147		2
1200	AFAQVEGNTVALCDIKQEWAENGLAK	Acetyl (K)	2903.41	0.412357	MH0136_GL0026411;MH0244_GL0087777;MH0122_GL0089055;MH0062_GL0028069;MH0108_GL0057076	1	1	109.1	110.77	3	8.04e-160	91339	Xu_20190729_FecalMicrobiome_V42_Kac	293.07	263.91	262240000	63412000	83137000	6632200	9279600	49806000	49976000	8764;10767;8315;6716;7989	1148	14458;14459	17
1201	AFAQVEGNTVALCDIKQEWAENGLAKIK	Acetyl (K)	3144.59	0.591384	MH0136_GL0026411;MH0244_GL0087777;MH0122_GL0089055;MH0062_GL0028069;MH0108_GL0057076	1	2	99.799	101.97	3;4	5.7153e-168	82162	Xu_20190729_FecalMicrobiome_V47_Kac	289.14	241.02	425680000	60469000	125820000	0	28259000	23313000	187820000	8764;10767;8315;6716;7989	1149	14458;14459;14460	11
1202	AFAQVEGNTVALCDIKQEWAENGLAKIKK	Acetyl (K)	3272.69	0.686347	MH0136_GL0026411;MH0244_GL0087777;MH0122_GL0089055;MH0062_GL0028069;MH0108_GL0057076	1	3	91.845	93.8	4	1.127e-39	75323	Xu_20190729_FecalMicrobiome_V47_Kac	177.55	146.59	168580000	22661000	43443000	0	0	9760000	92712000	8764;10767;8315;6716;7989	1150	14458;14459;14460	2
1203	AFASETISQYPALLAVVFFLAAMLLYSQAATAK	Unmodified	3505.86	0.857101	MH0389_GL0034496;MH0333_GL0086276	0	0	117.88	118.32	3	3.5823e-71	100988	Xu_20190521_FecalMicrobiome_PTMenrichment_Kac_V43	216.8	193.4	81457000	0	59489000	6983700	0	0	14984000	11832	1151		2
1204	AFASYAAKMAEHFK	Acetyl (K)	1612.77	0.770799	NOM002_GL0008226	1	1	77.949	78.877	3	0.024492	66613	Xu_20190521_FecalMicrobiome_PTMenrichment_Kac_V43	47.33	33.3	11875000	0	6802100	0	0	0	5072500	13838	1152	26686	2
1205	AFATVLAVYR	Unmodified	1109.62	0.62333	MH0321_GL0050718	0	0	65.07	65.973	2	0.00743	52824	Xu_20190729_FecalMicrobiome_V42_Kac	130.27	0	10358000	10358000	0	0	0	0	0	11678	1153		1
1206	AFAVYTAKMAEHFK	Acetyl (K)	1654.82	0.817749	MH0160_GL0070029	1	1	70.04	71.496	3	0.00031404	56530	Xu_20190729_FecalMicrobiome_V47_Kac	105.19	50.849	17945000	0	0	0	0	0	17945000	9131	1154	19176	1
1207	AFCDDDFKGFDR	Acetyl (K)	1533.62	0.619443	MH0385_GL0162796;MH0143_GL0076136;V1.CD25-4_GL0006723	1	1	61.806	62.608	2	0.0064069	49666	Xu_20190729_FecalMicrobiome_V42_Kac	87.298	77.865	6014300	6014300	0	0	0	0	0	12437	1155	24541	1
1208	AFCDDDFKGFER	Acetyl (K)	1547.64	0.635093	V1.CD55-0_GL0048775;V1.UC52-1_GL0006640;V1.UC58-4_GL0211907;MH0131_GL0059560	1	1	63.36	63.661	2	0.0079544	50709	Xu_20190729_FecalMicrobiome_V42_Kac	84.658	68.768	8213500	4981900	0	0	3231600	0	0	17032	1156	31326	2
1209	AFCDDEFKGFER	Acetyl (K)	1561.65	0.650743	MH0006_GL0157187;O2.UC11-2_GL0069358;O2.CD1-0-PT_GL0004040;MH0188_GL0053471;O2.UC41-1_GL0086731	1	1	63.173	65.303	2	0.0029829	52111	Xu_20190729_FecalMicrobiome_V42_Kac	100.69	70.123	17914000	8560800	0	0	0	9352800	0	4506	1157	9952	2
1210	AFCDDKFTGFDRPFIK	Acetyl (K)	2004.94	0.940383	MH0143_GL0055504;MH0019_GL0020848;V1.CD30-0_GL0002655;MH0083_GL0029700	1	2	80.147	82.903	3	0.009599	70998	Xu_20190813_FecalMicrobiome_V46_Kac_12ulOfRemaining	60.768	44.462	14848000	0	0	0	0	14848000	0	8864	1158	18692	1
1211	AFCDDKFTGFERK	Acetyl (K)	1661.75	0.750792	MH0261_GL0012187	1	2	55.197	55.448	3	0.0068779	45851	Xu_20190521_FecalMicrobiome_PTMenrichment_Kac_V43	70.622	52.526	8128900	3896900	4232000	0	0	0	0	11023	1159	22423	1
1212	AFCKPFNEVGIKTHMLDR	Acetyl (K)	2204.09	0.0870642	O2.CD2-0_GL0060186;MH0283_GL0029353;MH0172_GL0096023;MH0001_GL0006031;MH0187_GL0048325	1	2	69.474	70.226	4	0.0080708	59528	Xu_20190521_FecalMicrobiome_PTMenrichment_Kac_V44	49.049	34.12	9379500	0	0	9379500	0	0	0	11312;3036	1160	6060	2
1213	AFDAATTTDKGTK	Acetyl (K)	1367.66	0.656874	V1.CD28-0_GL0004339;MH0247_GL0077126	1	1	17.229	18.632	2	0.011364	8224	Xu_20190729_FecalMicrobiome_V42_Kac	78.342	39.037	2907400	2907400	0	0	0	0	0	16780	1161	30970	1
1214	AFDDSYDTPIAAGKK	Acetyl (K)	1639.77	0.772967	O2.CD3-0-PT_GL0048333;MH0006_GL0056289;O2.UC41-1_GL0081560;O2.UC8-2_GL0158801;MH0203_GL0126355;MH0188_GL0042823;MH0131_GL0032913;MH0127_GL0004387;O2.UC28-2_GL0161833;V1.CD27-0_GL0095884	1	1	44.01	44.612	2	1.6628e-84	35390	Xu_20190813_FecalMicrobiome_V46_Kac_12ulOfRemaining	264.17	224.55	182180000	39188000	10331000	13722000	19104000	99833000	0	4297;14582;16777	1162	9469	9
1215	AFDEAEKGVK	Acetyl (K)	1134.56	0.555704	MH0006_GL0205611;MH0250_GL0011308	1	1	19.814	21.117	2	0.019873	10716	Xu_20190729_FecalMicrobiome_V42_Kac	76.827	36.825	8357100	8357100	0	0	0	0	0	4605	1163	10154	1
1216	AFDEALKQENLDPVDRPQVDIVTLEEGK	Acetyl (K)	3209.61	0.609202	MH0080_GL0013911	1	2	88.964	89.917	3	9.3259e-05	76417	Xu_20190521_FecalMicrobiome_PTMenrichment_Kac_V44	77.053	58.353	7285400	0	0	7285400	0	0	0	7073	1164	15128	1
1217	AFDEQGIGYAKTAVGDK	Acetyl (K)	1810.87	0.873743	V1.CD42-0_GL0003453;V1.CD29-0_GL0018082;159268001-stool1_revised_scaffold32619_1_gene12870;MH0245_GL0117050;SZEY-58A_GL0098453;V1.FI31_GL0041557;T2D-70A_GL0109411;T2D-11A_GL0105669;SZEY-69A_GL0037973;N074A_GL0080773;N062A_GL0044488;MH0396_GL0038533;MH0345_GL0044752;MH0188_GL0135533;V1.FI28_GL0172114;O2.UC53-2_GL0004379;MH0442_GL0070348;MH0316_GL0025746;V1.UC62-0_GL0099724;V1.UC42-0_GL0102338;T2D-…	1	1	58.78	60.05	2	2.1667e-05	49772	Xu_20190813_FecalMicrobiome_V46_Kac_12ulOfRemaining	128.9	48.379	28271000	0	0	0	7147900	15836000	5287000	389;541;10185;2566	1165	657	2
1218	AFDETMKSTIGHR	Acetyl (K)	1533.72	0.724577	MH0010_GL0029728	1	1	37.325	39.681	3	0.011141	29888	Xu_20190813_FecalMicrobiome_V46_Kac_12ulOfRemaining	59.225	43.792	11495000	0	0	0	0	11495000	0	4842	1166	10599	1
1219	AFDGGTSTNYKYK	Acetyl (K)	1492.68	0.683423	MH0005_GL0005168	1	1	27.319	27.128	2	0.0011088	17791	Xu_20190729_FecalMicrobiome_V42_Kac	112.13	79.809	6422500	6422500	0	0	0	0	0	4047	1167	8817	1
1220	AFDIQYTDKDNK	Acetyl (K)	1498.69	0.693988	MH0086_GL0018472;MH0045_GL0021824;MH0066_GL0070062	1	1	42.615	41.713	2	0.0027417	31559	Xu_20190729_FecalMicrobiome_V45_Kac	103.22	67.806	9192300	0	0	0	9192300	0	0	6330	1168	13653	1
1221	AFDISMKWK	Acetyl (K)	1166.58	0.579416	V1.UC63-0_GL0152140;MH0169_GL0086316;MH0077_GL0063397;MH0233_GL0016400	1	1	76.302	76.302	2	0.019166	64149	Xu_20190521_FecalMicrobiome_PTMenrichment_Kac_V43	81.548	37.101	3327900	0	3327900	0	0	0	0	7033	1169	15033	1
1222	AFDKDGFFHTGDAGYMK	Acetyl (K)	1947.85	0.846148	V1.UC38-0_GL0053292;SZEY-68A_GL0006567	1	1	70.893	71.645	3	4.3604e-06	60476	Xu_20190521_FecalMicrobiome_PTMenrichment_Kac_V44	127.75	96.792	13671000	0	0	13671000	0	0	0	17658	1170	32140;32141	1
1223	AFDKFNDK	Acetyl (K)	1025.48	0.481811	T2D-54A_GL0089654	1	1	29.443	29.009	2	0.011587	19691	Xu_20190729_FecalMicrobiome_V42_Kac	115.49	56.807	25241000	16353000	5621200	0	3266400	0	0	16419	1171	30435	1
1224	AFDMLCNIQPITSKK	Acetyl (K)	1806.9	0.900827	MH0001_GL0014275	1	1	80.989	81.941	2	0.0039265	69413	Xu_20190521_FecalMicrobiome_PTMenrichment_Kac_V44	98.105	69.9	5546600	0	0	5546600	0	0	0	3135	1172	6501	1
1225	AFEDTIKSK	Acetyl (K)	1079.55	0.54989	MH0002_GL0032917	1	1	23.543	24.12	2	0.0083506	14869	Xu_20190813_FecalMicrobiome_V46_Kac_12ulOfRemaining	103.55	31.508	167930000	0	13905000	0	0	154030000	0	3390	1173	7346	2
1226	AFEDYKHICK	Acetyl (K)	1351.62	0.623072	MH0167_GL0005612	1	1	31.814	32.842	3	0.0052469	23186	Xu_20190813_FecalMicrobiome_V46_Kac_12ulOfRemaining	74.841	48.724	13690000	0	2003100	0	0	11687000	0	9286	1174	19473	1
1228	AFEFAKTHK	Acetyl (K)	1119.57	0.571294	MH0203_GL0088728	1	1	26.39	27.143	3	0.015976	19906	Xu_20190521_FecalMicrobiome_PTMenrichment_Kac_V44	60.298	36.775	10437000	0	0	10437000	0	0	0	10135	1176	21007	2
1229	AFEGAGVELPKYK	Acetyl (K)	1449.75	0.750381	MH0002_GL0039393	1	1	56.154	57.14	2	0.00040739	46883	Xu_20190813_FecalMicrobiome_V46_Kac_12ulOfRemaining	132.85	88.279	32958000	0	4158000	0	12191000	16609000	0	3428	1177	7433	2
1230	AFEGIVNDDKMLIK	Acetyl (K)	1633.84	0.838544	NOF001_GL0042278;MH0125_GL0083106;O2.UC51-0_GL0144233;765094712-stool1_revised_C392154_1_gene1008;764447348-stool2_revised_scaffold23315_2_gene111134;V1.UC40-0_GL0002126;T2D-10A_GL0057937;O2.UC50-2_GL0159605;MH0453_GL0055811;MH0198_GL0045030;MH0147_GL0106232;MH0142_GL0092174	1	1	77.866	79.722	2	0.0028137	63400	Xu_20190729_FecalMicrobiome_V47_Kac	95.477	56.843	8754000	0	0	0	0	0	8754000	1673	1178	3202	1
1231	AFEGLLKR	Acetyl (K)	974.555	0.554916	411467.BACCAP_00849;764062976-stool1_revised_scaffold28104_1_gene96403;MH0318_GL0228855;V1.CD34-0_GL0004125;MH0012_GL0237099;O2.UC43-1_GL0011555;V1.FI17_GL0021930;MH0434_GL0242214;T2D-52A_GL0052603;MH0373_GL0169978;763496533-stool2_revised_C1033803_1_gene166979;HT25A_GL0106997;MH0191_GL0095178;MH0437_GL0215688;MH0044_GL0060090;MH0204_GL0192059;MH0212_GL0120616;MH0206_GL0033221;MH0227_GL0147004;MH…	1	1	49.826	50.503	2	0.0082696	39411	Xu_20190729_FecalMicrobiome_V45_Kac	150.84	58.931	2232900000	389870000	251880000	306570000	273520000	696720000	314320000	882;2944;6300;10206;10361;10493;10506;10972;10994;12188;12804;12822;12890;16546;16734;17302;17579;17948;16377;17331;17378;1148;5539;6584;14303;16025;16028;17452	1179	1649	15
1232	AFEGLYKR	Acetyl (K)	1024.53	0.53418	MH0005_GL0020136	1	1	37.555	38.633	2	0.016062	29005	Xu_20190729_FecalMicrobiome_V42_Kac	130.04	65.282	87057000	74661000	0	0	0	12396000	0	4153	1180	9097	1
1233	AFEKFGVEK	Acetyl (K)	1095.56	0.560061	V1.CD40-0_GL0166906;V1.UC13-0_GL0062316;MH0246_GL0010268;T2D-148A_GL0052492;V1.UC14-1_GL0089443;N088A_GL0094580;MH0227_GL0147040;DLF012_GL0002399;391904.BLIJ_0146;V1.FI01_GL0120546;O2.UC44-2_GL0047844;O2.UC11-2_GL0039780	1	1	40.953	41.73	2	0.0046553	32001	Xu_20190729_FecalMicrobiome_V45_Kac	119.68	65.069	72889000	0	0	0	49160000	23729000	0	850	1181	1586	2
1234	AFEKGAVITVAGEGPK	Acetyl (K)	1614.86	0.861722	N002A_GL0030844	1	1	55.498	56.426	2	4.8136e-05	46391	Xu_20190813_FecalMicrobiome_V46_Kac_12ulOfRemaining	126.63	94.565	27115000	0	2963800	0	4023100	14608000	5520700	13288	1182	25809	3
1235	AFEKGDYLGK	Acetyl (K)	1168.58	0.576439	O2.UC7-1_GL0039419;158458797-stool1_revised_scaffold14777_1_gene79359;MH0309_GL0060587	1	1	40.407	40.675	2	0.012732	30405	Xu_20190729_FecalMicrobiome_V42_Kac	84.213	34.795	21817000	9614900	0	9059600	0	0	3142400	90	1183	134	1
1236	AFEKGEAITQK	Acetyl (K)	1262.65	0.650667	V1.FI14_GL0017110;MH0229_GL0008603;MH0165_GL0141297;MH0458_GL0038973	1	1	25.168	25.644	2	0.0014567	15891	Xu_20190813_FecalMicrobiome_V46_Kac_12ulOfRemaining	121.96	62.165	51676000	7400100	0	0	0	44276000	0	9267	1184	19432	1
1237	AFEKVDVLVGPTSPVTAFK	Acetyl (K)	2046.1	0.103743	518635.BIFANG_02342;MH0203_GL0047844;MH0356_GL0051894;V1.CD7-0-PN_GL0031614	1	1	95.371	97.225	2;3	0.016567	78875	Xu_20190729_FecalMicrobiome_V45_Kac	63.037	18.738	6926400	3146000	0	0	3780300	0	0	1055;10128;12067	1185	2035;2036	2
1238	AFELALKLAK	Acetyl (K)	1144.69	0.685596	V1.UC47-4_GL0189344;SZEY-97A_GL0003278;BGI-34A_GL0008244;MH0385_GL0092044;T2D-33A_GL0089611;MH0162_GL0047971;MH0139_GL0077532;MH0058_GL0006631;MH0332_GL0077337;MH0059_GL0014147;MH0002_GL0010949	1	1	78.912	81.568	2	0.0075533	70087	Xu_20190813_FecalMicrobiome_V46_Kac_12ulOfRemaining	95.815	54.386	5366100	0	0	0	0	5366100	0	17763;6578;3289	1186	7091	1
1239	AFELYKACGLPYAHYR	Acetyl (K)	1999.96	0.961453	MH0009_GL0015432	1	1	75.682	76.535	3	0.0049338	64839	Xu_20190521_FecalMicrobiome_PTMenrichment_Kac_V44	64.244	53.741	7029600	0	0	7029600	0	0	0	4724	1187	10364	1
1240	AFEMVRFEAKR	Acetyl (K)	1424.72	0.723455	NOF013_GL0028695;MH0003_GL0104724	1	2	55.265	55.65	3	0.0089097	43034	Xu_20190729_FecalMicrobiome_V47_Kac	69.815	40.008	19887000	5100800	3774300	0	0	0	11012000	3859	1188	8438	3
1242	AFEYGDGFKGLK	Acetyl (K)	1372.67	0.666317	MH0198_GL0166001;NOF010_GL0082854;N040A_GL0041824;MH0012_GL0231101;MH0152_GL0006471;MH0381_GL0050320;DOM005_GL0044545;O2.UC24-2_GL0080666;T2D-48A_GL0072527;T2D-133A_GL0090614;N085A_GL0049124;MH0407_GL0094844;MH0406_GL0053608;MH0402_GL0224997;MH0333_GL0080142;MH0162_GL0117200;MH0147_GL0148738;MH0143_GL0094608;MH0101_GL0031705;MH0100_GL0104336;MH0038_GL0025575;MH0011_GL0095879;MH0011_GL0049126;MH00…	1	1	63.206	64.559	2	0.0026794	53578	Xu_20190813_FecalMicrobiome_V46_Kac_12ulOfRemaining	103.7	65.614	45199000	14222000	0	0	9918700	21058000	0	10036	1190	20806	3
1243	AFEYGEGFKGLK	Acetyl (K)	1386.68	0.681967	V1.CD38-0_GL0133212;T2D-135A_GL0054235;MH0267_GL0176076;MH0195_GL0024360;MH0037_GL0018366;O2.UC22-0_GL0047755;MH0250_GL0204444;N087A_GL0007445;MH0222_GL0127105;MH0203_GL0142012;MH0061_GL0021003;765094712-stool1_revised_scaffold1639_2_gene55045;V1.FI18_GL0045624;763597684-stool1_revised_C1094027_1_gene7452;160704339-stool1_revised_C1411121_1_gene2674;159227541-stool3_revised_C747890_1_gene43321;MH…	1	1	65.042	65.524	2	0.0020169	51786	Xu_20190729_FecalMicrobiome_V47_Kac	108.67	78.858	50104000	6579800	7855700	4129900	3222600	0	28316000	6091	1191	13268	6
1244	AFEYVVKHGLLK	Acetyl (K)	1444.81	0.807836	O2.UC44-0_GL0157288;MH0113_GL0026003	1	1	64.097	64.975	3	0.0055876	50996	Xu_20190729_FecalMicrobiome_V47_Kac	68.44	44.149	7834400	3615500	0	0	0	0	4218900	8123	1192	17263	2
1245	AFFAFFDDKI	Unmodified	1219.59	0.591361	MH0346_GL0014734	0	1	106.75	109.81	2	0.012741	94719	Xu_20190813_FecalMicrobiome_V46_Kac_12ulOfRemaining	126.41	87.39	18618000	0	0	0	0	18618000	0	11982	1193		2
1246	AFFDENGIGYAKIGYPAPELR	Acetyl (K)	2369.17	0.169197	MH0006_GL0219013	1	1	97.881	98.516	2;3	0.00056703	84036	Xu_20190521_FecalMicrobiome_PTMenrichment_Kac_V44	72.09	41.134	28223000	0	3910000	24313000	0	0	0	4632	1194	10199	2
1247	AFFEETANNEKEHAK	Acetyl (K)	1805.82	0.822042	MH0354_GL0098479;V1.CD22-0_GL0168660;MH0083_GL0058948;DLF014_GL0044090;MH0435_GL0127427	1	1	32.295	32.095	3	0.0011354	22606	Xu_20190729_FecalMicrobiome_V42_Kac	85.734	66.901	7048000	7048000	0	0	0	0	0	2299	1195	4458	1
1248	AFFKGAWSNVLR	Acetyl (K)	1436.76	0.756469	sp|P05141|ADT2_HUMAN;sp|P12235|ADT1_HUMAN;sp|P12236|ADT3_HUMAN	1	1	91.79	93.983	2	7.6767e-05	75709	Xu_20190729_FecalMicrobiome_V47_Kac	153.12	93.874	91706000	4753800	0	24240000	0	4670500	58042000	15685;15723	1196	29273	5
1249	AFFPDKPIIVDAACCAGSTPEGHK	Acetyl (K)	2629.23	0.230494	O2.UC11-1_GL0099355	1	1	84.913	85.765	3	0.013566	72591	Xu_20190521_FecalMicrobiome_PTMenrichment_Kac_V43	41.423	27.968	10936000	6687300	4248800	0	0	0	0	14056	1197	27022	1
1250	AFFYGLLWDLVK	Unmodified	1470.79	0.791123	MH0002_GL0067637;T2D-135A_GL0024714;MH0113_GL0006058;MH0039_GL0067707	0	0	116.85	118.21	2	0.0010604	97722	Xu_20190729_FecalMicrobiome_V47_Kac	140.83	101.13	56054000	0	0	0	0	0	56054000	3567;6184	1198		1
1251	AFFYGLLWDLVKK	Unmodified	1598.89	0.886086	MH0002_GL0067637;T2D-135A_GL0024714;MH0113_GL0006058;MH0039_GL0067707	0	1	116.36	116.36	3	0.0014432	99617	Xu_20190521_FecalMicrobiome_PTMenrichment_Kac_V43	77.078	49.743	61806000	0	61806000	0	0	0	0	3567;6184	1199		2
1252	AFGCCHEVFGTQKVLK	Acetyl (K)	1921.92	0.917874	N032A_GL0020625;V1.CD3-0-PN_GL0011312;V1.FI33_GL0091400;V1.FI17_GL0208492;MH0372_GL0094813;MH0385_GL0106003;MH0274_GL0088631;MH0003_GL0038299;V1.CD7-4_GL0014064;V1.CD21-0_GL0072531	1	1	53.29	53.968	3	0.004226	42068	Xu_20190729_FecalMicrobiome_V42_Kac	65.811	38.548	14756000	9428500	0	0	0	0	5327900	13361	1200	25949	1
1253	AFGEKHGLETK	Acetyl (K)	1257.64	0.635351	MH0113_GL0112454;V1.CD1-3-PN_GL0034588	1	1	18.766	19.969	3	0.0078761	9650	Xu_20190729_FecalMicrobiome_V42_Kac	110.93	69.768	131930000	72032000	0	0	0	7417700	52478000	8170	1201	17329	2
1254	AFGEKHGLETKTDEAGNVLIK	Acetyl (K)	2298.19	0.185576	MH0113_GL0112454;V1.CD1-3-PN_GL0034588	1	2	47.829	48.155	3	1.9295e-07	36135	Xu_20190729_FecalMicrobiome_V47_Kac	109.03	78.61	20023000	6948900	0	0	0	0	13074000	8170	1202	17329	2
1255	AFGEKHKLETK	Acetyl (K)	1328.71	0.70885	N087A_GL0109998;MH0095_GL0075382;MH0016_GL0036464;MH0004_GL0013476	1	2	13.933	15.237	3	0.01662	5091	Xu_20190729_FecalMicrobiome_V47_Kac	61.419	40.38	65907000	2300500	0	0	8958800	1664000	52983000	3932	1203	8577;8578	2
1256	AFGEKHNLETK	Acetyl (K)	1314.66	0.656815	NOF010_GL0095925	1	1	17.619	17.619	3	0.030495	10868	Xu_20190521_FecalMicrobiome_PTMenrichment_Kac_V43	45.257	23.025	5527000	0	5527000	0	0	0	0	13793	1204	26632	1
1257	AFGEVVEVASSAEATYTYIPK	Unmodified	2231.1	0.0997802	NLM003_GL0014164;MH0028_GL0032046;MH0113_GL0000023;T2D-135A_GL0080151	0	0	94.852	97.71	2	5.8206e-08	78574	Xu_20190729_FecalMicrobiome_V47_Kac	114.56	72.468	6724100	0	0	0	0	0	6724100	13616;16221	1205		1
1258	AFGGALGGFTTGRK	Unmodified	1338.7	0.704434	MH0012_GL0232509;MH0172_GL0021149;MH0357_GL0130673;MH0132_GL0081460;MH0138_GL0014429;160502038-stool1_revised_C1081814_1_gene87474;MH0283_GL0018110;MH0004_GL0024727;T2D-135A_GL0016494;T2D-133A_GL0001055;N087A_GL0028776;N085A_GL0005875;MH0402_GL0005364;MH0267_GL0122650;MH0195_GL0050672;MH0109_GL0002654;MH0039_GL0008988;MH0016_GL0004385;765094712-stool1_revised_scaffold4114_2_gene59484;T2D-135A_GL0…	0	1	44.336	44.588	3	0.017973	33215	Xu_20190729_FecalMicrobiome_V47_Kac	56.527	0	12149000	0	0	0	0	0	12149000	5380;3968;12373;17560	1206		1
1259	AFGGAMGGFTTGKK	Acetyl (K)	1370.67	0.665271	DOF002_GL0034843;MH0113_GL0104524	1	1	48.969	48.957	2	0.0011274	38189	Xu_20190729_FecalMicrobiome_V45_Kac	117.25	78.958	56138000	9306200	11001000	0	20671000	0	15159000	2532;8168	1207	4944	4
1260	AFGGAMGGFTTGKK	Acetyl (K);Oxidation (M)	1386.66	0.660186	DOF002_GL0034843;MH0113_GL0104524	1	1	29.452	29.703	2	0.026855	20765	Xu_20190729_FecalMicrobiome_V45_Kac	71.555	32.773	102800000	13308000	0	0	8462700	81030000	0	2532;8168	1207	4944	2
1261	AFGGAMGGFTTGRK	Unmodified	1356.66	0.660854	T2D-155A_GL0023781;MH0351_GL0096701;MH0011_GL0032827;MH0006_GL0090050;764588959-stool1_revised_scaffold8947_1_gene135463;MH0192_GL0067230;MH0057_GL0044216	0	1	35.254	35.44	2;3	0.0032455	25080	Xu_20190729_FecalMicrobiome_V47_Kac	63.894	32.708	36599000	0	0	2424400	0	0	34175000	16258	1208		2
1262	AFGGSDTYATSYILSQAIKK	Acetyl (K)	2162.09	0.0895499	T2D-112A_GL0030449;MH0420_GL0034415;MH0251_GL0047560;O2.CD3-0-PT_GL0148826;MH0221_GL0041307	1	1	90.278	91.983	3	0.020217	78371	Xu_20190521_FecalMicrobiome_PTMenrichment_Kac_V44	43.12	20.899	10041000	0	0	7760600	0	0	2280500	16139	1209	30051	1
1263	AFGHENMKWDVAK	Acetyl (K)	1573.73	0.734748	O2.CD3-0-PT_GL0075485	1	1	46.924	46.924	3	0.0017281	37993	Xu_20190521_FecalMicrobiome_PTMenrichment_Kac_V43	83.877	64.554	11106000	0	11106000	0	0	0	0	14011	1210	26951	1
1264	AFGIKASEPFFK	Acetyl (K)	1382.72	0.723438	N084A_GL0037474;MH0143_GL0079457;MH0064_GL0038281;159369152-stool1_revised_C218669_1_gene6717;MH0205_GL0022602	1	1	82.925	83.226	2	0.0057049	67889	Xu_20190729_FecalMicrobiome_V45_Kac	88.496	44.07	9544600	0	3629800	0	5914800	0	0	13464;424;10218	1211	747;748	2
1265	AFGIQYTDKDNK	Acetyl (K)	1440.69	0.688509	V1.FI24_GL0105680;T2D-33A_GL0090518;MH0421_GL0007042;764588959-stool1_revised_C824085_1_gene104192;158499257-stool2_revised_C1284367_1_gene19415;MH0111_GL0116422;MH0454_GL0153359;MH0345_GL0155933;O2.UC16-2_GL0039544;MH0313_GL0080717;MH0113_GL0013808;MH0069_GL0007614;MH0001_GL0018330;BGI-27A_GL0015237;V1.UC1-0_GL0128382;764588959-stool1_revised_scaffold37906_2_gene147894;V1.UC33-0_GL0172029;NOM025…	1	1	40.099	40.848	2	0.00032181	31154	Xu_20190813_FecalMicrobiome_V46_Kac_12ulOfRemaining	145.25	100.49	66346000	0	0	0	18416000	47930000	0	163;2125;15184	1212	246	3
1266	AFGIQYTDKDNTLK	Acetyl (K)	1654.82	0.820251	MH0193_GL0039515;O2.UC55-0_GL0084208;MH0260_GL0002046;MH0059_GL0040806;V1.CD55-0_GL0208856	1	1	55.729	57.015	2	0.00021369	44761	Xu_20190729_FecalMicrobiome_V42_Kac	128.01	73.407	23957000	9126700	3376100	0	0	11455000	0	9872	1213	20544	2
1267	AFGIQYTDKENK	Acetyl (K)	1454.7	0.704159	MH0288_GL0171464;V1.UC53-0_GL0000457;V1.FI24_GL0023047;V1.FI18_GL0037958;V1.CD21-0_GL0041066;T2D-66A_GL0095634;T2D-11A_GL0080644;O2.UC19-1_GL0032147;O2.CD3-0-PT_GL0147295;MH0239_GL0032828;MH0370_GL0069117;O2.CD3-0-PT_GL0081486;O2.CD3-0-PT_GL0005955;MH0088_GL0103237;V1.UC24-0_GL0008088;MH0452_GL0231282;O2.UC15-1_GL0136293;O2.UC40-2_GL0013279;MH0006_GL0028898;V1.CD32-0_GL0104365;V1.CD54-0_GL0025912…	1	1	42.021	41.57	2	0.0064943	33063	Xu_20190521_FecalMicrobiome_PTMenrichment_Kac_V43	87.149	19.133	15930000	0	7601700	0	8328000	0	0	11406;4244;17004	1214	9335	1
1268	AFGKMGYTTK	Acetyl (K)	1144.56	0.558681	MH0138_GL0000013;MH0090_GL0011886;MH0026_GL0053411;MH0018_GL0006563;O2.UC18-1_GL0028646;MH0005_GL0014326;V1.FI31_GL0009783;T2D-112A_GL0003266;MH0005_GL0001767	1	1	31.928	32.78	2	0.017943	25206	Xu_20190521_FecalMicrobiome_PTMenrichment_Kac_V44	78.098	31.969	21379000	0	0	21379000	0	0	0	5620;4026	1215	8769;12272	1
1269	AFGLKLR	Acetyl (K)	845.512	0.512323	MH0104_GL0021632;O2.UC16-1_GL0026819	1	1	50.971	51.473	2	0.021185	40513	Xu_20190729_FecalMicrobiome_V42_Kac	126.68	10.677	678720000	90002000	3687500	12331000	19314000	486610000	66779000	7877	1216	16730	6
1270	AFGLPFKNANKD	Acetyl (K)	1362.69	0.6932	V1.UC58-0_GL0106565;O2.UC1-2_GL0042223;159227541-stool2_revised_C858896_1_gene170425;SZEY-60A_GL0063977	1	2	67.088	67.841	2	0.012517	57023	Xu_20190521_FecalMicrobiome_PTMenrichment_Kac_V44	123.75	7.231	116140000	0	0	116140000	0	0	0	17919;347;16002	1217	571	1
1271	AFGLVDIGKLR	Acetyl (K)	1229.71	0.713207	MH0222_GL0078048;MH0086_GL0001319;O2.UC36-1_GL0110866;MH0443_GL0122313;O2.UC2-1_GL0147653	1	1	85.307	88.064	2	0.0063383	75669	Xu_20190813_FecalMicrobiome_V46_Kac_12ulOfRemaining	90.629	42.806	4779900	0	0	0	0	4779900	0	7185	1218	15352	1
1272	AFGMLLHMHR	Unmodified	1211.61	0.605588	O2.UC18-1_GL0068149;DOM003_GL0035585;V1.UC15-3_GL0113675;547043.BIFPSEUDO_03232;MH0230_GL0036084;V1.UC40-0_GL0034772;V1.CD7-0-PN_GL0037139;O2.UC37-1_GL0120283;MH0440_GL0178120;O2.CD1-0-PT_GL0042399;MH0188_GL0030025;V1.CD21-0_GL0045319;MH0440_GL0019986;V1.CD25-0_GL0013674	0	0	51.228	51.48	3	0.0017379	38778	Xu_20190729_FecalMicrobiome_V47_Kac	96.331	60.82	175130000	4117800	0	0	7505800	0	163510000	1125	1219		6
1273	AFGMLLHMHR	Oxidation (M)	1227.6	0.600503	O2.UC18-1_GL0068149;DOM003_GL0035585;V1.UC15-3_GL0113675;547043.BIFPSEUDO_03232;MH0230_GL0036084;V1.UC40-0_GL0034772;V1.CD7-0-PN_GL0037139;O2.UC37-1_GL0120283;MH0440_GL0178120;O2.CD1-0-PT_GL0042399;MH0188_GL0030025;V1.CD21-0_GL0045319;MH0440_GL0019986;V1.CD25-0_GL0013674	0	0	39.56	39.512	3	0.0051939	28771	Xu_20190729_FecalMicrobiome_V47_Kac	84.213	49.492	17713000	0	0	0	0	0	17713000	1125	1219		3
1274	AFGMMVMAVR	Unmodified	1111.53	0.534063	V1.CD55-0_GL0155033	0	0	71.535	72.348	2	0.0040169	60891	Xu_20190521_FecalMicrobiome_PTMenrichment_Kac_V43	126.67	91.86	61070000	5795200	33644000	0	1319600	0	20312000	17036	1220		4
1275	AFGNKFVSEK	Acetyl (K)	1167.59	0.592424	MH0002_GL0025961;MH0402_GL0071250;MH0198_GL0075502;O2.UC43-0_GL0016071;MH0031_GL0038116;MH0126_GL0013529;MH0070_GL0007635;MH0069_GL0000113;MH0113_GL0115270;MH0243_GL0088998	1	1	39.435	39.703	2	1.9337e-13	31546	Xu_20190521_FecalMicrobiome_PTMenrichment_Kac_V44	196.79	120.32	129460000	0	6056900	112420000	0	0	10982000	3341;6010;6857	1221	7219	3
1276	AFGPTFEKASEANPDIYFAK	Acetyl (K)	2244.07	0.0738998	V1.CD7-0-PN_GL0023390;NLM027_GL0032663;T2D-126A_GL0004739	1	1	86.58	87.282	2	4.4001e-08	70855	Xu_20190729_FecalMicrobiome_V45_Kac	140.1	106.51	5734800	0	0	0	5734800	0	0	13729	1222	26540	1
1277	AFGSCFETEDQKAGMGNFLEK	Acetyl (K)	2407.05	0.0460469	MH0062_GL0037172	1	1	83.926	84.527	2	0.00011847	68522	Xu_20190729_FecalMicrobiome_V45_Kac	92.935	71.982	5313300	0	0	0	5313300	0	0	6724	1223	14484;14485	1
1278	AFGYFNLVEHYSK	Unmodified	1573.76	0.756529	MH0045_GL0047559	0	0	79.928	79.928	3	0.00019327	67607	Xu_20190521_FecalMicrobiome_PTMenrichment_Kac_V43	124.86	96.995	33870000	0	33870000	0	0	0	0	6356	1224		2
1279	AFHESLDKGEELSK	Acetyl (K)	1630.78	0.783866	MH0095_GL0037536	1	1	34.27	34.29	2;3	0.027145	24921	Xu_20190729_FecalMicrobiome_V45_Kac	45.332	21.49	38761000	988640	0	0	26027000	5659300	6085300	7722	1225	16477	1
1280	AFHFLNRFPSVYLR	Unmodified	1765.94	0.941644	sp|Q9UGM3-9|DMBT1_HUMAN;sp|Q9UGM3-4|DMBT1_HUMAN;sp|Q9UGM3-8|DMBT1_HUMAN;sp|Q9UGM3-2|DMBT1_HUMAN;sp|Q9UGM3-3|DMBT1_HUMAN;sp|Q9UGM3|DMBT1_HUMAN;sp|Q9UGM3-7|DMBT1_HUMAN;sp|Q9UGM3-6|DMBT1_HUMAN;sp|Q9UGM3-5|DMBT1_HUMAN	0	1	83.446	84.733	4	0.0032516	67394	Xu_20190729_FecalMicrobiome_V47_Kac	64.65	45.327	19611000	2781100	6282400	0	0	0	10548000	15879	1226		1
1281	AFHIAGSLAFK	Unmodified	1160.63	0.634229	MH0212_GL0065097	0	0	56.822	57.423	3	0.0017387	45245	Xu_20190729_FecalMicrobiome_V42_Kac	83.862	32.417	4722300	4722300	0	0	0	0	0	10348	1227		1
1282	AFIADHNIKFYTIDGIK	Acetyl (K)	2007.05	0.0465628	O2.UC15-0_GL0086065;O2.UC29-2_GL0049791;V1.CD7-4_GL0009946	1	1	83.982	84.868	3	0.00063152	71911	Xu_20190521_FecalMicrobiome_PTMenrichment_Kac_V43	84.829	13.869	13236000	4497400	4573400	4164900	0	0	0	14184;17086	1228	27201;27202	2
1283	AFIANHDIKFYTIDGIK	Acetyl (K)	2007.05	0.0465628	MH0127_GL0011324;MH0346_GL0087526	1	1	81.987	83.917	3	0.0017064	67925	Xu_20190729_FecalMicrobiome_V42_Kac	72.207	10.004	15217000	5543000	0	0	0	0	9674500	8422	1229	17777;17778	1
1284	AFIANHDIKFYTIDGVK	Acetyl (K)	1993.03	0.0309128	V1.UC13-0_GL0066769;O2.UC19-1_GL0015901	1	1	77.331	78.734	3	0.00015715	63587	Xu_20190729_FecalMicrobiome_V42_Kac	98.796	83.404	5612000	5612000	0	0	0	0	0	17474;14348	1230	27446	1
1285	AFIANHGIKFYTIDGVK	Acetyl (K)	1935.03	0.0254335	MH0239_GL0018928;O2.UC41-1_GL0176985	1	1	76.065	77.193	3	9.6724e-05	62449	Xu_20190729_FecalMicrobiome_V42_Kac	101.9	81.372	24896000	6162000	0	18734000	0	0	0	10668;14848	1231	21882	3
1286	AFIANHNIKFYTIDGVK	Acetyl (K)	1992.05	0.0468972	160502038-stool1_revised_scaffold27245_1_gene99702;764811490-stool1_revised_C286480_1_gene8755;MH0200_GL0037813;V1.CD53-0_GL0012739;MH0406_GL0030612	1	1	74.464	75.625	3	5.2121e-09	61410	Xu_20190729_FecalMicrobiome_V45_Kac	172.24	137.93	140080000	44503000	24127000	23078000	14135000	18068000	16170000	729;1743;10075;16999;12653	1232	1337	10
1287	AFIANHNIKFYVIDGVK	Acetyl (K)	1990.07	0.0676326	MH0170_GL0056715;V1.UC44-0_GL0085480;O2.UC15-1_GL0064853	1	1	86.019	87.122	3	7.5115e-06	73778	Xu_20190521_FecalMicrobiome_PTMenrichment_Kac_V43	133.71	117.41	36329000	7144400	5908700	6223600	4781400	0	12270000	9333;14224	1233	19555	4
1288	AFIAYFGSTGTPSVYLDRNK	Unmodified	2206.11	0.105869	MH0333_GL0091450;MH0012_GL0115372	0	1	79.101	81.057	3	3.7326e-34	64738	Xu_20190729_FecalMicrobiome_V47_Kac	168.09	126.67	36969000	0	0	0	0	0	36969000	5144	1234		2
1289	AFIAYMYAHPGK	Unmodified	1367.67	0.669628	O2.UC38-1_GL0183607	0	0	51.688	52.089	3	0.014076	40457	Xu_20190729_FecalMicrobiome_V42_Kac	63.408	37.291	5120300	5120300	0	0	0	0	0	14762	1235		1
1290	AFIDDSLKK	Acetyl (K)	1077.57	0.570626	SZEY-99A_GL0036209	1	1	40.364	41.217	2	0.011049	32917	Xu_20190521_FecalMicrobiome_PTMenrichment_Kac_V44	117.04	23.774	114630000	0	0	114630000	0	0	0	16059	1236	29930	2
1291	AFIDSIADIPELCELKK	Acetyl (K)	2003.03	0.0285295	MH0093_GL0046290;MH0143_GL0142393;N040A_GL0043474;MH0411_GL0048677	1	1	112.72	112.72	2	1.0434e-22	96336	Xu_20190521_FecalMicrobiome_PTMenrichment_Kac_V43	196.57	131.18	10531000	0	10531000	0	0	0	0	7686	1237	16415	3
1292	AFIDVVSAELKK	Acetyl (K)	1360.76	0.760217	MH0316_GL0178286	1	1	86.035	87.505	2	0.0047566	70791	Xu_20190729_FecalMicrobiome_V45_Kac	107.24	69.768	12664000	0	0	3095900	4646300	4921600	0	11633	1238	23324	4
1293	AFIDVVTEELKSGEK	Acetyl (K)	1705.88	0.877432	MH0111_GL0053855	1	1	97.628	100.13	2	0.00028622	81304	Xu_20190729_FecalMicrobiome_V42_Kac	138.24	99.833	5714200	5714200	0	0	0	0	0	8073	1239	17161	2
1294	AFIENLKNPVTER	Acetyl (K)	1571.83	0.830756	MH0184_GL0001534;MH0349_GL0157523	1	1	61.171	64.63	2	0.0014186	53771	Xu_20190813_FecalMicrobiome_V46_Kac_12ulOfRemaining	109.24	59.886	14429000	0	0	0	0	14429000	0	9492	1240	19862	1
1295	AFIFGLCGNTPWCK	Unmodified	1669.77	0.774504	MH0002_GL0048351;MH0288_GL0054675;MH0401_GL0011763	0	0	95.749	97.137	2	3.1997e-53	79089	Xu_20190729_FecalMicrobiome_V45_Kac	232.88	177.82	141350000	0	89952000	0	37972000	0	13421000	3481	1241		8
1296	AFIIKPLVTEK	Acetyl (K)	1299.78	0.780224	O2.UC49-0_GL0175556;MH0167_GL0053526;MH0001_GL0016523;MH0118_GL0061516;MH0284_GL0042051;MH0011_GL0087773;MH0427_GL0026606;MH0092_GL0056658;V1.UC14-1_GL0028848;N075A_GL0001041;MH0337_GL0100331;MH0323_GL0117798;MH0181_GL0032414;MH0163_GL0063340;MH0132_GL0060890;MH0106_GL0072989;MH0284_GL0014496;MH0274_GL0036943;MH0163_GL0007200;MH0138_GL0023757;679189.HMPREF9019_0098;MH0187_GL0100065;MH0298_GL01016…	1	1	74.661	75.514	2	0.00061798	63738	Xu_20190521_FecalMicrobiome_PTMenrichment_Kac_V44	136.33	75.352	75390000	0	0	75390000	0	0	0	3172	1242	6655;6656	3
1297	AFIIKPLVTEKMTK	Acetyl (K);Oxidation (M)	1675.96	0.958265	O2.UC49-0_GL0175556;MH0167_GL0053526;MH0001_GL0016523;MH0118_GL0061516;MH0284_GL0042051;MH0011_GL0087773;MH0427_GL0026606;MH0092_GL0056658;V1.UC14-1_GL0028848;N075A_GL0001041;MH0337_GL0100331;MH0323_GL0117798;MH0181_GL0032414;MH0163_GL0063340;MH0132_GL0060890;MH0106_GL0072989;MH0284_GL0014496;MH0274_GL0036943;MH0163_GL0007200;MH0138_GL0023757;679189.HMPREF9019_0098;MH0187_GL0100065;MH0298_GL01016…	1	2	58.149	58.901	3	0.0064338	49206	Xu_20190521_FecalMicrobiome_PTMenrichment_Kac_V44	96.464	65.503	10441000	0	0	10441000	0	0	0	3172	1243	6655;6656;6657	1
1298	AFIIKPLVTEKMTK	Acetyl (K)	1659.96	0.96335	O2.UC49-0_GL0175556;MH0167_GL0053526;MH0001_GL0016523;MH0118_GL0061516;MH0284_GL0042051;MH0011_GL0087773;MH0427_GL0026606;MH0092_GL0056658;V1.UC14-1_GL0028848;N075A_GL0001041;MH0337_GL0100331;MH0323_GL0117798;MH0181_GL0032414;MH0163_GL0063340;MH0132_GL0060890;MH0106_GL0072989;MH0284_GL0014496;MH0274_GL0036943;MH0163_GL0007200;MH0138_GL0023757;679189.HMPREF9019_0098;MH0187_GL0100065;MH0298_GL01016…	1	2	70.359	71.111	3	0.00062191	60067	Xu_20190521_FecalMicrobiome_PTMenrichment_Kac_V44	101.36	74.022	46606000	0	0	46606000	0	0	0	3172	1243	6655;6656;6657	1
1299	AFINNCFKACSR	Acetyl (K)	1528.69	0.691503	MH0172_GL0001603;MH0012_GL0118059	1	1	48.11	48.11	2	0.016251	38991	Xu_20190521_FecalMicrobiome_PTMenrichment_Kac_V43	75.294	59.07	4084800	0	4084800	0	0	0	0	5152	1244	11228	1
1300	AFISIHSYSQLLMYPYGYK	Oxidation (M)	2296.12	0.123827	tr|C9JUF9|C9JUF9_HUMAN;sp|P15085|CBPA1_HUMAN;tr|C9JUZ4|C9JUZ4_HUMAN;tr|S4R433|S4R433_HUMAN	0	0	95.485	97.127	3	2.3937e-07	82970	Xu_20190521_FecalMicrobiome_PTMenrichment_Kac_V43	116.35	70.216	42022000	7260200	9472400	0	3698300	0	21591000	15738	1245		7
1301	AFISIHSYSQLLMYPYGYK	Unmodified	2280.13	0.128912	tr|C9JUF9|C9JUF9_HUMAN;sp|P15085|CBPA1_HUMAN;tr|C9JUZ4|C9JUZ4_HUMAN;tr|S4R433|S4R433_HUMAN	0	0	101.72	103.35	3	4.8986e-05	88314	Xu_20190521_FecalMicrobiome_PTMenrichment_Kac_V43	101.05	67.183	43790000	2739500	13329000	10042000	0	0	17681000	15738	1245		5
1302	AFISIHSYSQLLMYPYGYKTEPVPDQDELDQLSK	Unmodified	3974.93	0.928822	tr|C9JUF9|C9JUF9_HUMAN;sp|P15085|CBPA1_HUMAN;tr|C9JUZ4|C9JUZ4_HUMAN;tr|S4R433|S4R433_HUMAN	0	1	103.63	106.49	4	0.025674	86286	Xu_20190729_FecalMicrobiome_V47_Kac	26.898	11.618	3615800	0	0	0	0	0	3615800	15738	1246		1
1303	AFITLHSYSQLLMFPYGYK	Oxidation (M)	2294.14	0.144562	sp|P48052|CBPA2_HUMAN	0	0	104.95	107.81	3	0.0037227	87383	Xu_20190729_FecalMicrobiome_V47_Kac	63.614	42.216	5735100	0	0	0	0	0	5735100	15774	1247		1
1304	AFIVKSYSK	Acetyl (K)	1083.6	0.596446	MH0001_GL0004064;MH0222_GL0200533;MH0319_GL0114589;O2.UC43-1_GL0097619;MH0450_GL0235179;SZEY-63A_GL0000825	1	1	37.511	37.938	2	0.0041506	29829	Xu_20190521_FecalMicrobiome_PTMenrichment_Kac_V44	122.52	45.459	1115000000	0	240550000	874460000	0	0	0	3010;10438;11665;14887;16007	1248	5967	5
1305	AFIVKSYSKK	Acetyl (K)	1211.69	0.691409	MH0001_GL0004064;MH0222_GL0200533;MH0319_GL0114589;O2.UC43-1_GL0097619;MH0450_GL0235179;SZEY-63A_GL0000825	1	2	26.569	27.321	3	0.026328	20150	Xu_20190521_FecalMicrobiome_PTMenrichment_Kac_V44	55.401	28.728	9113200	0	0	9113200	0	0	0	3010;10438;11665;14887;16007	1249	5967	1
1306	AFIVTDSFLYK	Unmodified	1302.69	0.68599	V1.CD46-0_GL0008945;MH0370_GL0003315;O2.UC19-2_GL0102732;V1.UC17-2_GL0137545;MH0105_GL0070132;553973.CLOHYLEM_07690;O2.UC8-1_GL0089494;MH0020_GL0009703;MH0236_GL0047541;T2D-61A_GL0009666;765640925-stool1_revised_scaffold19710_3_gene53319;O2.UC15-0_GL0033672;V1.CD20-4_GL0092369;MH0026_GL0025727;MH0003_GL0030501	0	0	81.622	83.779	2	0.018415	66907	Xu_20190729_FecalMicrobiome_V47_Kac	85.731	45.882	0	0	0	0	0	0	0	16946;7923;15231;5662;14169;16728;5842	1250		1
1307	AFKDEYDTPIAR	Acetyl (K)	1466.7	0.704159	O2.UC11-2_GL0086448	1	1	43.645	44.184	2	0.0084173	35374	Xu_20190521_FecalMicrobiome_PTMenrichment_Kac_V43	83.869	35.445	42740000	12595000	11527000	0	4929400	13688000	0	14075	1251	27046	2
1308	AFKHYCAK	Acetyl (K)	1065.51	0.506586	V1.UC26-4_GL0129773;O2.UC21-2_GL0133440;MH0462_GL0145356;V1.CD55-0_GL0109359	1	1	11.954	12.13	3	0.014441	5553	Xu_20190521_FecalMicrobiome_PTMenrichment_Kac_V44	68.214	43.271	6220000	0	2503300	3716600	0	0	0	17577	1252	32039	1
1309	AFKITQQSGAYWK	Acetyl (K)	1568.8	0.798728	MH0128_GL0006952;MH0211_GL0170086;DOF004_GL0085307;MH0426_GL0190802;O2.UC27-2_GL0081050;MH0014_GL0028839;O2.UC38-1_GL0071972;MH0110_GL0073430;V1.UC53-4_GL0102978;MH0247_GL0060938;NOM002_GL0069274;V1.CD36-0_GL0110497	1	1	61.531	62.033	2	4.4663e-11	51407	Xu_20190521_FecalMicrobiome_PTMenrichment_Kac_V43	173.64	112.08	24169000	0	12204000	6878900	0	0	5086600	8462;2548;5441;8046;10821;13842;16887	1253	4979;4980	2
1310	AFKLDELIHK	Acetyl (K)	1254.7	0.697223	MH0006_GL0105603	1	1	69.785	70.987	3	0.0025425	56721	Xu_20190729_FecalMicrobiome_V42_Kac	87.298	64.072	6393900	6393900	0	0	0	0	0	4403	1254	9700	2
1311	AFKLGLNSFEIPK	Acetyl (K)	1504.83	0.828966	O2.UC48-0_GL0102815;V1.UC5-3_GL0104129;V1.UC5-3_GL0074629	1	1	93.596	95	2	2.612e-30	77317	Xu_20190729_FecalMicrobiome_V42_Kac	215.08	140.16	504710000	249130000	122280000	17066000	2856600	0	113380000	14977;17838;17836	1255	28381;32370	10
1312	AFKLGLNTFEIPK	Acetyl (K)	1518.84	0.844616	V1.FI17_GL0221869	1	1	95.57	97.425	2	2.0184e-05	82392	Xu_20190813_FecalMicrobiome_V46_Kac_12ulOfRemaining	158.05	42.815	166860000	38734000	24055000	3863300	0	60905000	39304000	17266	1256	31610	2
1313	AFKNWGLTELAK	Acetyl (K)	1418.76	0.755801	MH0168_GL0014685	1	1	81.293	82.245	2	0.0032891	69707	Xu_20190521_FecalMicrobiome_PTMenrichment_Kac_V44	97.472	47.756	13513000	0	0	13513000	0	0	0	9299	1257	19493	2
1314	AFKSHILEK	Acetyl (K)	1113.62	0.618244	MH0080_GL0008759	1	1	25.268	26.021	3	0.0076929	18728	Xu_20190521_FecalMicrobiome_PTMenrichment_Kac_V44	72.848	41.354	22743000	0	0	22743000	0	0	0	7058	1258	15098	1
1315	AFKTVTTK	Acetyl (K)	936.528	0.528032	sp|Q8WZ42-11|TITIN_HUMAN;sp|Q8WZ42-4|TITIN_HUMAN;sp|Q8WZ42-7|TITIN_HUMAN;sp|Q8WZ42-2|TITIN_HUMAN;sp|Q8WZ42|TITIN_HUMAN;sp|Q8WZ42-8|TITIN_HUMAN;sp|Q8WZ42-13|TITIN_HUMAN;tr|A0A0A0MTS7|A0A0A0MTS7_HUMAN;sp|Q8WZ42-12|TITIN_HUMAN;sp|Q8WZ42-5|TITIN_HUMAN;sp|Q8WZ42-3|TITIN_HUMAN;sp|Q8WZ42-10|TITIN_HUMAN;tr|A0A0A0MRA3|A0A0A0MRA3_HUMAN;sp|Q8WZ42-9|TITIN_HUMAN	1	1	15.527	15.979	2	0.034714	9247	Xu_20190521_FecalMicrobiome_PTMenrichment_Kac_V44	80.438	20.797	22352000	0	0	22352000	0	0	0	15857	1259		1
1316	AFKYESGK	Acetyl (K)	970.476	0.475997	MH0012_GL0196811;MH0293_GL0191088;V1.UC31-0_GL0041309	1	1	16.72	16.72	2	0.022488	9943	Xu_20190521_FecalMicrobiome_PTMenrichment_Kac_V43	94.114	43.988	74860000	0	74860000	0	0	0	0	5306;11452;17607	1260	11657;23084	1
1317	AFKYFIENAPAAQNDR	Acetyl (K)	1895.92	0.916611	764002286-stool1_revised_scaffold2122_1_gene10000	1	1	63.83	67.188	2	0.00070037	56099	Xu_20190813_FecalMicrobiome_V46_Kac_12ulOfRemaining	102.66	62.072	9100500	0	0	0	0	9100500	0	1563	1261	2998	1
1318	AFKYFIENAPAAQNDRAEIR	Acetyl (K)	2365.18	0.181493	764002286-stool1_revised_scaffold2122_1_gene10000	1	2	66.597	67.551	3	0.00094399	53532	Xu_20190729_FecalMicrobiome_V47_Kac	72.421	49.547	10601000	0	0	0	0	0	10601000	1563	1262	2998	1
1319	AFLAEKEQEYTDK	Acetyl (K)	1612.76	0.762068	MH0001_GL0004528;MH0404_GL0099659;MH0055_GL0059941	1	1	51.741	52.594	2	0.00020964	43060	Xu_20190521_FecalMicrobiome_PTMenrichment_Kac_V44	145.55	36.135	73733000	0	0	73733000	0	0	0	3016;6535	1263	6007	2
1320	AFLEAMEESFKHK	Acetyl (K)	1607.77	0.765379	V1.CD11-0_GL0028680	1	1	86.34	86.34	2;3	2.6248e-11	73287	Xu_20190521_FecalMicrobiome_PTMenrichment_Kac_V43	178.08	137.36	42713000	0	42713000	0	0	0	0	16613	1264	30736;30737	4
1321	AFLEKLLAVPK	Acetyl (K)	1269.77	0.76966	T2D-173A_GL0032785;765094712-stool1_revised_scaffold5950_1_gene7180	1	1	101.82	103.42	2	0.0032415	84319	Xu_20190729_FecalMicrobiome_V45_Kac	103.7	55.609	3175500	0	0	0	3175500	0	0	1844	1265	3543	2
1322	AFLERDAEPILKR	Acetyl (K)	1598.88	0.878041	O2.UC15-1_GL0118322	1	2	52.395	52.772	3	0.0009837	41472	Xu_20190729_FecalMicrobiome_V45_Kac	97.716	67.233	81873000	8186900	0	16376000	27110000	0	30200000	14245	1266	27302	5
1323	AFLERDPEPILKR	Acetyl (K)	1624.89	0.893691	MH0458_GL0111665;MH0247_GL0028077	1	2	51.951	52.695	3	5.8224e-05	40310	Xu_20190729_FecalMicrobiome_V47_Kac	146.67	106.61	341490000	49646000	42216000	17412000	11818000	130840000	89558000	13268	1267	25787	11
1324	AFLFFAYPTK	Unmodified	1203.63	0.632832	765034022-stool1_revised_scaffold1005_1_gene11980;MH0133_GL0030369;MH0101_GL0076149;V1.FI12_GL0127864;O2.UC1-0_GL0032214;O2.UC24-2_GL0130959;V1.FI12_GL0096445;T2D-105A_GL0042398;MH0415_GL0061592;MH0238_GL0136253;O2.UC26-2_GL0065707;MH0328_GL0125319;765094712-stool1_revised_scaffold3525_1_gene49261;T2D-26A_GL0076010;MH0101_GL0055224;MH0038_GL0059548;MH0028_GL0022811;ED15A_GL0036600;MH0185_GL006040…	0	0	95.063	96.547	2	0.011077	77319	Xu_20190729_FecalMicrobiome_V47_Kac	117.89	85.955	117180000	20316000	24012000	4019500	12957000	0	55874000	1758;4354;12370;5293	1268		9
1325	AFLGAGINLPKYK	Acetyl (K)	1432.81	0.807836	MH0086_GL0068074;O2.UC47-2_GL0003455;MH0127_GL0032907	1	1	77.311	78.715	2	0.00077361	63619	Xu_20190729_FecalMicrobiome_V42_Kac	107.15	77.681	0	0	0	0	0	0	0	7260	1269	15499	1
1326	AFLGAGVNLPKYK	Acetyl (K)	1418.79	0.792186	MH0089_GL0041666	1	1	70.337	70.437	2	0.007647	56523	Xu_20190729_FecalMicrobiome_V45_Kac	83.647	38.784	7000500	0	0	0	7000500	0	0	7502	1270	16046;16047	1
1327	AFLGAGVNLPKYKK	Acetyl (K)	1546.89	0.887149	MH0089_GL0041666	1	2	58.38	58.08	3	0.020507	45919	Xu_20190729_FecalMicrobiome_V45_Kac	55.314	31.858	3061500	0	0	0	3061500	0	0	7502	1271	16046;16047	1
1328	AFLIGGGIGVPPMLQLAK	Unmodified	1781.03	0.0273477	DLM017_GL0030247;MH0002_GL0074578;MH0103_GL0016556;MH0399_GL0187837;V1.UC47-4_GL0075265;O2.UC12-1_GL0169235;MH0143_GL0157451;MH0069_GL0022847;MH0456_GL0143455	0	0	114.84	116.92	2	6.4406e-05	100777	Xu_20190813_FecalMicrobiome_V46_Kac_12ulOfRemaining	112.83	74.431	7558500	0	0	0	2727900	4830600	0	2441	1272		1
1329	AFLKFDK	Acetyl (K)	909.496	0.496004	MH0002_GL0032818;MH0145_GL0110748	1	1	50.549	50.77	2	0.032436	41884	Xu_20190521_FecalMicrobiome_PTMenrichment_Kac_V43	113.7	52.908	466410000	18388000	113860000	12100000	205230000	0	116840000	3388;8910	1273	7335;7336	2
1330	AFLYFQLLR	Unmodified	1169.66	0.659715	MH0006_GL0129178	0	0	104.72	106.12	2	0.020594	86538	Xu_20190729_FecalMicrobiome_V45_Kac	97.068	0	9031100	0	0	0	9031100	0	0	4453	1274		1
1331	AFMERDPEPILKR	Acetyl (K)	1642.85	0.850112	V1.CD21-0_GL0083445;O2.UC53-2_GL0053172	1	2	46.257	47.323	3	0.00059092	35873	Xu_20190729_FecalMicrobiome_V47_Kac	106.17	87.342	192220000	30167000	0	17581000	0	95589000	48884000	16748	1275	30916	8
1332	AFMKPETKLVCMIK	Acetyl (K)	1736.9	0.902741	MH0005_GL0007614	1	2	75.362	76.215	3	0.011771	64396	Xu_20190521_FecalMicrobiome_PTMenrichment_Kac_V44	63.128	46.384	11383000	0	0	11383000	0	0	0	4073	1276	8882	1
1333	AFMLGLHAQLR	Oxidation (M)	1271.68	0.680861	158883629-stool1_revised_scaffold322_2_gene11837	0	0	52.027	52.604	3	0.0095718	40041	Xu_20190729_FecalMicrobiome_V47_Kac	72.006	48.155	10318000	2524900	0	0	0	0	7792900	238	1277		3
1334	AFMLGLHAQLR	Unmodified	1255.69	0.685947	158883629-stool1_revised_scaffold322_2_gene11837	0	0	60.859	61.336	3	0.0015397	47824	Xu_20190729_FecalMicrobiome_V47_Kac	83.869	50.002	37897000	4301300	0	774950	2954600	0	29866000	238	1277		4
1335	AFMLTIGNLAMR	2 Oxidation (M)	1368.69	0.689377	DOM016_GL0077606;MH0160_GL0037911;T2D-113A_GL0047197;T2D-133A_GL0121986;T2D-48A_GL0066045;V1.CD38-0_GL0024027;V1.UC55-4_GL0023303;MH0002_GL0027608;T2D-135A_GL0117297;MH0092_GL0032121;V1.CD38-0_GL0059180;T2D-135A_GL0069537;MH0267_GL0073843;MH0013_GL0018438;MH0408_GL0207484;159207311-stool1_revised_scaffold35941_1_gene172198;MH0314_GL0119319;MH0037_GL0036769;160643649-stool1_revised_scaffold14631_1…	0	0	74.078	74.906	2	0.0064994	62780	Xu_20190521_FecalMicrobiome_PTMenrichment_Kac_V43	81.95	36.582	25365000	0	14204000	0	0	0	11161000	2727;9127;16893;17893;3353;7582;321;769;6986;7836;2862;6952;7966;14626	1278		2
1336	AFMLTIGNLAMR	Oxidation (M)	1352.69	0.694463	DOM016_GL0077606;MH0160_GL0037911;T2D-113A_GL0047197;T2D-133A_GL0121986;T2D-48A_GL0066045;V1.CD38-0_GL0024027;V1.UC55-4_GL0023303;MH0002_GL0027608;T2D-135A_GL0117297;MH0092_GL0032121;V1.CD38-0_GL0059180;T2D-135A_GL0069537;MH0267_GL0073843;MH0013_GL0018438;MH0408_GL0207484;159207311-stool1_revised_scaffold35941_1_gene172198;MH0314_GL0119319;MH0037_GL0036769;160643649-stool1_revised_scaffold14631_1…	0	0	84.751	85.83	2	3.1581e-07	73759	Xu_20190521_FecalMicrobiome_PTMenrichment_Kac_V43	169.12	114.14	76931000	0	45311000	0	0	0	31621000	2727;9127;16893;17893;3353;7582;321;769;6986;7836;2862;6952;7966;14626	1278		7
1337	AFMLTIGNLAMR	Unmodified	1336.7	0.699548	DOM016_GL0077606;MH0160_GL0037911;T2D-113A_GL0047197;T2D-133A_GL0121986;T2D-48A_GL0066045;V1.CD38-0_GL0024027;V1.UC55-4_GL0023303;MH0002_GL0027608;T2D-135A_GL0117297;MH0092_GL0032121;V1.CD38-0_GL0059180;T2D-135A_GL0069537;MH0267_GL0073843;MH0013_GL0018438;MH0408_GL0207484;159207311-stool1_revised_scaffold35941_1_gene172198;MH0314_GL0119319;MH0037_GL0036769;160643649-stool1_revised_scaffold14631_1…	0	0	94.942	96.321	2	6.8486e-07	82068	Xu_20190521_FecalMicrobiome_PTMenrichment_Kac_V43	198.65	153.48	99939000	0	63608000	0	0	0	36331000	2727;9127;16893;17893;3353;7582;321;769;6986;7836;2862;6952;7966;14626	1278		5
1338	AFMNVKHWPWMK	Acetyl (K)	1615.78	0.779195	sp|P12882|MYH1_HUMAN;sp|P13535|MYH8_HUMAN;sp|Q9Y623|MYH4_HUMAN	1	1	89.472	90.651	3	0.0023032	72925	Xu_20190729_FecalMicrobiome_V47_Kac	81.09	59.54	7577600	0	1115800	0	0	0	6461800	15728;15731;15887	1279	29364	4
1339	AFMPYGGIKMAEESCK	Acetyl (K);Oxidation (M)	1875.82	0.820527	MH0127_GL0054691;MH0253_GL0150716;MH0271_GL0020842;MH0345_GL0145194;SZEY-08A_GL0050923;V1.UC47-4_GL0046111	1	1	61.075	61.451	2	0.010958	50688	Xu_20190521_FecalMicrobiome_PTMenrichment_Kac_V43	75.78	61.361	10675000	0	4808900	0	0	0	5865600	8436;10936;11149;11975;15898;17754	1280	17821;17822;22617	1
1340	AFMPYGGIKMAEESCK	Acetyl (K)	1859.83	0.825613	MH0127_GL0054691;MH0253_GL0150716;MH0271_GL0020842;MH0345_GL0145194;SZEY-08A_GL0050923;V1.UC47-4_GL0046111	1	1	72.383	73.185	2	0.0026138	61164	Xu_20190521_FecalMicrobiome_PTMenrichment_Kac_V43	89.43	40.482	26839000	0	8451100	3409200	0	0	14979000	8436;10936;11149;11975;15898;17754	1280	17821;17822;22617	1
1341	AFMYIFSSFSR	Unmodified	1354.64	0.637994	MH0346_GL0142254	0	0	103.41	103.41	2	0.014246	88289	Xu_20190521_FecalMicrobiome_PTMenrichment_Kac_V43	89.247	69.461	9359600	0	9359600	0	0	0	0	11998	1281		1
1342	AFNEYKVSLR	Acetyl (K)	1267.66	0.656087	MH0230_GL0067136	1	1	51.899	52.401	2	0.013501	41891	Xu_20190813_FecalMicrobiome_V46_Kac_12ulOfRemaining	79.974	45.721	36743000	13061000	3201800	11531000	0	0	8949400	10557	1282	21701	2
1343	AFNFHVIDLK	Unmodified	1202.64	0.644794	MH0178_GL0051452;V1.UC29-0_GL0009466	0	0	66.87	70.128	2	0.037219	58979	Xu_20190813_FecalMicrobiome_V46_Kac_12ulOfRemaining	77.533	36.651	8951200	0	0	0	0	8951200	0	9444	1283		1
1344	AFNFHVIDLKDGNDMDQIADAFK	Acetyl (K);Oxidation (M)	2681.24	0.243167	MH0178_GL0051452	1	1	98.422	101.58	3	8.8303e-05	87296	Xu_20190813_FecalMicrobiome_V46_Kac_12ulOfRemaining	80.061	63.13	12692000	0	0	0	0	12692000	0	9444	1284	19775	1
1345	AFNFHVIDLKDGNDMDQIADAFK	Acetyl (K)	2665.25	0.248252	MH0178_GL0051452	1	1	112.48	114.69	3	0.00040345	98920	Xu_20190813_FecalMicrobiome_V46_Kac_12ulOfRemaining	70.994	57.673	11665000	0	0	0	0	9271000	2393500	9444	1284	19775	3
1346	AFNGEQKSINNFK	Acetyl (K)	1537.75	0.752506	NLM029_GL0014231	1	1	97.008	98.438	3	0.03286	83824	Xu_20190521_FecalMicrobiome_PTMenrichment_Kac_V43	43.382	15.521	19741000	0	9685400	0	0	0	10056000	13739	1285	26558	3
1347	AFNHSDKDVYEDPVFTVSFETTK	Acetyl (K)	2717.25	0.249692	N027A_GL0032786;NLM009_GL0007727	1	1	83.857	84.809	3	0.0038774	71929	Xu_20190521_FecalMicrobiome_PTMenrichment_Kac_V44	52.79	39.198	6142000	0	0	6142000	0	0	0	13349;13649	1286	25932	1
1348	AFNMIVLGGLLK	Oxidation (M)	1290.74	0.736979	DOM005_GL0008834;V1.UC26-4_GL0123244;N087A_GL0111662;N085A_GL0045042;N082A_GL0098618;MH0414_GL0112660;MH0381_GL0092049;MH0333_GL0014622;MH0188_GL0070731;MH0152_GL0044952;MH0143_GL0110344;MH0037_GL0054445;MH0016_GL0081532;MH0011_GL0024738;MH0004_GL0031462;765094712-stool1_revised_scaffold5881_1_gene8087;MH0198_GL0133291;MH0257_GL0065767;NLM005_GL0030949;MH0458_GL0054652;DOM014_GL0029445;NOM023_GL0…	0	0	89.212	90.951	2	0.0013269	77853	Xu_20190813_FecalMicrobiome_V46_Kac_12ulOfRemaining	124.92	49.879	82587000	0	18424000	0	0	27660000	36503000	1835	1287		3
1349	AFNMIVLGGLLK	Unmodified	1274.74	0.742065	DOM005_GL0008834;V1.UC26-4_GL0123244;N087A_GL0111662;N085A_GL0045042;N082A_GL0098618;MH0414_GL0112660;MH0381_GL0092049;MH0333_GL0014622;MH0188_GL0070731;MH0152_GL0044952;MH0143_GL0110344;MH0037_GL0054445;MH0016_GL0081532;MH0011_GL0024738;MH0004_GL0031462;765094712-stool1_revised_scaffold5881_1_gene8087;MH0198_GL0133291;MH0257_GL0065767;NLM005_GL0030949;MH0458_GL0054652;DOM014_GL0029445;NOM023_GL0…	0	0	107.94	110.27	2	8.3881e-13	94629	Xu_20190521_FecalMicrobiome_PTMenrichment_Kac_V43	138.4	99.374	177010000	3758800	0	0	10241000	59114000	103900000	1835	1287		10
1350	AFNQADKNEAK	Acetyl (K)	1276.6	0.604779	MH0005_GL0016200;MH0389_GL0052809	1	1	11.424	11.775	2	0.0040025	5156	Xu_20190521_FecalMicrobiome_PTMenrichment_Kac_V44	99.815	70.006	12644000	0	0	12644000	0	0	0	4129;12464	1288	9018;9019	1
1351	AFNQADKNEAKAYVNNIASDK	Acetyl (K)	2352.13	0.134603	MH0005_GL0016200;MH0389_GL0052809	1	2	58.158	58.91	3	0.0017542	49140	Xu_20190521_FecalMicrobiome_PTMenrichment_Kac_V44	66.264	50.498	10582000	0	0	10582000	0	0	0	4129;12464	1289	9018;9019	1
1352	AFNVKLAK	Acetyl (K)	931.549	0.549102	MH0105_GL0073641;MH0319_GL0025300;BGI-33A_GL0065107;V1.UC21-0_GL0034115;MH0085_GL0007682	1	1	36.044	35.919	2	0.016958	27741	Xu_20190521_FecalMicrobiome_PTMenrichment_Kac_V44	101.69	43.004	15494000	0	0	10581000	4913000	0	0	7925	1290	16839	1
1353	AFPAAILNDALNTGKYDR	Acetyl (K)	1991.01	0.01124	O2.UC49-0_GL0022052;158499257-stool1_revised_scaffold27842_2_gene9137;SZEY-24A_GL0025030	1	1	99.496	100.62	2	0.0019309	85663	Xu_20190521_FecalMicrobiome_PTMenrichment_Kac_V44	82.34	8.7162	30203000	4893600	9546700	15762000	0	0	0	15023;157	1291	232	1
1354	AFPSMTGALADYLKR	Acetyl (K)	1681.85	0.849777	MH0001_GL0010103;MH0400_GL0119610	1	1	100.56	101.41	2;3	0.0005124	86775	Xu_20190521_FecalMicrobiome_PTMenrichment_Kac_V44	134.99	97.434	14763000	0	0	14763000	0	0	0	3096	1292	6320	3
1355	AFPVDVEDKGDGYEVK	Acetyl (K)	1808.85	0.84686	V1.FI25_GL0043784;V1.UC40-1_GL0104482;V1.UC43-0_GL0145878;MH0284_GL0154289;V1.CD16-0_GL0062616;O2.UC31-0_GL0015134;MH0343_GL0099409;V1.UC47-4_GL0016486;BGI003A_GL0035972;MH0284_GL0078184;MH0321_GL0058558	1	1	61.011	61.763	2	0.0077661	51307	Xu_20190521_FecalMicrobiome_PTMenrichment_Kac_V44	76.522	59.891	5665100	0	0	5665100	0	0	0	1978	1293	3805	2
1356	AFQDKLGADYYPMHLGAYDR	Acetyl (K)	2372.09	0.0895666	MH0195_GL0174946	1	1	83.275	83.275	3	0.00017018	70412	Xu_20190521_FecalMicrobiome_PTMenrichment_Kac_V43	82.609	67.719	11977000	0	11977000	0	0	0	0	9947	1294	20670	1
1357	AFQEKLGDDYYPLHLGAYDR	Acetyl (K)	2412.14	0.138625	159814214-stool2_revised_scaffold10699_1_gene75561;MH0062_GL0012654;MH0247_GL0134933	1	1	83.311	84.605	3	7.4634e-09	71617	Xu_20190521_FecalMicrobiome_PTMenrichment_Kac_V43	132.45	105.61	106800000	0	28929000	10636000	12583000	37678000	16978000	641;6698;10833	1295	1190	10
1358	AFQEKLGDDYYPMHLGAYDR	Acetyl (K)	2430.09	0.095046	V1.UC14-0_GL0072723	1	1	77.92	79.449	3	2.9725e-08	64342	Xu_20190729_FecalMicrobiome_V45_Kac	117.74	100.15	28918000	0	0	0	9237500	19681000	0	17478	1296	31893	2
1359	AFQEKLGDDYYPMHLGAYDR	Acetyl (K);Oxidation (M)	2446.09	0.0899606	V1.UC14-0_GL0072723	1	1	64.554	67.913	3	0.013326	57032	Xu_20190813_FecalMicrobiome_V46_Kac_12ulOfRemaining	51.196	37.741	12878000	0	0	0	0	12878000	0	17478	1296	31893	1
1360	AFQIHLDEVEKR	Acetyl (K)	1525.79	0.788892	MH0448_GL0196177;MH0402_GL0215474;MH0303_GL0201316;MH0275_GL0001172;MH0224_GL0068205;MH0132_GL0068295;MH0097_GL0061696;BGI-15A_GL0034893	1	1	57.147	57.749	3	0.0048494	45558	Xu_20190729_FecalMicrobiome_V42_Kac	74.987	53.174	3394200	3394200	0	0	0	0	0	2025	1297	3905	1
1361	AFQKIYTK	Acetyl (K)	1039.57	0.570232	O2.UC36-1_GL0015165;MH0239_GL0111267;MH0152_GL0000412;V1.CD38-0_GL0152213;T2D-113A_GL0056951;MH0381_GL0049480;MH0267_GL0025915;MH0206_GL0136790;T2D-48A_GL0007257;NOF010_GL0083897;N087A_GL0056036;N085A_GL0044684;N028A_GL0027201;MH0402_GL0035824;MH0203_GL0139455;MH0090_GL0074231;MH0085_GL0041673;MH0006_GL0154823;765094712-stool1_revised_scaffold1647_1_gene36355;T2D-133A_GL0097018;O2.UC57-2_GL010369…	1	1	28.471	28.459	2	0.026425	19116	Xu_20190729_FecalMicrobiome_V45_Kac	89.355	28.567	37861000	8201300	9926600	4844200	14889000	0	0	1795;3892	1298	3416	2
1362	AFQKTVDYCHEK	Acetyl (K)	1566.71	0.713678	MH0077_GL0017890;DLF002_GL0044617;O2.UC12-1_GL0169236;MH0143_GL0157452;V1.CD30-0_GL0110050	1	1	23.097	23.097	3	0.031139	16125	Xu_20190521_FecalMicrobiome_PTMenrichment_Kac_V43	44.426	23.175	3695700	0	3695700	0	0	0	0	2133	1299	4146;4147	1
1363	AFRDDYDTPIAAGKK	Acetyl (K)	1708.84	0.842049	MH0239_GL0016962;MH0197_GL0154481	1	2	34.888	35.259	3	0.0021331	25853	Xu_20190729_FecalMicrobiome_V45_Kac	82.102	49.368	55758000	0	4393500	12729000	13479000	20827000	4328700	9979	1300	20717	3
1364	AFRDDYDTPIYLGKK	Acetyl (K)	1842.92	0.915214	MH0462_GL0153717;MH0205_GL0017043;MH0358_GL0162689;MH0087_GL0033676;457421.CBFG_03458;T2D-61A_GL0038320;T2D-61A_GL0015941	1	2	58.149	58.525	3	0.032647	48681	Xu_20190521_FecalMicrobiome_PTMenrichment_Kac_V44	47.545	19.896	12391000	0	3471500	8919900	0	0	0	10216	1301	21150	1
1365	AFRDIDLENKLLEEAHK	Acetyl (K)	2082.07	0.0745685	MH0260_GL0041287	1	2	77.192	78.044	3	0.0099194	66246	Xu_20190521_FecalMicrobiome_PTMenrichment_Kac_V44	56.424	20.552	11845000	0	0	11845000	0	0	0	10990	1302	22361;22362	1
1366	AFRDVELEKLVLEEAHK	Acetyl (K)	2067.1	0.100055	NLF014_GL0019275	1	2	82.5	84.657	3	0.02789	67566	Xu_20190729_FecalMicrobiome_V47_Kac	45.094	20.309	5936900	0	0	0	0	0	5936900	13601	1303	26318	1
1367	AFRDVELEKQVLAEAHK	Acetyl (K)	2024.07	0.0690892	N087A_GL0105749;MH0016_GL0047528;765094712-stool1_revised_scaffold5991_1_gene44762;V1.CD13-0_GL0054231	1	2	65.162	66.216	3;4	0.002718	52214	Xu_20190729_FecalMicrobiome_V47_Kac	70.942	46.655	25644000	0	0	0	0	0	25644000	1848	1304	3548;3549	1
1368	AFRDVELEKQVLEEAYK	Acetyl (K)	2108.08	0.0789852	159713063-stool1_revised_scaffold1194_1_gene72597;V1.CD32-0_GL0123425;MH0039_GL0020196;MH0113_GL0010939;MH0189_GL0151619	1	2	87.262	88.553	3	1.5041e-05	71063	Xu_20190729_FecalMicrobiome_V47_Kac	120.9	82.073	91905000	20143000	10574000	0	9993000	0	51195000	583;9769	1305	1064	9
1369	AFRHEIKK	Acetyl (K)	1069.6	0.603263	765094712-stool2_revised_scaffold15661_1_gene16221;MH0058_GL0009782;NOF005_GL0088839	1	2	9.6379	9.8135	3	0.0298	3488	Xu_20190521_FecalMicrobiome_PTMenrichment_Kac_V43	61.78	13.356	3878000	0	3482500	395500	0	0	0	1863	1306	3584	1
1370	AFSDAFKQAGPK	Acetyl (K)	1307.65	0.651001	MH0319_GL0112716	1	1	41.795	42.647	2	0.017142	34198	Xu_20190521_FecalMicrobiome_PTMenrichment_Kac_V44	74.533	53.632	4262600	0	0	4262600	0	0	0	11664	1307	23370	1
1371	AFSERDPEPILKR	Acetyl (K)	1598.84	0.841655	O2.UC30-1_GL0077274	1	2	35.65	37.204	3	0.016813	27418	Xu_20190813_FecalMicrobiome_V46_Kac_12ulOfRemaining	58.831	34.111	30551000	0	0	3840300	0	26711000	0	14615	1308	27858	1
1372	AFSFSEPHIPGLNYSFSGFK	Unmodified	2231.07	0.0687549	NOM017_GL0031255	0	0	103.83	104.26	3	0.024381	89324	Xu_20190521_FecalMicrobiome_PTMenrichment_Kac_V44	61.102	46.333	11273000	0	4221700	7051300	0	0	0	13881	1309		0
1373	AFSFSPQVLVEKSLK	Acetyl (K)	1720.94	0.939973	MH0012_GL0069249;MH0008_GL0040485;NOF013_GL0033342;MH0067_GL0051478;MH0128_GL0016599;MH0243_GL0101948;MH0152_GL0016809;MH0224_GL0090323;T2D-109A_GL0043194;MH0355_GL0062920;MH0116_GL0036128;MH0200_GL0190774;MH0012_GL0084249;T2D-112A_GL0032722;MH0427_GL0030490;MH0337_GL0045064;MH0031_GL0039256;MH0055_GL0053435;T2D-51A_GL0124498;MH0360_GL0064713;MH0124_GL0012674;MH0050_GL0029440;MH0189_GL0056384;MH0…	1	1	105.94	106.37	2	0.0002258	91032	Xu_20190521_FecalMicrobiome_PTMenrichment_Kac_V44	122.42	89.925	6180700	0	2157200	4023400	0	0	0	4699;10107;5086;16140;6014;6531;12142;13020;79	1310	117;10328	2
1374	AFSHFYVAYR	Unmodified	1259.61	0.608742	MH0283_GL0059860;MH0404_GL0005831;MH0330_GL0016723;MH0012_GL0186888	0	0	46.93	46.93	3	0.0002502	38111	Xu_20190521_FecalMicrobiome_PTMenrichment_Kac_V43	126.31	103.4	36221000	0	36221000	0	0	0	0	11319	1311		2
1375	AFSISKIDK	Acetyl (K)	1049.58	0.575711	O2.UC37-0_GL0068788;MH0074_GL0027438;NLM017_GL0037211;O2.UC40-1_GL0052079;MH0086_GL0024481	1	1	47.683	47.983	2	0.010903	36826	Xu_20190729_FecalMicrobiome_V42_Kac	95.502	41.822	13973000	13973000	0	0	0	0	0	6977	1312	14940	1
1376	AFSWNKGFK	Acetyl (K)	1125.56	0.56073	O2.UC22-1_GL0149148;O2.UC26-1_GL0043331;SZEY-55A_GL0043687;MH0340_GL0154381;V1.CD50-0_GL0146736;T2D-140A_GL0089593;MH0169_GL0126932;MH0094_GL0083370;MH0191_GL0008637;V1.FI07_GL0111880;MH0457_GL0300949;MH0227_GL0077144;MH0212_GL0008056;MH0086_GL0049870;MH0012_GL0099208;MH0183_GL0085274;MH0454_GL0240266;MH0345_GL0165132	1	1	63.141	62.941	2	0.0080222	50225	Xu_20190729_FecalMicrobiome_V45_Kac	114.5	49.251	0	0	0	0	0	0	0	14468	1313	27630	1
1377	AFSYTEVEECGCMGR	Unmodified	1794.7	0.701141	sp|P98088|MUC5A_HUMAN	0	0	51.986	52.639	2	0.00042953	40169	Xu_20190729_FecalMicrobiome_V47_Kac	122.7	116.98	4133600	0	0	0	0	0	4133600	15800	1314		1
1378	AFTAQIIINHIQAR	Unmodified	1594.89	0.89436	T2D-70A_GL0084810	0	0	71.695	72.497	3	0.0014496	57480	Xu_20190729_FecalMicrobiome_V47_Kac	94.122	66.44	25525000	0	7075200	4620200	0	0	13829000	16478	1315		2
1379	AFTAQIIINHVEAR	Unmodified	1581.86	0.862725	V1.UC38-4_GL0109824;V1.CD50-0_GL0123398;657314.CK5_06560;V1.FI33_GL0020242;O2.UC8-2_GL0055326;V1.UC53-0_GL0008679;V1.UC52-1_GL0071177;MH0192_GL0151546	0	0	68.223	69.202	3	0.03284	54854	Xu_20190729_FecalMicrobiome_V47_Kac	73.887	45.56	11346000	6178700	0	0	0	0	5167500	1228;17817	1316		0
1380	AFTAQIIINHVQAR	Unmodified	1580.88	0.87871	MH0270_GL0136546;158499257-stool2_revised_scaffold72175_2_gene152912;O2.UC48-0_GL0101313;V1.UC55-0_GL0082656;V1.UC34-0_GL0044941;O2.UC21-1_GL0039176;V1.FI15_GL0077788;MH0454_GL0213640;V1.FI17_GL0079281;T2D-113A_GL0001245;MH0362_GL0160723;MH0196_GL0177872;O2.UC57-2_GL0125107;MH0447_GL0115923;763982056-stool1_revised_C592831_1_gene64586;MH0402_GL0222829;MH0204_GL0170218;MH0211_GL0020106;MH0027_GL00…	0	0	61.077	61.718	2;3	9.7959e-05	48198	Xu_20190729_FecalMicrobiome_V47_Kac	126.1	105.64	369610000	0	101770000	27300000	68232000	20340000	151970000	185;11528;11825;15113;17115	1317		8
1381	AFTDAVAEELAKGGK	Acetyl (K)	1547.78	0.783138	MH0203_GL0167001	1	1	72.326	73.179	2	0.0019778	61804	Xu_20190521_FecalMicrobiome_PTMenrichment_Kac_V44	86.114	39.508	0	0	0	0	0	0	0	10154	1318	21051	1
1382	AFTDTVAEQLKAGEK	Acetyl (K)	1648.83	0.830816	MH0006_GL0063007;T2D-70A_GL0085114	1	1	63.487	64.456	2;3	3.0784e-69	54329	Xu_20190813_FecalMicrobiome_V46_Kac_12ulOfRemaining	252.96	184.17	156770000	69996000	51480000	2992100	0	32301000	0	4316;16479	1319	9513	6
1383	AFTDVIAEELKK	Acetyl (K)	1404.75	0.750046	V1.CD54-0_GL0037610	1	1	77.6	80.256	2	0.021105	68780	Xu_20190813_FecalMicrobiome_V46_Kac_12ulOfRemaining	81.525	21.594	4399700	0	0	0	0	4399700	0	17006	1320	31296	1
1384	AFTDVVAEELKK	Acetyl (K)	1390.73	0.734396	MH0229_GL0213710;O2.UC58-0_GL0139472;MH0421_GL0094741;MH0081_GL0038987;V1.CD25-4_GL0061207;V1.UC21-0_GL0012861;O2.UC35-0_GL0092050;MH0189_GL0153097;159611913-stool1_revised_C708413_1_gene37038;O2.UC49-2_GL0084251	1	1	74.616	75.778	2;3	1.6867e-31	64814	Xu_20190813_FecalMicrobiome_V46_Kac_12ulOfRemaining	219.5	92.954	266770000	43982000	39582000	7753500	58166000	91350000	25940000	10522;14697	1321	21655	15
1385	AFTDVVAEELKKGEK	Acetyl (K)	1704.89	0.893416	MH0229_GL0213710;O2.UC58-0_GL0139472;MH0421_GL0094741;MH0081_GL0038987;V1.UC21-0_GL0012861;O2.UC35-0_GL0092050;MH0189_GL0153097;159611913-stool1_revised_C708413_1_gene37038;O2.UC49-2_GL0084251	1	2	73.976	74.665	3	0.0013989	60305	Xu_20190729_FecalMicrobiome_V45_Kac	87.932	25.554	37246000	8957600	9118100	4980800	14189000	0	0	10522;14697	1322	21655	7
1386	AFTEVVAEELKK	Acetyl (K)	1404.75	0.750046	MH0005_GL0005165;765701615-stool1_revised_C1373478_1_gene33850	1	1	69.289	70.191	2	1.2202e-12	56470	Xu_20190729_FecalMicrobiome_V42_Kac	135.86	29.884	0	0	0	0	0	0	0	4046	1323	8815	1
1387	AFTFSKPHIPDYNYSFSGLK	Acetyl (K)	2360.15	0.147733	MH0002_GL0007861;NOF013_GL0061965;MH0113_GL0092253;DOM024_GL0050916	1	1	92.749	94.954	3	0.010564	77041	Xu_20190729_FecalMicrobiome_V42_Kac	46.621	26.801	6545300	6545300	0	0	0	0	0	3274	1324	7043	2
1388	AFTGNMSGMLIAEYLLSQRK	Unmodified	2229.13	0.128595	MH0113_GL0059905	0	1	114.11	115.47	3	0.00041406	95275	Xu_20190729_FecalMicrobiome_V47_Kac	78.661	59.369	3762500	0	0	0	0	0	3762500	8143	1325		1
1389	AFTHAASVLGVFVVGALISNYGGGTK	Unmodified	2535.35	0.348559	MH0041_GL0054730	0	0	116.56	119.52	3	4.3921e-25	102604	Xu_20190813_FecalMicrobiome_V46_Kac_12ulOfRemaining	150.06	132.46	36342000	0	0	0	0	36342000	0	6226	1326		1
1390	AFTHEDEKEFK	Acetyl (K)	1421.65	0.64631	MH0211_GL0075004	1	1	21.423	22.576	3	0.0021336	12831	Xu_20190813_FecalMicrobiome_V46_Kac_12ulOfRemaining	85.845	40.768	33181000	0	0	0	0	33181000	0	10301	1327	21290	1
1391	AFTKLYGMAGVR	Acetyl (K)	1354.71	0.706742	V1.CD29-0_GL0007450;N084A_GL0026704;MH0290_GL0006986;O2.UC40-1_GL0067189;MH0371_GL0043607;O2.UC43-1_GL0028722;MH0441_GL0014388;MH0089_GL0108708;MH0450_GL0068867;MH0337_GL0070753;764588959-stool1_revised_C750754_1_gene72401;NLM031_GL0081757;MH0394_GL0075682;V1.UC40-1_GL0039290;T2D-156A_GL0001524;MH0250_GL0128520;T2D-70A_GL0179660;O2.UC18-1_GL0153213;V1.UC51-4_GL0030264;T2D-91A_GL0087448;V1.CD40-0_…	1	1	67.733	68.788	2	5.7638e-13	54454	Xu_20190729_FecalMicrobiome_V47_Kac	140.83	109.46	0	0	0	0	0	0	0	150	1328	225	1
1392	AFTSMEAVKNPNSPK	Acetyl (K)	1661.81	0.808306	MH0001_GL0021405	1	1	38.827	39.679	2	0.00028494	31454	Xu_20190521_FecalMicrobiome_PTMenrichment_Kac_V44	120.57	98.041	7120900	0	0	7120900	0	0	0	3233	1329	6932	1
1393	AFTTVEQKFGL	Acetyl (K)	1281.66	0.660503	MH0150_GL0077035	1	1	97.351	100.36	2	0.0014387	86513	Xu_20190813_FecalMicrobiome_V46_Kac_12ulOfRemaining	122.18	84.7	25306000	0	0	0	0	15243000	10062000	9009	1330	18952	1
1394	AFTYALKLAK	Acetyl (K)	1166.67	0.669946	MH0010_GL0027188	1	1	65.749	66.201	2	0.01474	55248	Xu_20190521_FecalMicrobiome_PTMenrichment_Kac_V43	80.438	55.919	7923600	2372600	5551000	0	0	0	0	4837	1331	10585	2
1395	AFVATDKDLIK	Acetyl (K)	1261.69	0.691803	MH0117_GL0096473;NOF013_GL0055799;O2.UC11-1_GL0120287;T2D-109A_GL0128859;MH0101_GL0089946;MH0068_GL0032297;SZEY-29A_GL0013192;T2D-135A_GL0002670	1	1	52.57	53.372	2	0.011987	44011	Xu_20190521_FecalMicrobiome_PTMenrichment_Kac_V43	81.525	32.102	33450000	0	15342000	0	3678700	5424600	9005200	8212;16200	1332	17403	1
1396	AFVAYWIMGR	Unmodified	1212.61	0.611385	SZEY-58A_GL0105312;O2.UC43-1_GL0005364	0	0	92.968	94.046	2	0.013672	80110	Xu_20190521_FecalMicrobiome_PTMenrichment_Kac_V44	103.92	56.72	8482900	0	0	5602600	2880300	0	0	15989	1333		2
1397	AFVCSDPDLIKFGVTGK	Acetyl (K)	1894.95	0.949885	N084A_GL0070557;MH0385_GL0064885;NOF014_GL0062019;ED20A_GL0035231	1	1	84.246	85.95	2	3.338e-05	69635	Xu_20190729_FecalMicrobiome_V42_Kac	148.68	13.083	15267000	15267000	0	0	0	0	0	12421	1334	24509	1
1398	AFVCSDPDLIKFNVTSK	Acetyl (K)	1981.98	0.981914	MH0137_GL0049489;V1.CD14-0_GL0080226;MH0355_GL0015000;O2.UC41-1_GL0201531;MH0337_GL0024038;MH0198_GL0022216;V1.CD20-0_GL0090070;V1.UC23-1_GL0090814;O2.UC8-1_GL0089910	1	1	81.339	82.191	2	6.3647e-06	66708	Xu_20190729_FecalMicrobiome_V42_Kac	159.08	125.3	13873000	7010700	3657000	3205600	0	0	0	8775;16653;9995	1335	18522	2
1399	AFVCSDPDLVKFGVTAK	Acetyl (K)	1894.95	0.949885	SZEY-79A_GL0018939;MH0045_GL0038769;DLF014_GL0021350;MH0168_GL0091829	1	1	78.218	79.571	2	1.0708e-05	64327	Xu_20190729_FecalMicrobiome_V42_Kac	157.52	38.067	57192000	28032000	19547000	0	0	9613600	0	6346;9307	1336	13685	5
1400	AFVCSDPDLVKFGVTK	Acetyl (K)	1823.91	0.912771	O2.UC48-1_GL0141107;MH0150_GL0032721;MH0333_GL0002713;MH0113_GL0002482;MH0421_GL0088709	1	1	75.828	77.834	2	6.0794e-05	62710	Xu_20190729_FecalMicrobiome_V42_Kac	128.31	96.25	55626000	15343000	0	0	0	23005000	17277000	15013;8112;12863	1337	17246	4
1401	AFVCSDPDLVKFGVTKK	Acetyl (K)	1952.01	0.0077345	O2.UC48-1_GL0141107;MH0150_GL0032721;MH0333_GL0002713;MH0113_GL0002482;MH0421_GL0088709	1	2	65.276	66.88	3	0.00075423	52842	Xu_20190729_FecalMicrobiome_V47_Kac	87.287	62.089	40757000	6021100	4869600	5284000	0	15000000	9581900	15013;8112;12863	1338	17246	4
1402	AFVCSDPDLVKFGVTQK	Acetyl (K)	1951.97	0.971349	MH0003_GL0062629	1	1	75.884	77.287	2	3.2257e-05	62176	Xu_20190729_FecalMicrobiome_V42_Kac	123.28	93.468	13018000	13018000	0	0	0	0	0	3769	1339	8247	1
1403	AFVDVVTDELKK	Acetyl (K)	1404.75	0.750046	MH0211_GL0057712;MH0003_GL0045069;764062976-stool1_revised_scaffold43289_2_gene4662;V1.CD21-0_GL0080189	1	1	77.919	79.097	2	0.0021615	63636	Xu_20190729_FecalMicrobiome_V42_Kac	118.4	45.751	11373000	6629600	0	4743800	0	0	0	1597	1340	3068	4
1404	AFVDVVTEELKK	Acetyl (K)	1418.77	0.765697	O2.UC24-2_GL0097035	1	1	83.352	83.352	2	0.013469	70516	Xu_20190521_FecalMicrobiome_PTMenrichment_Kac_V43	87.568	47.72	4975000	0	4975000	0	0	0	0	14517	1341	27717	1
1405	AFVDVVTEQLKAGDK	Acetyl (K)	1660.87	0.867201	MH0071_GL0038194	1	1	79.976	81.313	2	0.00011243	65627	Xu_20190729_FecalMicrobiome_V45_Kac	127.37	86.784	18783000	0	0	5091000	5630300	8061600	0	6946	1342	14902	4
1406	AFVDWIIYNMDQK	Unmodified	1641.79	0.786114	MH0290_GL0034663;MH0265_GL0091501;MH0281_GL0054038;MH0243_GL0100673;MH0181_GL0121019;MH0274_GL0137908;MH0003_GL0101752;V1.CD43-0_GL0002309	0	0	109.31	110.64	2	3.5448e-07	94630	Xu_20190521_FecalMicrobiome_PTMenrichment_Kac_V43	166.93	3.5839	29114000	0	17377000	0	0	0	11736000	11054;3848;16929	1343		2
1407	AFVDWIIYNMNEK	Unmodified	1641.79	0.786114	MH0186_GL0065487;NOF013_GL0031082;MH0113_GL0110316;MH0094_GL0002444;MH0239_GL0143460;V1.UC41-0_GL0079571;T2D-109A_GL0032135;MH0012_GL0237683;MH0006_GL0016748;O2.UC31-0_GL0029833;MH0152_GL0077485;MH0140_GL0078945;MH0069_GL0011589	0	0	108.99	110.64	2	8.8421e-11	90088	Xu_20190729_FecalMicrobiome_V47_Kac	173.64	6.5534	33047000	3933600	17377000	0	0	0	11736000	9521	1344		4
1408	AFVDWIIYNMNQK	Unmodified	1640.8	0.802099	DOM021_GL0020061;638754422-stool2_revised_scaffold4615_1_gene37981;MH0198_GL0105462;N085A_GL0012766;V1.CD38-0_GL0098204;T2D-135A_GL0103958;MH0407_GL0015948;MH0037_GL0027465;MH0003_GL0067242;T2D-133A_GL0106015;159166850-stool1_revised_scaffold17786_1_gene132011;MH0402_GL0160597;DOM005_GL0042003;NOM023_GL0038387;MH0267_GL0074332;MH0026_GL0054709;MH0013_GL0025575	0	0	108.05	110.36	2	0.036683	90461	Xu_20190729_FecalMicrobiome_V42_Kac	61.398	27.512	0	0	0	0	0	0	0	1226	1345		1
1409	AFVDWIVWNMNK	Oxidation (M)	1537.74	0.73877	V1.CD34-0_GL0097458;MH0078_GL0019178;N033A_GL0007242	0	0	96.709	97.661	2	1.595e-07	83356	Xu_20190521_FecalMicrobiome_PTMenrichment_Kac_V44	170.95	129.15	19896000	0	0	19896000	0	0	0	7041;13382	1346		2
1410	AFVDWIVWNMNK	Unmodified	1521.74	0.743856	V1.CD34-0_GL0097458;MH0078_GL0019178;N033A_GL0007242	0	0	112.38	112.44	2	1.9395e-78	96901	Xu_20190521_FecalMicrobiome_PTMenrichment_Kac_V44	271.19	193.51	53035000	0	0	53035000	0	0	0	7041;13382	1346		3
1411	AFVDWIVWNMNKK	Oxidation (M)	1665.83	0.833733	V1.CD34-0_GL0097458;MH0078_GL0019178;N033A_GL0007242	0	1	84.888	85.84	3	0.015705	72941	Xu_20190521_FecalMicrobiome_PTMenrichment_Kac_V44	74.76	55.931	5391000	0	0	5391000	0	0	0	7041;13382	1347		1
1412	AFVDWIVWNMNKK	Acetyl (K);Oxidation (M)	1707.84	0.844298	V1.CD34-0_GL0097458;MH0078_GL0019178;N033A_GL0007242	1	1	97.345	98.298	2;3	1.1091e-07	83868	Xu_20190521_FecalMicrobiome_PTMenrichment_Kac_V44	170.47	124.5	45982000	0	0	45982000	0	0	0	7041;13382	1347	15045	5
1413	AFVDWIVWNMNKK	Unmodified	1649.84	0.838819	V1.CD34-0_GL0097458;MH0078_GL0019178;N033A_GL0007242	0	1	100.79	101.64	2;3	0.00052576	86932	Xu_20190521_FecalMicrobiome_PTMenrichment_Kac_V44	107.85	81.723	12376000	0	0	12376000	0	0	0	7041;13382	1347		3
1414	AFVDWIVWNMNKK	Acetyl (K)	1691.85	0.849383	V1.CD34-0_GL0097458;MH0078_GL0019178;N033A_GL0007242	1	1	113.88	113.93	2;3	3.5802e-57	98290	Xu_20190521_FecalMicrobiome_PTMenrichment_Kac_V44	250.62	198.85	53141000	0	0	53141000	0	0	0	7041;13382	1347	15045	7
1415	AFVDWIVYNMNQK	Unmodified	1626.79	0.786449	N087A_GL0042918;MH0006_GL0095729;765094712-stool1_revised_scaffold6043_1_gene16300;MH0061_GL0026627;MH0016_GL0032530;MH0222_GL0171966;MH0011_GL0103691;MH0381_GL0017972;MH0143_GL0160538	0	0	99.69	102.75	2	0.0073514	82835	Xu_20190729_FecalMicrobiome_V47_Kac	76.465	29.859	0	0	0	0	0	0	0	1853	1348		1
1416	AFVDYFYDIANEK	Unmodified	1593.74	0.735125	MH0108_GL0013477;MH0085_GL0027088;T2D-14A_GL0055648;O2.UC14-2_GL0023513;MH0265_GL0132263;T2D-140A_GL0007302;MH0149_GL0026117;MH0247_GL0021838;BGI089A_GL0006903	0	0	97.175	99.147	2	0.0021225	79839	Xu_20190729_FecalMicrobiome_V47_Kac	94.616	61.387	0	0	0	0	0	0	0	7972;10813	1349		3
1417	AFVDYFYDIANEKAGYNGK	Acetyl (K)	2226.03	0.0269496	MH0108_GL0013477;MH0085_GL0027088;T2D-14A_GL0055648;O2.UC14-2_GL0023513;MH0265_GL0132263;T2D-140A_GL0007302;MH0149_GL0026117;MH0247_GL0021838;BGI089A_GL0006903	1	1	108.37	110	2;3	5.8856e-11	90470	Xu_20190729_FecalMicrobiome_V42_Kac	119.01	92.483	59706000	11891000	20135000	2744000	0	24937000	0	7972;10813	1350	16940	10
1418	AFVDYIFDVTNEK	Unmodified	1559.75	0.750775	MH0010_GL0006770;MH0092_GL0046786;MH0253_GL0180309;MH0113_GL0039803;MH0309_GL0055169	0	0	97.648	99.177	2	0.0037499	84584	Xu_20190521_FecalMicrobiome_PTMenrichment_Kac_V43	104.79	49.442	10578000	0	6783300	0	0	3794900	0	4797;8131;11557	1351		1
1419	AFVEKAHAANCK	Acetyl (K)	1386.67	0.671419	MH0379_GL0167961;MH0011_GL0041481;MH0002_GL0000840	1	1	13.643	14.825	3	0.002022	5899	Xu_20190729_FecalMicrobiome_V47_Kac	83.182	59.956	45688000	7043000	8302100	0	12247000	1327700	16768000	3243	1352	6953	2
1420	AFVEKISHVAK	Acetyl (K)	1269.71	0.708122	MH0005_GL0023261	1	1	38.843	39.696	3	0.0012292	31278	Xu_20190521_FecalMicrobiome_PTMenrichment_Kac_V44	93.258	59.297	42029000	0	0	42029000	0	0	0	4180	1353	9171	2
1421	AFVHEWAHLR	Unmodified	1264.65	0.646525	sp|A8K7I4|CLCA1_HUMAN	0	0	37.651	37.526	3	0.00335	27187	Xu_20190729_FecalMicrobiome_V47_Kac	81.771	64.603	18611000	2610800	0	0	0	0	16001000	15628	1354		1
1422	AFVNEISKFDCDFDLVSGR	Acetyl (K)	2260.05	0.0470331	V1.UC2-4_GL0039373;V1.UC12-4_GL0139932;V1.CD32-0_GL0148911;O2.CD3-0-PT_GL0192307;MH0251_GL0090885;MH0239_GL0052444;MH0111_GL0000600;MH0006_GL0210681;O2.UC46-1_GL0067186;NOM017_GL0018806;MH0236_GL0022181;MH0420_GL0134718;O2.UC30-2_GL0139834;MH0161_GL0173255;V1.UC50-1_GL0078473;O2.UC48-0_GL0285387	1	1	114.8	116.46	2;3	2.5349e-244	100501	Xu_20190813_FecalMicrobiome_V46_Kac_12ulOfRemaining	335.07	241.45	254260000	88512000	16102000	0	27644000	110600000	11397000	4615;14997	1355	10169	13
1423	AFVNKISSKQSGTVFTFENEK	Acetyl (K)	2402.21	0.21179	MH0271_GL0112760	1	2	79.397	80.526	3	0.022415	65540	Xu_20190729_FecalMicrobiome_V45_Kac	42.711	14.764	62549000	0	0	0	57469000	0	5080400	11163	1356	22634	1
1424	AFVNQVADTIIEKNPADVEALK	Acetyl (K)	2426.27	0.269305	V1.CD55-0_GL0039601;O2.UC21-1_GL0109086;NLF012_GL0036649	1	1	105.55	108.6	3	0.0021121	93539	Xu_20190813_FecalMicrobiome_V46_Kac_12ulOfRemaining	58.093	43.165	5142700	0	0	0	0	5142700	0	13585	1357	26294	2
1425	AFVPASQLAQHYVDKIEEFVGK	Acetyl (K)	2517.29	0.290375	O2.UC13-1_GL0156788	1	1	116.47	117.77	3	1.3277e-12	97552	Xu_20190729_FecalMicrobiome_V42_Kac	133.84	117.54	41917000	41917000	0	0	0	0	0	14127	1358	27131	1
1426	AFVSAGYDEKYGK	Acetyl (K)	1475.69	0.69326	MH0141_GL0096521	1	1	38.465	39.091	2	0.00026319	29508	Xu_20190813_FecalMicrobiome_V46_Kac_12ulOfRemaining	143.96	55.465	43818000	0	0	0	15111000	28707000	0	8834	1359	18632	3
1427	AFVYFNLIR	Unmodified	1141.63	0.628415	MH0028_GL0000430;T2D-73A_GL0032064	0	0	91.425	93.029	2	0.0045961	75516	Xu_20190729_FecalMicrobiome_V42_Kac	135.35	71.114	91492000	52408000	0	3211100	3188500	0	32685000	5920	1360		3
1428	AFYHFIFMDTFGATPK	Unmodified	1891.9	0.896727	MH0003_GL0032486	0	0	102.45	103.87	2;3	6.1258e-08	88751	Xu_20190521_FecalMicrobiome_PTMenrichment_Kac_V43	138.77	116.16	46491000	4438300	37302000	0	0	0	4750100	3702	1361		6
1429	AFYHFIFMDTFGATPK	Oxidation (M)	1907.89	0.891642	MH0003_GL0032486	0	0	91.544	91.544	3	0.0014536	77786	Xu_20190521_FecalMicrobiome_PTMenrichment_Kac_V43	73.834	63.367	0	0	0	0	0	0	0	3702	1361		1
1430	AFYMKQNEDGK	Acetyl (K)	1371.61	0.612901	T2D-133A_GL0022633;NLF006_GL0026463;NOF010_GL0037286;MH0381_GL0132479;MH0006_GL0016021;V1.UC39-4_GL0025531;T2D-105A_GL0097986;764062976-stool2_revised_scaffold43888_1_gene133293;NOF013_GL0010553;T2D-48A_GL0050260;N085A_GL0022961;MH0333_GL0128615;MH0267_GL0015619;MH0037_GL0054825;MH0013_GL0009820;MH0222_GL0018110;MH0402_GL0220793;NOF013_GL0005599;V1.UC41-0_GL0031958;MH0181_GL0023943;MH0246_GL00090…	1	1	27.891	28.101	2	0.0024055	18169	Xu_20190729_FecalMicrobiome_V47_Kac	111.61	85.093	44709000	8639400	5780400	2415400	8342500	9568200	9963200	16187;6820;6832;10966;4209	1362	9227	3
1431	AFYSFIYYR	Unmodified	1228.59	0.591695	V1.UC18-0_GL0010103;MH0060_GL0008802;O2.UC31-2_GL0055357	0	0	83.609	85.247	2	0.010101	72861	Xu_20190813_FecalMicrobiome_V46_Kac_12ulOfRemaining	117.17	86.557	35435000	0	18185000	0	0	8544800	8705400	6630	1363		2
1432	AFYSVGKEEQKK	Acetyl (K)	1454.74	0.740544	V1.UC53-0_GL0123134;MH0006_GL0035933	1	2	20.962	22.115	3	0.013544	12429	Xu_20190813_FecalMicrobiome_V46_Kac_12ulOfRemaining	62.891	39.974	29942000	0	0	0	0	29942000	0	4263	1364	9382	1
1433	AFYTCPMTEEKIR	Acetyl (K);Oxidation (M)	1702.77	0.769478	O2.UC40-1_GL0149802	1	1	44.695	44.895	2	0.0017185	34220	Xu_20190729_FecalMicrobiome_V42_Kac	110.38	91.709	6012800	6012800	0	0	0	0	0	14778	1365	28099	1
1434	AFYYFGLYR	Unmodified	1198.58	0.581131	MH0033_GL0070924;MH0113_GL0117717	0	0	83.436	85.642	2	0.00045865	68817	Xu_20190729_FecalMicrobiome_V47_Kac	167.25	136.02	140820000	7554800	0	0	0	20171000	113090000	6039	1366		5
1435	AFYYFHLLR	Unmodified	1228.64	0.639314	O2.UC48-1_GL0170851;MH0281_GL0051277;MH0055_GL0016192;MH0167_GL0002553;MH0243_GL0117240;MH0113_GL0059684;MH0039_GL0067271;MH0407_GL0194788;MH0267_GL0146190;MH0265_GL0115453;MH0047_GL0006624;T2D-113A_GL0032317	0	0	79.192	80.96	3	0.0095111	64650	Xu_20190729_FecalMicrobiome_V47_Kac	80.438	0	42522000	11261000	0	1363200	0	16269000	13629000	6183	1367		4
1436	AFYYYELASMYGR	Unmodified	1632.73	0.728265	N085A_GL0065515;MH0332_GL0027199;MH0037_GL0027576	0	0	92.724	94.053	2	0.0062714	75602	Xu_20190729_FecalMicrobiome_V47_Kac	96.015	74.269	24153000	0	5939100	0	0	0	18214000	6099	1368		2
1437	AFYYYELASMYGR	Oxidation (M)	1648.72	0.72318	N085A_GL0065515;MH0332_GL0027199;MH0037_GL0027576	0	0	81.541	83.698	2	0.018002	66836	Xu_20190729_FecalMicrobiome_V47_Kac	67.776	49.465	0	0	0	0	0	0	0	6099	1368		1
1438	AGAAGIFFIDAK	Unmodified	1179.63	0.628809	N087A_GL0028773	0	0	72.155	75.012	2	0.018557	63840	Xu_20190813_FecalMicrobiome_V46_Kac_12ulOfRemaining	67.704	38.345	0	0	0	0	0	0	0	13496	1369		1
1439	AGAAGVIRPSKTACQVVIGPK	Acetyl (K)	2121.17	0.172843	BGI003A_GL0074386;O2.UC11-1_GL0008787;MH0326_GL0196198	1	2	45.223	45.223	3	0.017603	36458	Xu_20190521_FecalMicrobiome_PTMenrichment_Kac_V43	44.382	24.291	4825300	0	4825300	0	0	0	0	1980	1370	3807	1
1440	AGAANIVPNSTGAAKAI	Acetyl (K)	1566.84	0.83657	V1.UC11-5_GL0098694	1	1	54.576	54.897	2	3.7515e-05	43102	Xu_20190729_FecalMicrobiome_V45_Kac	143.97	103.48	123210000	11821000	19926000	35182000	45974000	0	10303000	17449	1371	31865	5
1441	AGADGIMIHSKAK	Acetyl (K)	1339.69	0.69182	MH0012_GL0229152	1	1	21.195	22.322	3	0.028922	12396	Xu_20190813_FecalMicrobiome_V46_Kac_12ulOfRemaining	45.207	27.62	23703000	9045300	0	0	0	14658000	0	5370	1372	11826	2
1442	AGADLLVLAYHR	Unmodified	1297.71	0.71427	MH0113_GL0070054;V1.UC36-0_GL0035636;MH0145_GL0157746;V1.CD3-0-PN_GL0030788;V1.FI18_GL0122153;O2.CD1-0-PT_GL0055236;V1.CD21-0_GL0013344;O2.UC2-2_GL0004736;NOF002_GL0038344;MH0335_GL0010548;MH0313_GL0054951;MH0239_GL0071754;MH0203_GL0107536;MH0161_GL0173053;MH0088_GL0095566;MH0031_GL0014003;V1.CD55-0_GL0220605;O2.UC17-2_GL0032720	0	0	63.135	64.137	3	0.0017127	52387	Xu_20190813_FecalMicrobiome_V46_Kac_12ulOfRemaining	99.343	68.158	58313000	6747700	12662000	0	766810	25235000	12902000	8151;8915	1373		3
1443	AGADTIVKVFK	Acetyl (K)	1189.67	0.670674	O2.UC7-1_GL0034210;MH0012_GL0167104;MH0227_GL0025141	1	1	59.849	60.751	2	1.3094e-14	48166	Xu_20190729_FecalMicrobiome_V45_Kac	193.82	69.965	125800000	4264300	19386000	4038700	28709000	69406000	0	15208;5255;10466	1374	11493	6
1444	AGADVINKVLK	Acetyl (K)	1168.68	0.681573	MH0080_GL0010560	1	1	58.902	59.654	2	0.017482	49883	Xu_20190521_FecalMicrobiome_PTMenrichment_Kac_V44	76.572	35.578	12224000	0	0	12224000	0	0	0	7068	1375	15119	1
1445	AGAEGIKVQITGR	Acetyl (K)	1340.74	0.741213	MH0006_GL0033510	1	1	43.588	44.441	2	0.00044629	36089	Xu_20190521_FecalMicrobiome_PTMenrichment_Kac_V44	136.53	37.632	14880000	0	0	14880000	0	0	0	4252	1376	9346	3
1446	AGAFDDEIVPVEVKTR	Acetyl (K)	1786.91	0.910129	V1.UC55-4_GL0130969;MH0379_GL0070721	1	1	69.726	70.528	2	0.00012907	56805	Xu_20190729_FecalMicrobiome_V42_Kac	121.04	96.186	6431700	6431700	0	0	0	0	0	12358	1377	24423	1
1447	AGAFDDEIVPVEVKTRK	Acetyl (K)	1915.01	0.00509196	V1.UC55-4_GL0130969;MH0379_GL0070721	1	2	60.111	60.813	3	0.010851	48245	Xu_20190729_FecalMicrobiome_V42_Kac	75.548	60.393	22708000	22708000	0	0	0	0	0	12358	1378	24423	0
1448	AGAFVEMKK	Acetyl (K)	1021.53	0.526652	V1.FI37_GL0191996;MH0274_GL0091215;V1.FI05_GL0095958;V1.CD7-0-PN_GL0036728;O2.UC20-2_GL0045022;MH0356_GL0028433;DLF012_GL0013118;518635.BIFANG_03087;391904.BLIJ_1788;MH0131_GL0088071;V1.UC56-0_GL0029588;V1.CD35-1_GL0025008;DOM003_GL0007297	1	1	30.521	29.72	2	0.027663	20524	Xu_20190729_FecalMicrobiome_V45_Kac	90.657	45.275	73197000	0	0	0	73197000	0	0	859	1379	1598	1
[truncated: 41,146 more rows]

## Sheet: modifiedPeptides_Metaproteome
id	Sequence	Modifications	Mass	Mass Fractional Part	Protein Groups	Proteins	Acetyl (K)	Missed cleavages	Retention time	Calibrated retention time	Charges	PEP	MS/MS scan number	Raw file	Score	Delta score	Intensity	Intensity V42_Total_Lysate	Intensity V43_Total_Lysate	Intensity V44_Total_Lysate	Intensity V45_Total_Lysate	Intensity V46_Total_Lysate	Intensity V47_Total_Lysate	Protein group IDs	Peptide ID	MS/MS Count
[truncated: 47,044 more rows]
