# Supplementary material for: Widespread protein lysine acetylation in gut microbiome and its alterations in patients with Crohn’s disease
Source: Nat Commun. 2020 Aug 17;11:4120. doi: 10.1038/s41467-020-17916-9 (PMC7431864; doi:10.1038/s41467-020-17916-9)
Supplement: Supplementary file 8 — Supplementary Data 5 [file 41467_2020_17916_MOESM8_ESM.xlsx]

## Sheet: Sheet1
Supplementary Data 5- Mapped metabolic pathways using identified lysine acetylated proteins
Pathway ID	Pathway name	Number of KOs
Metabolism
Global and overview maps
1100	Metabolic pathways	626
1110	Biosynthesis of secondary metabolites	220
1120	Microbial metabolism in diverse environments	193
1130	Biosynthesis of antibiotics	188
1200	Carbon metabolism	113
1210	2-Oxocarboxylic acid metabolism	25
1212	Fatty acid metabolism	15
1230	Biosynthesis of amino acids	115
1220	Degradation of aromatic compounds	5
Carbohydrate metabolism
10	Glycolysis / Gluconeogenesis	41
20	Citrate cycle (TCA cycle)	30
30	Pentose phosphate pathway	28
40	Pentose and glucuronate interconversions	29
51	Fructose and mannose metabolism	39
52	Galactose metabolism	26
53	Ascorbate and aldarate metabolism	5
500	Starch and sucrose metabolism	35
520	Amino sugar and nucleotide sugar metabolism	46
620	Pyruvate metabolism	49
630	Glyoxylate and dicarboxylate metabolism	28
640	Propanoate metabolism	35
650	Butanoate metabolism	36
660	C5-Branched dibasic acid metabolism	9
562	Inositol phosphate metabolism	9
Energy metabolism
190	Oxidative phosphorylation	31
195	Photosynthesis	8
710	Carbon fixation in photosynthetic organisms	18
720	Carbon fixation pathways in prokaryotes	47
680	Methane metabolism	32
910	Nitrogen metabolism	9
920	Sulfur metabolism	14
Lipid metabolism
61	Fatty acid biosynthesis	13
71	Fatty acid degradation	6
72	Synthesis and degradation of ketone bodies	1
120	Primary bile acid biosynthesis	1
121	Secondary bile acid biosynthesis	2
561	Glycerolipid metabolism	11
564	Glycerophospholipid metabolism	7
600	Sphingolipid metabolism	3
590	Arachidonic acid metabolism	1
1040	Biosynthesis of unsaturated fatty acids	1
Nucleotide metabolism
230	Purine metabolism	43
240	Pyrimidine metabolism	31
Amino acid metabolism
250	Alanine, aspartate and glutamate metabolism	29
260	Glycine, serine and threonine metabolism	32
270	Cysteine and methionine metabolism	29
280	Valine, leucine and isoleucine degradation	11
290	Valine, leucine and isoleucine biosynthesis	12
300	Lysine biosynthesis	16
310	Lysine degradation	13
220	Arginine biosynthesis	18
330	Arginine and proline metabolism	22
340	Histidine metabolism	19
350	Tyrosine metabolism	7
360	Phenylalanine metabolism	10
380	Tryptophan metabolism	4
400	Phenylalanine, tyrosine and tryptophan biosynthesis	22
Metabolism of other amino acids
410	beta-Alanine metabolism	8
430	Taurine and hypotaurine metabolism	8
440	Phosphonate and phosphinate metabolism	4
450	Selenocompound metabolism	12
460	Cyanoamino acid metabolism	5
471	D-Glutamine and D-glutamate metabolism	5
472	D-Arginine and D-ornithine metabolism	1
473	D-Alanine metabolism	3
480	Glutathione metabolism	9
Glycan biosynthesis and metabolism
510	N-Glycan biosynthesis	1
513	Various types of N-glycan biosynthesis	1
531	Glycosaminoglycan degradation	3
603	Glycosphingolipid biosynthesis - globo and isoglobo series	2
604	Glycosphingolipid biosynthesis - ganglio series	1
540	Lipopolysaccharide biosynthesis	13
550	Peptidoglycan biosynthesis	12
511	Other glycan degradation	7
Metabolism of cofactors and vitamins
730	Thiamine metabolism	13
740	Riboflavin metabolism	4
750	Vitamin B6 metabolism	7
760	Nicotinate and nicotinamide metabolism	11
770	Pantothenate and CoA biosynthesis	13
780	Biotin metabolism	8
790	Folate biosynthesis	7
670	One carbon pool by folate	14
860	Porphyrin and chlorophyll metabolism	13
130	Ubiquinone and other terpenoid-quinone biosynthesis	3
Metabolism of terpenoids and polyketides
900	Terpenoid backbone biosynthesis	12
981	Insect hormone biosynthesis	1
903	Limonene and pinene degradation	1
1051	Biosynthesis of ansamycins	1
523	Polyketide sugar unit biosynthesis	4
1055	Biosynthesis of vancomycin group antibiotics	1
Biosynthesis of other secondary metabolites
940	Phenylpropanoid biosynthesis	2
944	Flavone and flavonol biosynthesis	1
950	Isoquinoline alkaloid biosynthesis	3
960	Tropane, piperidine and pyridine alkaloid biosynthesis	4
966	Glucosinolate biosynthesis	2
311	Penicillin and cephalosporin biosynthesis	1
332	Carbapenem biosynthesis	2
261	Monobactam biosynthesis	9
521	Streptomycin biosynthesis	9
524	Neomycin, kanamycin and gentamicin biosynthesis	2
525	Acarbose and validamycin biosynthesis	2
401	Novobiocin biosynthesis	4
405	Phenazine biosynthesis	1
333	Prodigiosin biosynthesis	3
998	Biosynthesis of various secondary metabolites - part 2	1
Xenobiotics biodegradation and metabolism
362	Benzoate degradation	7
627	Aminobenzoate degradation	2
625	Chloroalkane and chloroalkene degradation	3
622	Xylene degradation	2
633	Nitrotoluene degradation	8
643	Styrene degradation	3
791	Atrazine degradation	1
930	Caprolactam degradation	1
621	Dioxin degradation	2
626	Naphthalene degradation	2
983	Drug metabolism - other enzymes	10
Genetic Information Processing
Transcription
3020	RNA polymerase	4
3040	Spliceosome	1
Translation
3010	Ribosome	54
970	Aminoacyl-tRNA biosynthesis	30
3013	RNA transport	2
Folding, sorting and degradation
3060	Protein export	10
4141	Protein processing in endoplasmic reticulum	2
4122	Sulfur relay system	4
3018	RNA degradation	14
Replication and repair
3030	DNA replication	10
3410	Base excision repair	5
3420	Nucleotide excision repair	7
3430	Mismatch repair	15
3440	Homologous recombination	13
Environmental Information Processing
Membrane transport
2010	ABC transporters	62
2060	Phosphotransferase system (PTS)	28
3070	Bacterial secretion system	10
Signal transduction
2020	Two-component system	45
4013	MAPK signaling pathway - fly	1
4016	MAPK signaling pathway - plant	1
4350	TGF-beta signaling pathway	1
4066	HIF-1 signaling pathway	6
4068	FoxO signaling pathway	2
4071	Sphingolipid signaling pathway	1
4024	cAMP signaling pathway	1
4022	cGMP-PKG signaling pathway	1
4151	PI3K-Akt signaling pathway	2
4152	AMPK signaling pathway	3
Cellular Processes
Transport and catabolism
4142	Lysosome	4
4146	Peroxisome	4
Cell growth and death
4112	Cell cycle - Caulobacter	9
4210	Apoptosis	1
4214	Apoptosis - fly	1
4216	Ferroptosis	1
4217	Necroptosis	4
Cellular community - eukaryotes
4510	Focal adhesion	1
4530	Tight junction	1
Cellular community - prokaryotes
2024	Quorum sensing	30
5111	Biofilm formation - Vibrio cholerae	8
2025	Biofilm formation - Pseudomonas aeruginosa	2
2026	Biofilm formation - Escherichia coli	7
Cell motility
2030	Bacterial chemotaxis	12
2040	Flagellar assembly	8
4810	Regulation of actin cytoskeleton	1
Organismal Systems
Immune system
4611	Platelet activation	1
4621	NOD-like receptor signaling pathway	3
4612	Antigen processing and presentation	1
4659	Th17 cell differentiation	1
4657	IL-17 signaling pathway	1
4670	Leukocyte transendothelial migration	1
4062	Chemokine signaling pathway	1
Endocrine system
4910	Insulin signaling pathway	5
4922	Glucagon signaling pathway	7
4920	Adipocytokine signaling pathway	2
3320	PPAR signaling pathway	4
4915	Estrogen signaling pathway	1
4914	Progesterone-mediated oocyte maturation	1
4917	Prolactin signaling pathway	1
4921	Oxytocin signaling pathway	1
4918	Thyroid hormone synthesis	1
Circulatory system
4260	Cardiac muscle contraction	1
4261	Adrenergic signaling in cardiomyocytes	1
4270	Vascular smooth muscle contraction	1
Digestive system
4972	Pancreatic secretion	1
4973	Carbohydrate digestion and absorption	2
4974	Protein digestion and absorption	1
Excretory system
4964	Proximal tubule bicarbonate reclamation	3
Nervous system
4724	Glutamatergic synapse	2
4727	GABAergic synapse	3
Development and regeneration
4360	Axon guidance	1
Aging
4211	Longevity regulating pathway	1
4212	Longevity regulating pathway - worm	4
4213	Longevity regulating pathway - multiple species	2
Environmental adaptation
4714	Thermogenesis	1
4626	Plant-pathogen interaction	4
Human Diseases
Cancer: overview
5200	Pathways in cancer	4
5206	MicroRNAs in cancer	3
5205	Proteoglycans in cancer	1
5203	Viral carcinogenesis	3
5230	Central carbon metabolism in cancer	7
Cancer: specific types
5216	Thyroid cancer	1
5211	Renal cell carcinoma	1
5215	Prostate cancer	1
Immune disease
5322	Systemic lupus erythematosus	2
Neurodegenerative disease
5010	Alzheimer disease	1
5016	Huntington disease	2
Substance dependence
5034	Alcoholism	2
Cardiovascular disease
5418	Fluid shear stress and atherosclerosis	3
5410	Hypertrophic cardiomyopathy (HCM)	1
5414	Dilated cardiomyopathy (DCM)	1
Endocrine and metabolic disease
4930	Type II diabetes mellitus	2
4940	Type I diabetes mellitus	2
4931	Insulin resistance	4
4934	Cushing syndrome	1
Infectious disease: bacterial
5120	Epithelial cell signaling in Helicobacter pylori infection	2
5130	Pathogenic Escherichia coli infection	2
5132	Salmonella infection	2
5131	Shigellosis	3
5135	Yersinia infection	1
5134	Legionellosis	3
5152	Tuberculosis	3
Infectious disease: viral
5163	Human cytomegalovirus infection	1
5165	Human papillomavirus infection	1
Infectious disease: parasitic
5146	Amoebiasis	1
Drug resistance: antimicrobial
1501	beta-Lactam resistance	10
1502	Vancomycin resistance	5
1503	Cationic antimicrobial peptide (CAMP) resistance	4
Drug resistance: antineoplastic
1523	Antifolate resistance	4
