# Supplementary material for: Widespread protein lysine acetylation in gut microbiome and its alterations in patients with Crohn’s disease
Source: Nat Commun. 2020 Aug 17;11:4120. doi: 10.1038/s41467-020-17916-9 (PMC7431864; doi:10.1038/s41467-020-17916-9)
Supplement: Supplementary file 9 — Supplementary Data 6 [file 41467_2020_17916_MOESM9_ESM.xlsx]

## Sheet: Differential Kac sites
Supplementary Data 6a- Differentially abundant Kac sites between CD and control patients
SiteID	Differential type	Proteins	Positions within proteins	Leading proteins	Leading proteins(top1)	Human origin	Microbiome origin	Taxonomy-phylum	Taxonomy-genus	COG ID	COG category	COG name	Localization prob	Score diff	PEP	Score	Delta score	Score for localization	Diagnostic peak	Number of Acetyl (K)	Acetyl (K) Probabilities	Position in peptide	Charge	Valid_overall	Control_valid (n=8)	CD_valid (n=10)	Average_control	Average_CD	ttest2 P value	BHFDR	PLSDA-VIP	HM626DCN_Kac	HM647DCN_Kac	HM664DCN_Kac	HM683DCN_Kac	HM691DCN_Kac	HM696DCN_Kac	HM702DCN_Kac	HM734DCN_Kac	HM658DCN_Kac	HM677DCN_Kac	HM680DCN_Kac	HM697DCN_Kac	HM715DCN_Kac	HM645DCA_Kac	HM698DCA_Kac	HM700DCA_Kac	HM709DCA_Kac	HM737DCA_Kac
Site89	Multivariate	MH0187_GL0049719;159369152-stool2_revised_scaffold1715_1_gene19501;MH0302_GL0011802	19;26;19	MH0187_GL0049719	MH0187_GL0049719	no	yes	Bacteroidetes	Bacteroides	COG0096	J	One of the primary rRNA binding proteins, it binds directly to 16S rRNA central domain where it helps coordinate assembly of the platform of the 30S subunit (By similarity)	1	68.8469	0.0120184	68.847	50.622	68.847	+	1	LRNAIGAK(1)HR	8	3	14	7	7	6.23726	6.79226	0.0168636	0.558197	2.0396	6.52266	6.08806	5.92192	6.2673	6.67407	5.56273	6.5256	6.1865	6.17913	6.21048	6.35366	6.80436	6.6798	6.49925	6.59909	7.14191	7.02142	7.18862
Site98	Multivariate	159571453-stool1_revised_C638501_1_gene48848;N085A_GL0029874;MH0239_GL0113285;159733294-stool1_revised_C1056766_1_gene47960;MH0198_GL0169032;V1.UC63-0_GL0001288;MH0179_GL0031156;763961826-stool2_revised_scaffold14215_1_1_gene53607;MH0101_GL0106256;MH0407_GL0007531;MH0019_GL0025725;MH0333_GL0042415;HM494TI_revised_scaffold36177_3_gene43004;T2D-48A_GL0061447;MH0414_GL0108705;MH0379_GL0106270;MH0152…	69;182;182;183;182;185;182;190;161;182;186;182;182;182;182;182;182;182;182;182;182;182;182;182;182;182;184;66;182;182;182;184;184;186;182;182;167;182;184;187;184;184;184;184;184;190;190;164;184;184;184;184;184;184;184;184;189;190	159571453-stool1_revised_C638501_1_gene48848;N085A_GL0029874;MH0019_GL0025725;MH0054_GL0040953;MH0244_GL0003110;MH0253_GL0138500;T2D-135A_GL0010086	159571453-stool1_revised_C638501_1_gene48848	no	yes	Bacteroidetes	Bacteroides	COG1825	J	This is one of the proteins that binds to the 5S RNA in the ribosome where it forms part of the central protuberance (By similarity)	1	132.323	3.06347e-16	133.05	87.617	132.32	+	1	EAVVCAVK(1)LTR	8	2	18	8	10	7.4139	7.88578	0.0441226	0.594858	2.1428	6.92771	6.56528	7.92384	7.90053	7.89618	7.48224	7.87353	6.74189	7.38624	7.82477	7.71605	8.23615	8.20529	7.36043	7.80973	8.09816	7.99048	8.23049
Site105	Multivariate	159571453-stool1_revised_scaffold14266_1_gene107646;T2D-135A_GL0059318;MH0039_GL0013282;MH0003_GL0032229;HM426CO_revised_scaffold1722_2_gene45163;MH0006_GL0210643;MH0222_GL0068518;MH0150_GL0036097;MH0081_GL0052266;MH0057_GL0037518;MH0024_GL0027739;NOF010_GL0064735;N087A_GL0109611;MH0414_GL0024094;MH0381_GL0139842;MH0121_GL0038197;MH0101_GL0066775;MH0041_GL0008059;MH0040_GL0068912;MH0037_GL0055700…	486;502;502;502;502;502;502;502;502;502;502;502;502;502;502;502;502;502;502;502;502;502;502;502;502;502;502;502;502;502;502;502;502;502;502;502;502;502;502;502;502;502;502;502;502;502;502;502;502;502;502;490;502;502;502;502;484;502;502;502;503;502;502;502;110;504;504;504;504;504;505;506;506;506;506;506;508;510;504;47;487;501;501;502;502;488;502;502;502;502;502	159571453-stool1_revised_scaffold14266_1_gene107646;T2D-135A_GL0059318;MH0222_GL0068518;MH0163_GL0007204;MH0175_GL0076324;MH0260_GL0148873	159571453-stool1_revised_scaffold14266_1_gene107646	no	yes	Bacteroidetes	Bacteroides	COG0480	J	Catalyzes the GTP-dependent ribosomal translocation step during translation elongation. During this step, the ribosome changes from the pre-translocational (PRE) to the post- translocational (POST) state as the newly formed A-site-bound peptidyl-tRNA and P-site-bound deacylated tRNA move to the P and E sites, respectively. Catalyzes the coordinated movement of the two tRNA molecules, the mRNA and…	0.993785	22.0388	0.00518369	92.428	44.004	92.428	+	1	EVYK(0.006)K(0.994)QSGGR	5	3	18	8	10	6.81495	7.09783	0.0359289	0.584458	1.2846	7.25292	6.41796	6.91635	6.84948	6.91913	6.69764	6.90961	6.55648	6.55076	7.2169	7.20597	7.10664	7.12815	7.05207	6.81511	7.34917	7.48684	7.06668
Site191	Multivariate	491076.HMPREF0506_1150	205	491076.HMPREF0506_1150	491076.HMPREF0506_1150	no	yes	Firmicutes	Lactobacillus	0XX01	U	ABC transporter	1	57.1739	0.0106356	77.14	19.937	57.174	+	1	ASYFNYIK(1)SK	8	2	16	6	10	7.71062	8.25996	0.00545667	0.442344	2.0708	7.99978	7.66199	7.83282	8.00764	7.9381	6.84355	8.16015	7.98747	8.50578	8.30002	7.7342	8.39791	8.28725	8.49253	8.29176	7.99015	8.31716	8.28282
Site280	Multivariate	MH0417_GL0210180;MH0250_GL0210489;MH0267_GL0170298;MH0013_GL0025133;T2D-113A_GL0120153;MH0026_GL0063901;V1.UC44-0_GL0066038;MH0253_GL0008864;764143897-stool1_revised_scaffold32287_2_gene18645	96;326;539;539;542;542;544;544;546	MH0417_GL0210180	MH0417_GL0210180	no	yes	Bacteroidetes	Bacteroides	0ZZIS	S	tetratricopeptide repeat	1	83.8618	0.00219101	83.862	50.773	83.862	+	1	LLGLCQIQLK(1)K	10	2	10	5	5	6.77227	7.28109	0.0494409	0.604718	1.2151	6.8774	6.67896	7.03343	6.72954	7.20467	6.85781	6.91295	6.32762	6.81555	6.56592	6.51798	7.69965	7.35694	6.56749	6.89536	7.35872	7.53996	7.63619
Site309	Multivariate	NOF010_GL0025177;O2.UC24-1_GL0135096;MH0414_GL0036866;MH0006_GL0009152;765094712-stool1_revised_scaffold3797_1_gene1390;N085A_GL0061617;MH0302_GL0085020;MH0179_GL0018172;MH0002_GL0039090;MH0074_GL0054170;O2.UC11-1_GL0167696;N028A_GL0006025;MH0120_GL0012701;MH0068_GL0019773;V1.UC25-0_GL0052209;MH0182_GL0030584;DLM027_GL0003951;T2D-109A_GL0122151;MH0288_GL0106794;T2D-135A_GL0019198;T2D-105A_GL00506…	137;193;193;193;193;193;193;193;193;193;207;207;193;193;193;193;193;193;193;193;193;200;193;193;31;100;70;193;193;193;202;263;227;224;224;180;193;193;191;217;154;192;193;193	NOF010_GL0025177;MH0020_GL0049226	NOF010_GL0025177	no	yes	Bacteroidetes	Bacteroides	COG0539	J	thus facilitating recognition of the initiation point. It is needed to translate mRNA with a short Shine-Dalgarno (SD) purine-rich sequence (By similarity)	1	142.402	7.56087e-88	171.35	154.11	167.99		1	NVVVSHK(1)ALIEAELEQQKK	7	3	18	8	10	7.37233	7.74992	0.0415428	0.584458	1.7146	7.26112	7.01864	7.69143	7.8274	7.52635	6.40275	7.77149	7.47947	7.41222	7.56835	7.7107	7.87019	8.21687	7.54678	7.6038	7.90863	7.86079	7.80083
Site377	Multivariate	MH0037_GL0054653;MH0013_GL0036323;DOM005_GL0002164;T2D-109A_GL0163191;T2D-73A_GL0000717;T2D-113A_GL0023067;MH0062_GL0009649;O2.UC18-0_GL0020837;MH0068_GL0056594;MH0101_GL0101334;T2D-113A_GL0007483;MH0379_GL0152972;MH0038_GL0041534;MH0381_GL0023806;DOM005_GL0007783;MH0119_GL0102077;MH0340_GL0152740;MH0179_GL0038097;MH0274_GL0130256;NOF010_GL0047542;MH0101_GL0048805;MH0267_GL0113994;MH0106_GL006462…	153;153;153;152;153;153;153;153;153;152;152;152;152;152;152;153;69;152;152;152;153;97;152;73	MH0037_GL0054653;T2D-113A_GL0023067;MH0101_GL0101334;MH0119_GL0102077;MH0179_GL0038097;MH0274_GL0130256;NOF010_GL0047542	MH0037_GL0054653	no	yes	Bacteroidetes	Bacteroides	COG0126	G	phosphoglycerate kinase	0.997588	26.2409	0.00419734	63.185	6.6162	63.185	+	1	KAVKESQK(0.002)EFTK(0.998)K	12	4	13	6	7	5.81632	6.51471	0.0163668	0.558197	2.3036	5.87622	6.02351	6.3524	5.44328	6.30703	5.67205	5.24693	6.37135	5.95661	6.48233	6.09783	6.49613	6.53149	6.35564	6.09949	6.0225	7.2764	6.87045
Site383	Multivariate	T2D-133A_GL0086731;T2D-113A_GL0007417;N087A_GL0005089;MH0402_GL0015541;MH0333_GL0040267;MH0051_GL0036999;MH0019_GL0037003;MH0014_GL0101523;MH0011_GL0032300;MH0006_GL0198566;HM494TI_revised_scaffold52012_1_gene219975;DOM005_GL0048177;O2.UC50-0_GL0295252;O2.UC24-1_GL0172841;T2D-48A_GL0037444;N085A_GL0066063;MH0381_GL0124782;MH0101_GL0000217;DOM022_GL0075495;NLF006_GL0006125;T2D-135A_GL0099393;HM415…	272;272;272;272;272;272;272;272;272;272;272;272;278;272;272;272;272;47;272;221;272;272;272;281;272;272;272;272;272;272;272;272;203;272;272;272;272;272;272;272;272;277;241;272;275;276;223	T2D-133A_GL0086731;T2D-135A_GL0099393;MH0128_GL0004943	T2D-133A_GL0086731	no	yes	Bacteroidetes	Bacteroides	COG0459	O	Prevents misfolding and promotes the refolding and proper assembly of unfolded polypeptides generated under stress conditions (By similarity)	1	78.5564	0.000278356	78.556	13.845	78.556	+	1	SQLK(1)ICAVK	4	2	12	5	7	7.22333	7.52713	0.026283	0.558197	1.1086	7.39729	7.18794	7.25574	7.35745	7.48432	7.01358	7.03216	7.33086	7.31271	7.44231	7.42206	7.78121	7.67687	7.22895	7.3485	7.59092	7.66959	7.54248
Site386	Multivariate	NOF013_GL0087013;MH0113_GL0000474;DOM013_GL0002351;HM426CO_revised_scaffold14716_3_gene68926	64;64;68;101	NOF013_GL0087013	NOF013_GL0087013	no	yes	Bacteroidetes	unknown	11UAG	S	Protein of unknown function (DUF3467)	1	67.3338	0.00945824	67.334	36.77	67.334	+	1	IVLTPEHAK(1)R	9	3	15	7	8	6.76815	7.25389	0.0344834	0.584458	1.98	6.2374	6.24902	7.06996	7.05283	6.89231	6.46539	7.41012	7.05817	6.84058	7.06168	6.86215	7.80753	7.6254	7.00943	7.31855	7.23485	7.28037	7.36381
Site428	Multivariate	MH0368_GL0081651;MH0212_GL0117406;MH0003_GL0059561;MH0001_GL0003121;MH0006_GL0096732;MH0143_GL0042700;MH0252_GL0127694;MH0053_GL0049175;MH0099_GL0122638;160400887-stool1_revised_C1330491_1_gene16998;MH0328_GL0083329;MH0118_GL0025247;V1.UC17-2_GL0060490;V1.FI15_GL0059512;O2.UC7-0_GL0073881;MH0188_GL0092995;MH0015_GL0021595;T2D-68A_GL0081943;MH0083_GL0048101;159753524-stool1_revised_C1057142_1_gene…	64;64;64;64;65;67;68;83;49;48;50;50;51;53;52;54;54;56;56;56;57;57;57;58;59;59;59;61;63;63;63;64;53;64;64;64;53;55;79;80;82;82	MH0368_GL0081651	MH0368_GL0081651	no	yes	unknown	unknown	COG0238	J	Binds as a heterodimer with protein S6 to the central domain of the 16S rRNA, where it helps stabilize the platform of the 30S subunit (By similarity)	1	45.4329	0.00490975	71.153	55.213	45.433	+	1	RITGTCAK(1)HQR	8	3	13	7	6	6.0131	6.7981	0.030296	0.574598	2.6611	6.52662	7.17792	6.46605	5.54827	6.14693	5.17297	5.81745	5.7621	6.7436	6.99515	7.43313	6.57341	6.63886	6.8918	6.12847	6.25096	6.59642	6.38139
Site486	Multivariate	T2D-133A_GL0035284;T2D-113A_GL0127319;NOF010_GL0005659;N087A_GL0008864;MH0222_GL0063299;MH0203_GL0210018;MH0113_GL0048101;MH0087_GL0002874;MH0004_GL0013499;V1.CD25-4_GL0059185;T2D-6A_GL0211154;V1.UC26-4_GL0090961;V1.CD38-0_GL0081687;T2D-48A_GL0022397;T2D-105A_GL0120017;O2.UC24-2_GL0133788;MH0152_GL0080942;MH0109_GL0049133;MH0041_GL0061714;MH0039_GL0012789;765094712-stool1_revised_scaffold5351_1_g…	29;29;29;29;29;29;29;29;29;34;39;29;29;29;29;29;29;29;29;29;29;33;29;29;29;29;29;29;29;29;29;31;29;29;29	T2D-133A_GL0035284	T2D-133A_GL0035284	no	yes	Bacteroidetes	Bacteroides	COG4799	I	carboxyl transferase domain protein	0.999705	35.5337	0.000879662	89.624	35.534	89.624	+	1	AIAK(1)QHEKGKYTAR	4	4	11	4	7	5.85012	6.57936	0.0189085	0.558197	2.4664	5.92605	5.9216	6.11659	6.11644	6.3015	5.38767	6.52584	5.78526	6.09804	6.44109	6.26251	6.61931	6.69389	6.2496	6.75944	6.29415	7.4294	6.6852
Site592	Multivariate	MH0037_GL0049923;MH0046_GL0044249;MH0314_GL0135273;MH0079_GL0037850;MH0069_GL0018091;MH0055_GL0024952;MH0004_GL0015933;V1.CD38-0_GL0131954;MH0094_GL0137766;MH0041_GL0027811;MH0026_GL0051185;MH0013_GL0033701;NOF010_GL0077334;MH0111_GL0064068;MH0055_GL0058058;O2.UC1-1_GL0125639;MH0003_GL0084555;MH0267_GL0037759;N013A_GL0020757;T2D-135A_GL0072954;N085A_GL0013855;MH0319_GL0086012;NOF013_GL0053113;MH0…	301;301;301;301;301;301;301;301;301;301;301;301;301;301;301;301;301;310;306;310;301;301;301;301;301;301;301;301;301;301;301;301;301;301;301;301;301;301;301;301;304;301;302;324;174;188;189;217;270;274;301;301;301;302;301;301;301;301;301;301;302;301;304;255	MH0037_GL0049923;N085A_GL0013855;O2.UC24-1_GL0087372;V1.FI14_GL0082769	MH0037_GL0049923	no	yes	Bacteroidetes	Bacteroides	COG0111	E	Dehydrogenase	1	48.7855	5.46687e-05	76.341	58.986	48.785	+	1	DGCEK(1)FRVNK	5	3	16	7	9	6.84694	7.19003	0.0253193	0.558197	1.5023	6.5921	6.69768	7.10205	6.99305	6.7613	6.85894	6.71551	7.20103	6.65031	7.12978	7.28374	7.53283	7.08149	7.36582	6.82354	7.30306	7.5397	7.25021
Site594	Multivariate	MH0037_GL0049923;MH0046_GL0044249;MH0314_GL0135273;MH0079_GL0037850;MH0069_GL0018091;MH0055_GL0024952;MH0004_GL0015933;V1.CD38-0_GL0131954;MH0094_GL0137766;MH0041_GL0027811;MH0026_GL0051185;MH0013_GL0033701;NOF010_GL0077334;MH0111_GL0064068;MH0055_GL0058058;O2.UC1-1_GL0125639;MH0003_GL0084555;MH0267_GL0037759;V1.CD13-0_GL0058549;NLM024_GL0026063;N013A_GL0020757;T2D-135A_GL0072954;MH0092_GL0062959…	9;9;9;9;9;9;9;9;9;9;9;9;9;9;9;9;9;18;9;9;14;18;30;20;43	MH0037_GL0049923	MH0037_GL0049923	no	yes	Bacteroidetes	Bacteroides	COG0111	E	Dehydrogenase	1	60.2551	0.000711431	100.88	47.122	60.255	+	1	VLVATEK(1)PFAK	7	2	16	7	9	7.05463	7.4085	0.0241689	0.558197	1.6247	7.30872	7.01216	7.04173	7.40464	7.12226	6.7825	6.83474	6.88777	7.38745	7.35856	6.92846	7.60243	7.39464	7.03777	7.30382	7.83238	7.44488	7.78073
Site615	Multivariate	MH0055_GL0031824;MH0212_GL0133055;MH0227_GL0142400;MH0100_GL0129471	398;398;250;398	MH0055_GL0031824;MH0100_GL0129471	MH0055_GL0031824	no	yes	Firmicutes	Faecalibacterium	COG0050	J	This protein promotes the GTP-dependent binding of aminoacyl-tRNA to the A-site of ribosomes during protein biosynthesis (By similarity)	1	67.385	0.00316605	67.385	21.952	67.385	+	1	TVGSGVVGK(1)IIE	9	2	9	4	5	6.62568	7.49155	0.024967	0.558197	2.6063	6.9561	6.2407	6.93625	6.15859	7.05205	7.19419	6.59362	7.50982	7.52057	7.47592	7.21783	7.38736	7.58216	7.92562	7.48533	6.81074	7.31781	7.31781
Site633	Multivariate	MH0227_GL0100580;MH0066_GL0010765;O2.UC30-1_GL0143928;MH0079_GL0012347;O2.CD1-0-PT_GL0019385;MH0243_GL0015017;MH0198_GL0031775;MH0206_GL0106354;MH0238_GL0154187;O2.UC24-1_GL0137241;T2D-73A_GL0024402;MH0402_GL0002046;NLF014_GL0001164;NLM002_GL0025056;T2D-155A_GL0001778;O2.UC56-2_GL0083550;T2D-8A_GL0107268	167;219;167;167;167;167;167;166;167;167;167;219;169;179;170;174;167	MH0227_GL0100580;MH0198_GL0031775;T2D-73A_GL0024402;NLF014_GL0001164;NLM002_GL0025056;T2D-155A_GL0001778;T2D-8A_GL0107268	MH0227_GL0100580	no	yes	Bacteroidetes	Bacteroides	COG0057	G	Glyceraldehyde-3-phosphate dehydrogenase, type I	1	69.7037	1.35953e-164	197.37	150.31	69.704		1	VLNDK(1)WGITDGLMTTVHSTTATQK	5	3	18	8	10	7.53597	8.02615	0.0256906	0.558197	2.2259	7.7362	6.66045	6.71984	7.62313	8.10156	7.68698	7.83362	7.92597	7.38342	8.06969	8.2424	8.29681	8.35292	7.89349	8.05341	8.00314	8.20331	7.76287
Site647	Multivariate	MH0243_GL0046524;MH0230_GL0127483;MH0227_GL0156270;MH0086_GL0033624;MH0363_GL0026944	291;291;291;291;312	MH0243_GL0046524	MH0243_GL0046524	no	yes	Firmicutes	Faecalibacterium	COG0205	G	ec 2.7.1.11	0.92881	11.1551	3.11385e-09	63.682	45.72	63.682	+	1	YLSDLIHDK(0.071)LNCK(0.929)SR	13	3	13	7	6	6.71458	7.0359	0.0188116	0.558197	1.2524	6.95273	6.93472	6.67711	6.25357	6.8567	6.82404	6.76221	6.59766	7.15197	7.05031	6.7473	7.23444	6.98141	7.02385	6.95728	6.8117	7.00752	7.11561
Site662	Multivariate	MH0088_GL0018883;O2.UC51-0_GL0065716;MH0170_GL0014792;V1.CD20-4_GL0025495	218;218;234;246	MH0088_GL0018883;MH0170_GL0014792;V1.CD20-4_GL0025495	MH0088_GL0018883	no	yes	Firmicutes	Blautia	COG0235	G	Class II aldolase adducin family protein	1	60.324	6.44463e-06	77.068	66.207	60.324	+	1	QMGLPGK(1)HPANLCPNAK	7	3	12	6	6	7.26291	7.69047	0.0134653	0.558197	1.5776	7.44067	6.82025	7.6438	6.98001	7.30905	7.35432	7.47001	7.47275	7.69764	7.73193	7.54521	7.98658	7.64844	7.53303	7.53191	7.57978	7.68617	7.64706
Site664	Multivariate	MH0088_GL0106695	99	MH0088_GL0106695	MH0088_GL0106695	no	yes	Firmicutes	Blautia	COG4577	E	Microcompartments protein	1	57.3663	9.23825e-09	107.78	107.78	57.366	+	1	GDVGAVK(1)SAVESGAESAGR	7	2	12	6	6	7.11585	7.57043	0.0323414	0.584458	1.6902	7.2812	6.51807	7.59726	6.98823	7.02382	7.32761	7.39279	7.17494	7.42384	7.2225	7.58127	7.97607	7.59082	7.62808	7.36714	7.55224	7.48275	7.52742
Site676	Multivariate	MH0101_GL0055230;MH0198_GL0066524;NLM003_GL0014164;T2D-113A_GL0098210;MH0381_GL0072590;MH0028_GL0032046;MH0326_GL0013794;T2D-48A_GL0010362;MH0113_GL0000023;MH0414_GL0114604;MH0016_GL0047404;V1.CD38-0_GL0131953;T2D-135A_GL0072955;V1.UC47-4_GL0146516;MH0244_GL0002078;159247771-stool1_revised_C708662_1_gene95311;823052294-stool1_revised_C743875_1_gene112499;MH0143_GL0133978;MH0407_GL0027115	314;314;325;314;314;315;317;314;355;314;314;314;314;317;317;318;323;314;314	MH0101_GL0055230;MH0198_GL0066524;NLM003_GL0014164;T2D-113A_GL0098210;V1.CD38-0_GL0131953	MH0101_GL0055230	no	yes	Bacteroidetes	Bacteroides	COG1932	E	Catalyzes the reversible conversion of 3- phosphohydroxypyruvate to phosphoserine and of 3-hydroxy-2-oxo-4- phosphonooxybutanoate to phosphohydroxythreonine (By similarity)	1	51.9983	0.00507445	68.355	32.691	51.998	+	1	FATEK(1)GMVGIK	5	2	12	4	8	6.93758	7.3227	0.0368208	0.584458	1.1276	7.36219	6.99751	7.16062	7.23063	7.44449	6.62082	7.20505	6.69384	7.18883	7.34513	7.50369	7.45343	7.34208	6.98961	7.43025	7.20878	7.72403	7.19125
Site683	Multivariate	MH0105_GL0003007;T2D-73A_GL0042628;O2.UC53-0_GL0170553;NOF010_GL0078784;MH0239_GL0064900;MH0012_GL0236663;V1.FI07_GL0060597;MH0355_GL0124116;MH0314_GL0175431;MH0106_GL0122175;MH0006_GL0186154;MH0440_GL0075808;MH0391_GL0069327;NLM005_GL0046005;MH0265_GL0030658;MH0011_GL0068386;MH0253_GL0193416;V1.UC22-1_GL0133792	92;92;92;92;92;92;92;92;92;92;92;118;67;68;92;92;92;28	MH0105_GL0003007	MH0105_GL0003007	no	yes	Bacteroidetes	Bacteroides	COG0360	J	Binds together with S18 to 16S ribosomal RNA (By similarity)	0.988837	19.4736	3.39412e-05	80.738	19.474	80.738	+	1	FLTFK(0.989)MDK(0.011)YAAEYAAK	5	3	9	4	5	6.99958	7.44572	0.0118053	0.558197	1.2146	6.98161	7.02641	6.93344	7.00573	7.05687	7.05687	7.29825	7.02641	7.05687	7.19034	7.02336	7.59871	7.5591	7.26364	6.99061	7.39391	7.51199	7.56819
Site684	Multivariate	MH0105_GL0003007;T2D-73A_GL0042628;O2.UC53-0_GL0170553;NOF010_GL0078784;MH0239_GL0064900;MH0012_GL0236663;V1.FI07_GL0060597;MH0355_GL0124116;MH0314_GL0175431;MH0106_GL0122175;MH0006_GL0186154;MH0440_GL0075808;MH0391_GL0069327;NLM005_GL0046005;MH0265_GL0030658;MH0011_GL0068386;MH0253_GL0193416;O2.UC8-0_GL0033826;MH0057_GL0038933;MH0020_GL0064291;DLF002_GL0038490;MH0198_GL0127584;MH0011_GL0026758;D…	54;54;54;54;54;54;54;54;54;54;54;80;29;30;54;54;54;54;54;54;54;54;54;54;54;54;54;55;55;54;54;56;62;54;54;54;54;54;54;54;80;55;88;54;54;54;53;53;53;53;53;53;99;54;55;54;54;71;54;54;54;54;54;54;54;54;54;55;54;54;54;54;56;54;54;54;54;54;54;53;54;54;53;53;54;55;55;54;53;54;54;53;54;54;54;53;53;55;54;53;54;53;54;54;54;54;54;54;54;54;72;54;76;76;66;72;76;72;84;84;95;103;108;152;54;54;85;54	MH0105_GL0003007;MH0290_GL0107279;MH0415_GL0067866;O2.UC6-2_GL0058372	MH0105_GL0003007	no	yes	Bacteroidetes	Bacteroides	COG0360	J	Binds together with S18 to 16S ribosomal RNA (By similarity)	0.99999	50.0759	0.0188897	54.982	8.5249	54.982	+	1	KLAYPIQK(1)K	8	3	10	5	5	6.33347	6.92555	0.0245196	0.558197	1.3744	6.43128	6.03798	6.92913	6.17666	5.9195	6.40468	6.87393	6.4421	6.25772	6.22887	6.4421	6.71759	7.14999	6.4421	6.88763	7.18041	6.77163	6.96764
Site685	Multivariate	MH0118_GL0042671;MH0107_GL0084138;DLF003_GL0046960;MH0323_GL0053081;MH0181_GL0009794;MH0152_GL0027692;MH0011_GL0020077	347;347;375;347;347;347;393	MH0118_GL0042671	MH0118_GL0042671	no	yes	Bacteroidetes	unknown	COG0443	O	Acts as a chaperone (By similarity)	1	59.976	5.08318e-06	118.24	97.433	59.976	+	1	IPAVQELVK(1)NYFGK	9	3	11	6	5	6.93331	7.43149	0.0435932	0.594858	1.4759	7.33551	7.13576	7.28696	6.60126	6.58458	6.99121	7.22491	6.86236	6.91956	7.13858	7.81536	7.24118	7.82244	7.19906	7.19271	7.40739	7.28862	7.25344
Site760	Multivariate	O2.UC41-1_GL0082183;MH0198_GL0029682;T2D-135A_GL0016492;V1.CD38-0_GL0131644;MH0267_GL0122652;V1.UC64-0_GL0120662;O2.UC52-0_GL0115105;160178356-stool1_revised_scaffold8533_1_gene50974	5;5;5;5;5;9;9;21	O2.UC41-1_GL0082183;V1.CD38-0_GL0131644	O2.UC41-1_GL0082183	no	yes	Firmicutes	unknown	COG1621	G	sucrose-6-phosphate hydrolase	1	102.514	0.00744685	102.51	20.235	102.51	+	1	MISEK(1)LQK	5	2	15	6	9	6.97988	7.46851	0.0321479	0.584458	2.0721	7.03026	7.07934	6.22193	7.01797	7.62914	6.93896	7.03977	7.03149	7.36098	7.42366	6.81248	7.74399	7.33251	7.20529	7.39789	7.9685	7.54039	7.76344
Site781	Multivariate	MH0233_GL0086206;T2D-53A_GL0137685;V1.CD25-4_GL0103073;V1.FI11_GL0106212;MH0292_GL0049764;SZEY-41A_GL0008225;O2.UC46-1_GL0019352;O2.UC48-0_GL0175383	541;593;538;529;533;52;348;432	MH0233_GL0086206;T2D-53A_GL0137685	MH0233_GL0086206	no	yes	Firmicutes	unknown	COG3033	E	tryptophanase EC 4.1.99.1	1	71.4507	0.00568781	82.287	52.543	71.451	+	1	IVWGHK(1)LPMR	6	3	11	4	7	6.68896	7.4026	0.00407438	0.436027	2.5009	6.75315	6.55201	6.77682	6.68324	7.24529	6.68358	7.2714	6.83698	7.06701	7.0809	6.81967	7.77502	7.65568	7.36359	7.49678	7.45581	7.78178	7.51436
Site794	Multivariate	MH0260_GL0094698;MH0430_GL0091197;MH0060_GL0010029;MH0238_GL0053851;MH0415_GL0062458;MH0107_GL0112743;MH0011_GL0041262;MH0006_GL0137137;DOM022_GL0079044;764588959-stool1_revised_scaffold32639_2_gene66691;MH0189_GL0086311	212;28;42;132;165;212;212;212;212;212;218	MH0260_GL0094698	MH0260_GL0094698	no	yes	Bacteroidetes	unknown	COG2025	C	Electron transfer flavoprotein	1	73.8411	0.00723842	73.841	45.61	73.841	+	1	VLDRHVEK(1)AK	8	4	16	8	8	6.18989	6.47183	0.0479282	0.604718	1.2363	6.09797	5.95148	6.60497	6.18666	6.32242	5.83225	6.38957	6.13377	6.29282	6.62874	6.50707	6.37977	6.57133	6.13394	6.09431	6.52058	6.93887	6.55406
Site798	Multivariate	MH0267_GL0032976;V1.CD38-0_GL0002954;MH0271_GL0045352;MH0108_GL0067019;MH0040_GL0062160	12;12;12;12;16	MH0267_GL0032976	MH0267_GL0032976	no	yes	Bacteroidetes	Bacteroides	COG0153	G	Galactokinase	1	48.907	7.14179e-20	130.27	112.04	48.907		1	FIK(1)HFDGTTGFLYASPGR	3	3	10	4	6	6.63174	7.33478	0.0200828	0.558197	2.271	6.72017	6.59362	6.8456	6.40332	6.68441	6.55494	7.09297	6.94461	6.58443	6.95351	6.72864	7.64875	7.42394	7.0509	7.08855	7.57782	7.61971	7.62445
Site836	Multivariate	MH0357_GL0053356;MH0357_GL0122768;MH0011_GL0031532;V1.UC49-1_GL0137988;MH0212_GL0080677;MH0107_GL0052261;MH0406_GL0039531;MH0271_GL0132613;MH0188_GL0062109;MH0183_GL0114436;MH0067_GL0009525;MH0043_GL0042089;763982056-stool1_revised_scaffold26317_1_gene74307;MH0053_GL0062523;V1.UC63-0_GL0140343;MH0066_GL0002155;159571453-stool2_revised_C1205894_1_gene84838	41;41;41;41;41;41;41;41;41;41;41;41;41;41;51;51;56	MH0357_GL0053356	MH0357_GL0053356	no	yes	unknown	unknown	COG0459	O	Prevents misfolding and promotes the refolding and proper assembly of unfolded polypeptides generated under stress conditions (By similarity)	1	43.3077	0.0210946	52.579	17.037	43.308	+	1	GRNVILEK(1)K	8	3	13	5	8	6.33367	6.74375	0.0417843	0.584458	1.6024	6.90989	6.49168	6.02402	6.25978	6.64886	6.41825	6.0564	6.48627	6.28054	6.61532	6.44159	6.87629	6.79573	6.81334	6.74271	7.0227	7.10445	6.95509
Site848	Multivariate	MH0386_GL0192086;O2.UC30-1_GL0040498;SZEY-35A_GL0066605;O2.UC15-0_GL0044030	603;584;593;622	MH0386_GL0192086;O2.UC30-1_GL0040498;SZEY-35A_GL0066605	MH0386_GL0192086	no	yes	Firmicutes	Ruminococcus	COG1882	C	formate acetyltransferase	1	72.9281	0.0210926	72.928	17.946	72.928	+	1	LNK(1)CHTYR	3	3	10	5	5	6.5138	7.0514	0.0474899	0.604718	1.9053	6.98546	6.35008	6.89685	6.69194	7.09533	6.66486	5.88026	6.98184	6.91672	7.22265	7.0379	7.43153	7.05397	6.64817	6.96927	7.08051	7.33683	7.43153
Site913	Multivariate	O2.UC48-0_GL0209812	60	O2.UC48-0_GL0209812	O2.UC48-0_GL0209812	no	yes	Firmicutes	Ruminococcus	COG0739	M	peptidase M23	1	50.0897	0.0161917	50.09	7.7538	50.09	+	1	NTAAK(1)LAQAIK	5	2	13	5	8	6.5747	7.21565	0.0144775	0.558197	2.5356	7.09922	6.76821	6.18392	6.37766	6.19543	6.73871	7.16186	6.23306	6.67928	6.9177	6.91084	7.3957	7.74862	7.10831	6.95672	7.127	7.26578	7.4215
Site927	Multivariate	tr|A0A075B6K8|A0A075B6K8_HUMAN;sp|P0CG04|LAC1_HUMAN;sp|B9A064|IGLL5_HUMAN;tr|A0A0B4J231|A0A0B4J231_HUMAN;tr|A0A075B6K9|A0A075B6K9_HUMAN;sp|P0CG05|LAC2_HUMAN	98;98;206;207;98;98	tr|A0A075B6K8|A0A075B6K8_HUMAN;tr|A0A075B6K9|A0A075B6K9_HUMAN	tr|A0A075B6K8|A0A075B6K8_HUMAN	yes	no						1	127.923	8.22641e-49	143.93	136.99	127.92		1	SYSCQVTHEGSTVEK(1)TVAPTECS	15	3	14	6	8	7.78379	8.24281	0.0397261	0.584458	1.7954	7.84579	7.28507	8.06788	7.78264	7.66974	7.90308	7.90277	7.99466	8.22901	7.87816	7.83849	7.77849	8.35698	8.23728	7.71232	8.58413	8.85581	8.54757
Site935	Multivariate	tr|A0A024R6I7|A0A024R6I7_HUMAN;sp|P01009|A1AT_HUMAN;sp|P01009-3|A1AT_HUMAN;tr|A0A0G2JRN3|A0A0G2JRN3_HUMAN;sp|P01009-2|A1AT_HUMAN	258;258;258;258;258	tr|A0A024R6I7|A0A024R6I7_HUMAN	tr|A0A024R6I7|A0A024R6I7_HUMAN	yes	no						1	63.6242	4.32926e-21	145.91	145.91	63.624	+	1	K(1)LSSWVLLMK	1	2	15	5	10	6.75345	7.52067	0.02425	0.558197	2.9108	7.01867	6.46662	7.19327	7.01735	6.32688	7.23402	7.18101	6.59949	6.96892	6.50111	8.0286	8.10225	8.28681	7.61472	7.27156	6.89337	8.04054	7.49881
Site942	Multivariate	sp|P01834|IGKC_HUMAN;tr|A0A075B6H6|A0A075B6H6_HUMAN	80;81	sp|P01834|IGKC_HUMAN	sp|P01834|IGKC_HUMAN	yes	no						0.999144	30.6741	0	252.8	238.69	141.23		1	ADYEK(0.999)HK(0.001)VYACEVTHQGLSSPVTK	5	4	17	7	10	8.13772	8.78231	0.0414831	0.584458	2.5396	8.03922	7.2547	8.37095	8.3308	8.46492	8.09888	8.40457	8.82023	8.48604	8.74436	9.22403	7.00076	9.06295	8.82819	8.9781	9.05261	9.40011	9.04595
Site943	Multivariate	sp|P01834|IGKC_HUMAN;tr|A0A075B6H6|A0A075B6H6_HUMAN	82;83	sp|P01834|IGKC_HUMAN	sp|P01834|IGKC_HUMAN	yes	no						1	40.9677	2.97196e-209	207.13	192.08	40.968		1	HK(1)VYACEVTHQGLSSPVTK	2	4	12	4	8	7.45563	8.24328	2.71739e-05	0.0152038	2.1368	7.5986	7.2547	8.06045	7.85509	8.20524	7.52609	7.96176	7.44312	7.89565	7.88927	8.27441	8.24506	8.34502	8.11132	8.2502	8.18001	8.50171	8.39434
Site944	Multivariate	sp|P01834|IGKC_HUMAN;tr|A0A075B6H6|A0A075B6H6_HUMAN	99;100	sp|P01834|IGKC_HUMAN	sp|P01834|IGKC_HUMAN	yes	no						1	73.6723	1.22673e-27	111.97	106.86	73.672		1	VYACEVTHQGLSSPVTK(1)SFNRGEC	17	3	11	4	7	7.19624	7.61586	0.0301453	0.574598	1.1597	7.41266	6.85965	7.42442	7.38457	7.48069	7.62902	7.42246	7.07843	7.39866	7.14769	7.65549	7.56347	7.85683	7.60108	7.47697	7.64552	7.67839	7.89454
Site946	Multivariate	tr|A0A087WYJ9|A0A087WYJ9_HUMAN;sp|P01871|IGHM_HUMAN;tr|A0A075B6N9|A0A075B6N9_HUMAN;sp|P01871-2|IGHM_HUMAN;tr|A0A1B0GUU9|A0A1B0GUU9_HUMAN;sp|P04220|MUCB_HUMAN	128;129;129;129;129;67	tr|A0A087WYJ9|A0A087WYJ9_HUMAN	tr|A0A087WYJ9|A0A087WYJ9_HUMAN	yes	no						0.903791	9.72852	3.19518e-41	152.11	125.9	151.07	+	1	K(0.904)SK(0.096)LICQATGFSPR	1	3	11	4	7	7.25867	7.86102	0.000358389	0.100259	1.6991	7.45639	7.07822	7.69471	7.50153	7.29949	7.5224	7.15544	7.67387	7.45885	7.59567	7.56595	7.97403	8.03955	7.72531	7.86448	7.88752	7.98824	7.86961
Site947	Multivariate	tr|A0A087WYJ9|A0A087WYJ9_HUMAN;sp|P01871|IGHM_HUMAN;tr|A0A075B6N9|A0A075B6N9_HUMAN;sp|P01871-2|IGHM_HUMAN;tr|A0A1B0GUU9|A0A1B0GUU9_HUMAN;sp|P04220|MUCB_HUMAN	130;131;131;131;131;69	tr|A0A087WYJ9|A0A087WYJ9_HUMAN	tr|A0A087WYJ9|A0A087WYJ9_HUMAN	yes	no						1	60.5499	1.39976e-111	188.4	126.31	60.55	+	1	SK(1)LICQATGFSPR	2	2	17	7	10	7.23117	7.73979	0.00149761	0.279305	2.1544	7.19427	7.10327	7.55618	7.51948	7.51874	7.04808	7.50473	6.67818	7.40942	7.38411	7.64774	7.96119	8.02714	7.73748	7.90545	7.63615	7.8522	7.83707
Site948	Multivariate	sp|P01876|IGHA1_HUMAN;tr|A0A0G2JMB2|A0A0G2JMB2_HUMAN;sp|P01877|IGHA2_HUMAN;tr|A0A075B6N7|A0A075B6N7_HUMAN	275;262;262;262	sp|P01876|IGHA1_HUMAN;tr|A0A0G2JMB2|A0A0G2JMB2_HUMAN	sp|P01876|IGHA1_HUMAN	yes	no						1	80.6455	1.51901e-60	169.76	111.9	80.646		1	WLQGSQELPREK(1)YLTWASRQEPSQGTTTFAVTSILR	12	4	18	8	10	8.27036	8.63474	0.0168822	0.558197	1.6546	8.2465	7.68773	8.80179	8.26897	8.14721	8.34776	8.36737	8.29558	8.73918	8.16934	8.61047	8.35728	8.89636	8.40862	8.55514	9.0404	8.65674	8.91386
Site949	Multivariate	sp|P01876|IGHA1_HUMAN;tr|A0A0G2JMB2|A0A0G2JMB2_HUMAN;sp|P01877|IGHA2_HUMAN	327;314;314	sp|P01876|IGHA1_HUMAN;tr|A0A0G2JMB2|A0A0G2JMB2_HUMAN	sp|P01876|IGHA1_HUMAN	yes	no						1	79.3484	2.21211e-58	149.3	125.39	81.974		1	KGDTFSCMVGHEALPLAFTQK(1)TIDR	21	4	15	7	8	7.4939	7.90997	0.0127048	0.558197	1.7011	7.70257	7.33917	7.80262	7.46167	7.56297	7.45666	7.45223	7.38194	7.20061	7.69679	7.97727	7.96936	8.04325	7.62843	7.87226	8.05956	8.18523	8.31314
Site951	Multivariate	sp|P01876|IGHA1_HUMAN;tr|A0A0G2JMB2|A0A0G2JMB2_HUMAN;sp|P01877|IGHA2_HUMAN	306;293;293	sp|P01876|IGHA1_HUMAN;tr|A0A0G2JMB2|A0A0G2JMB2_HUMAN	sp|P01876|IGHA1_HUMAN	yes	no						0.981917	17.3481	1.09594e-137	181.77	174.19	128.85		1	VAAEDWK(0.982)K(0.018)GDTFSCMVGHEALPLAFTQK	7	3	14	5	9	7.55634	8.3399	0.00178336	0.285083	2.7793	7.79951	7.6156	7.94452	7.54436	7.98653	8.01621	7.78325	6.83569	7.96846	7.97364	8.43758	7.87916	8.61052	8.11384	8.34706	8.32891	8.69863	8.66973
Site952	Multivariate	tr|A0A0G2JMB2|A0A0G2JMB2_HUMAN;sp|P01877|IGHA2_HUMAN	88;88	tr|A0A0G2JMB2|A0A0G2JMB2_HUMAN	tr|A0A0G2JMB2|A0A0G2JMB2_HUMAN	yes	no						1	87.6104	2.86912e-60	102.03	89.562	87.61		1	SVTCHVK(1)HYTNPSQDVTVPCPVPPPPPCCHPR	7	4	13	5	8	7.3873	8.00908	0.04089	0.584458	2.574	7.56567	7.56088	7.91643	6.55426	7.47075	6.70859	8.03133	7.72589	7.87267	7.86557	7.92496	8.00449	7.98155	7.6002	8.20284	8.17018	8.00866	8.45465
Site954	Multivariate	tr|E7EUT5|E7EUT5_HUMAN;sp|P04406-2|G3P_HUMAN;sp|P04406|G3P_HUMAN	42;75;117	tr|E7EUT5|E7EUT5_HUMAN	tr|E7EUT5|E7EUT5_HUMAN	yes	no						1	101.381	7.60792e-44	163.38	104.03	101.38	+	1	AGAHLQGGAK(1)R	10	3	18	8	10	7.34133	7.81734	0.0264036	0.558197	2.1615	7.35824	7.04949	8.18134	7.14797	7.67806	6.96887	6.90437	7.44225	7.59084	7.5888	7.51987	8.14039	8.65118	7.73476	7.38832	7.47319	8.11182	7.97421
Site961	Multivariate	sp|P05164-2|PERM_HUMAN;sp|P05164|PERM_HUMAN;sp|P05164-3|PERM_HUMAN	336;431;463	sp|P05164-2|PERM_HUMAN	sp|P05164-2|PERM_HUMAN	yes	no						1	121.287	3.55779e-91	186.74	134.49	121.29	+	1	LATELK(1)SLNPR	6	2	16	6	10	6.70995	7.96251	4.6549e-06	0.00520883	4.8449	6.77926	6.58132	6.67709	6.82377	6.39231	7.00592	7.35026	7.55462	7.37939	7.44232	8.57473	8.04654	8.25026	8.27886	7.61701	8.10612	8.13105	7.79882
Site962	Multivariate	sp|P05164-2|PERM_HUMAN;sp|P05164|PERM_HUMAN;sp|P05164-3|PERM_HUMAN;tr|J3QSF7|J3QSF7_HUMAN;sp|P11678|PERE_HUMAN	461;556;588;42;528	sp|P05164-2|PERM_HUMAN;sp|P11678|PERE_HUMAN	sp|P05164-2|PERM_HUMAN	yes	no						1	117.52	1.765e-34	152.54	110.19	117.52	+	1	GLMATPAK(1)LNR	8	2	13	4	9	6.53776	7.55774	0.00553424	0.442344	2.5551	7.52356	6.11582	7.57142	7.30658	7.55769	6.04546	7.22813	6.68319	6.78086	7.11405	8.12169	7.6469	7.86293	7.92058	7.18171	7.90143	7.71652	7.41993
Site965	Multivariate	sp|P06702|S10A9_HUMAN	38	sp|P06702|S10A9_HUMAN	sp|P06702|S10A9_HUMAN	yes	no						1	63.6908	1.31273e-99	178.47	147.38	63.691		1	LGHPDTLNQGEFK(1)ELVRK	13	3	14	5	9	6.70408	8.12479	6.86382e-05	0.025602	4.8319	7.35212	6.24007	6.71392	6.903	7.87344	7.93599	6.80519	6.85825	7.83531	7.14378	8.55418	8.3551	8.20634	8.51855	7.61601	8.37953	8.51429	8.37001
Site966	Multivariate	sp|P06733|ENOA_HUMAN;tr|K7EM90|K7EM90_HUMAN	71;71	sp|P06733|ENOA_HUMAN	sp|P06733|ENOA_HUMAN	yes	no						1	61.1268	0.000155744	64.454	49.261	61.127	+	1	AVEHINK(1)TIAPALVSK	7	3	10	4	6	6.83076	7.31868	0.00413911	0.436027	1.4853	6.88884	6.88974	6.943	6.67174	7.10139	6.90887	6.75401	6.79592	6.86875	7.08736	6.86097	7.43027	7.39494	6.97098	7.23738	7.23355	7.36844	7.51009
Site968	Multivariate	sp|P06733|ENOA_HUMAN;tr|K7EM90|K7EM90_HUMAN;tr|K7ERS8|K7ERS8_HUMAN	5;5;5	sp|P06733|ENOA_HUMAN	sp|P06733|ENOA_HUMAN	yes	no						1	114.281	0.000115646	127.56	19.104	114.28	+	1	SILK(1)IHAR	4	2	17	7	10	7.27473	7.76146	0.0379835	0.584458	1.9306	7.86436	7.03618	6.65286	7.39063	7.82132	6.6624	7.76723	7.4954	7.48625	7.65134	7.28089	8.20358	8.16913	7.59207	8.01031	7.16369	7.91093	8.14637
Site1014	Multivariate	sp|P14555|PA2GA_HUMAN	99	sp|P14555|PA2GA_HUMAN	sp|P14555|PA2GA_HUMAN	yes	no						1	60.2551	0.010675	77.062	63.628	60.255	+	1	ITCAK(1)QDSCR	5	2	17	8	9	7.00237	7.42269	0.0103265	0.558197	1.8322	7.28168	6.86552	7.4031	7.03321	6.78836	6.343	6.6836	7.62048	7.40196	7.39084	7.27851	7.25436	7.44793	7.54746	7.53706	7.30144	7.35891	7.5401
Site1015	Multivariate	sp|P14555|PA2GA_HUMAN	135	sp|P14555|PA2GA_HUMAN	sp|P14555|PA2GA_HUMAN	yes	no						1	74.8411	0.00685244	77.14	63.055	74.841	+	1	YQYYSNK(1)HCR	7	3	16	7	9	6.92219	7.38154	0.00428623	0.436027	1.9968	7.12041	6.57312	7.33147	6.81234	6.84276	7.03777	6.48037	7.29487	7.07993	7.298	7.1081	7.3299	7.52049	7.35864	7.61851	7.32921	7.62263	7.4984
Site1038	Multivariate	sp|P32320|CDD_HUMAN	73	sp|P32320|CDD_HUMAN	sp|P32320|CDD_HUMAN	yes	no						0.999912	40.5443	0.00362255	58.723	50.028	58.723	+	1	TAIQK(1)AVSEGYKDFR	5	3	10	5	5	6.68906	7.33734	0.0101091	0.558197	2.0158	6.96608	6.27839	7.04064	6.70079	6.77792	7.00545	6.64756	7.12383	6.93273	6.75342	7.53757	7.42168	7.40083	7.29208	7.16245	7.2437	7.57319	7.29743
Site1052	Multivariate	tr|B1AKQ8|B1AKQ8_HUMAN;tr|C9JZN1|C9JZN1_HUMAN;tr|F6X3N5|F6X3N5_HUMAN;tr|F6UT28|F6UT28_HUMAN;tr|C9JIS1|C9JIS1_HUMAN;tr|C9JXA5|C9JXA5_HUMAN;tr|E7EP32|E7EP32_HUMAN;sp|P62873-2|GBB1_HUMAN;sp|P62879|GBB2_HUMAN;sp|P62873|GBB1_HUMAN	89;89;76;89;89;89;45;89;89;89	tr|B1AKQ8|B1AKQ8_HUMAN	tr|B1AKQ8|B1AKQ8_HUMAN	yes	no						1	58.2461	1.24961e-07	103.13	86.82	58.246		1	LIIWDSYTTNK(1)VHAIPLR	11	3	14	6	8	6.88271	7.24711	0.0183851	0.558197	1.3681	6.55378	6.51126	7.0762	6.8578	7.36507	7.05476	7.01065	6.99772	7.07673	7.15321	6.96915	7.2845	7.50715	7.04411	7.35322	7.24317	7.29032	7.37518
Site1087	Multivariate	tr|A0A075B6L0|A0A075B6L0_HUMAN;sp|P0CG06|LAC3_HUMAN	98;98	tr|A0A075B6L0|A0A075B6L0_HUMAN	tr|A0A075B6L0|A0A075B6L0_HUMAN	yes	no						1	127.923	8.22641e-49	143.93	136.99	127.92		1	SYSCQVTHEGSTVEK(1)TVAPTECS	15	3	14	6	8	7.78379	8.24281	0.0397261	0.584458	1.7954	7.84579	7.28507	8.06788	7.78264	7.66974	7.90308	7.90277	7.99466	8.22901	7.87816	7.83849	7.77849	8.35698	8.23728	7.71232	8.58413	8.85581	8.54757
Site1217	Frequency	764669880-stool1_revised_C410797_1_gene676;764588959-stool1_revised_C768328_1_gene44975;V1.UC16-0_GL0051550;HM450CO_revised_C293341_1_gene38233;O2.UC9-2_GL0111047;HT25A_GL0005180;O2.UC18-1_GL0067576;MH0373_GL0146114;765013792-stool1_revised_C347369_1_gene32208;V1.CD43-0_GL0094850;737052003-stool1_revised_scaffold13934_1_gene39567;HM414CO_combine_revised_scaffold47281_2_gene72014;O2.UC48-0_GL02929…	7;7;7;23;7;7;7;7;10;7;7;7;7;10;9;7;7;7;7;7;7;7;7;7;7;7;7;7;7;7;7;7;7;7;7;7;7;7;7;7;7;9;10;19;10;12;10;13;13;13;13;13;13;14;17;17;13;18;18;19;23;25;26;78	764669880-stool1_revised_C410797_1_gene676	764669880-stool1_revised_C410797_1_gene676	no	yes	Firmicutes	Blautia	COG0528	F	Catalyzes the reversible phosphorylation of UMP to UDP (By similarity)	0.998889	29.5394	0.00681889	42.958	42.958	42.958	+	1	VLLK(0.999)LSGEALAGDK(0.001)K	4	3	9	1	8						NaN	NaN	NaN	NaN	NaN	NaN	7.0785	NaN	6.59043	6.82482	NaN	6.83543	6.99602	6.40069	6.97706	NaN	7.03217	6.86319
Site1712	Frequency	764487809-stool1_revised_C1074564_1_gene185905;V1.UC47-4_GL0076941;MH0058_GL0036319;MH0038_GL0004593;MH0286_GL0145082;MH0188_GL0107112;O2.UC4-1_GL0096905;HM403TI_revised_scaffold24257_1_gene32285;686765762-stool1_revised_C457443_1_gene57866;O2.UC48-1_GL0000734;MH0233_GL0066846;HM503CO_revised_scaffold27439_1_gene98670;HM494TI_revised_scaffold34078_3_gene55504;MH0014_GL0114916;O2.UC50-2_GL0268854;…	485;485;486;486;501;485;487;488;362;475;476;476;480;481;513;486;484	764487809-stool1_revised_C1074564_1_gene185905;V1.UC47-4_GL0076941;T2D-140A_GL0027320;T2D-62A_GL0059053	764487809-stool1_revised_C1074564_1_gene185905	no	yes	Firmicutes	Ruminococcus	COG1263;COG1264	G	pts system	1	70.9415	0.0118208	70.942	40.052	70.942	+	1	VQFVADEFK(1)K	9	2	10	2	8						6.54316	NaN	NaN	NaN	NaN	NaN	6.78081	NaN	6.78394	6.86084	NaN	6.65556	7.46347	6.79103	6.81998	6.57421	6.61275	NaN
Site2040	Frequency	HM459CO_revised_scaffold46055_3_gene112579;V1.CD20-4_GL0065965;N062A_GL0008353;N017A_GL0083323;O2.UC3-0_GL0099636	80;81;81;81;80	HM459CO_revised_scaffold46055_3_gene112579	HM459CO_revised_scaffold46055_3_gene112579	no	yes	Bacteroidetes	Bacteroides	COG0099	J	Translation, ribosomal structure and biogenesis	1	73.2332	0.0175147	73.233	8.5218	73.233	+	1	SEIQLNIK(1)R	8	2	9	1	8						NaN	NaN	NaN	NaN	NaN	5.96132	NaN	NaN	6.74792	6.72291	6.5853	NaN	NaN	6.68709	7.40952	6.98472	6.77811	7.45453
Site2288	Frequency	MH0161_GL0111249;V1.CD19-0_GL0202870;MH0090_GL0057354;MH0006_GL0130245;T2D-132A_GL0046232;MH0261_GL0070777;MH0222_GL0189072;MH0138_GL0006447;MH0057_GL0006739;MH0004_GL0007375;O2.UC24-2_GL0082492	11;9;9;9;11;11;11;11;11;11;62	MH0161_GL0111249	MH0161_GL0111249	no	yes	unknown	unknown	COG0105	F	Nucleoside diphosphate kinase	1	54.3425	0.00606397	54.343	54.343	54.343	+	1	TLVLLK(1)PCTLQR	6	2	10	2	8						NaN	NaN	NaN	7.11745	NaN	NaN	7.09211	NaN	6.82608	6.11194	6.89895	NaN	NaN	6.99368	7.266	7.09614	6.68356	7.33111
Site2655	Frequency	MH0036_GL0050294	7	MH0036_GL0050294	MH0036_GL0050294	no	yes	Bacteroidetes	Bacteroides	COG0050	J	This protein promotes the GTP-dependent binding of aminoacyl-tRNA to the A-site of ribosomes during protein biosynthesis (By similarity)	0.817058	6.49938	1.11528e-05	82.877	63.607	82.877	+	1	GLGEDK(0.183)K(0.817)SVVTGVEMFR	7	3	9	0	9						NaN	NaN	NaN	NaN	NaN	NaN	NaN	NaN	7.31503	6.65056	7.12599	NaN	6.94248	6.9957	7.43426	7.14382	7.59592	7.15504
Site2868	Frequency	MH0082_GL0010287	495	MH0082_GL0010287	MH0082_GL0010287	no	yes	unknown	unknown	COG0553	L	helicase	0.99997	42.284	0.000233844	42.347	40.625	42.347		2	K(1)GETIDPDK(0.5)LIGFHRYAAISSFNDDK(0.5)HK	1	4	9	1	8						NaN	NaN	NaN	NaN	6.23325	NaN	NaN	NaN	7.38278	6.72051	6.44227	7.47505	6.94428	NaN	6.54443	8.73008	NaN	7.79535
Site3745	Frequency	MH0368_GL0183027;MH0239_GL0040738;V1.CD7-4_GL0026631;MH0415_GL0209656;O2.UC1-2_GL0065646;MH0430_GL0084534;MH0428_GL0078243;MH0290_GL0059143;MH0281_GL0092378;MH0272_GL0076541;MH0265_GL0117884;MH0243_GL0044145;MH0189_GL0153915;MH0107_GL0017178;MH0055_GL0074553;MH0025_GL0032474;DOM022_GL0035651;764588959-stool1_revised_scaffold9830_2_gene144566;MH0025_GL0073768;V1.UC41-0_GL0051484;V1.CD27-0_GL006086…	41;42;42;17;37;38;38;38;38;38;38;38;38;38;38;38;38;38;39;41;41;41;41;41;41;41;41;41;41;41;41;41;42;42;42;42;42;42;42;42;42;42;42;42;42;43;44;47;42;37;38;38;38;38;38;38;41;41;41;41;41;41;41;41;41;41;41;41;42	MH0368_GL0183027	MH0368_GL0183027	no	yes	Bacteroidetes	Bacteroides	COG0186	J	One of the primary rRNA binding proteins, it binds specifically to the 5'-end of 16S ribosomal (By similarity)	0.979408	17.2113	0.00383577	51.643	33.464	51.643	+	1	FK(0.002)EK(0.019)HPIYGK(0.979)FVSK	10	4	10	2	8						NaN	NaN	NaN	6.2907	6.79862	NaN	NaN	NaN	6.77674	NaN	NaN	6.80632	7.04234	6.58089	7.06531	7.19131	6.91479	7.21973
Site3916	Frequency	tr|K7EMV3|K7EMV3_HUMAN;tr|B4DEB1|B4DEB1_HUMAN;tr|K7EK07|K7EK07_HUMAN;sp|Q71DI3|H32_HUMAN;sp|P84243|H33_HUMAN;sp|P68431|H31_HUMAN;NLM032_GL0069923;tr|K7ES00|K7ES00_HUMAN;sp|Q16695|H31T_HUMAN;Fungitr.H0GC87.H0GC87_SACCK;Fungitr.W0TGF0.W0TGF0_KLUMA;Fungitr.N1P868.N1P868_YEASC;Fungitr.H0H0E2.H0H0E2_SACCK;Fungitr.G8BFP5.G8BFP5_CANPC;Fungitr.G2WL38.G2WL38_YEASK;Fungitr.E7QBC9.E7QBC9_YEASZ;Fungitr.E7Q0U…	80;80;80;80;80;80;80;80;80;80;80;80;80;80;80;80;80;80;80;80;80;80;80;80;80;80;80;80;80;80;80	tr|K7EMV3|K7EMV3_HUMAN	tr|K7EMV3|K7EMV3_HUMAN	yes	no						1	88.3377	4.65587e-35	156.01	94.669	88.338	+	1	EIAQDFK(1)TDLR	7	2	12	2	10						NaN	7.1358	NaN	7.21903	NaN	NaN	NaN	NaN	8.10784	7.14399	6.24375	7.32506	8.09851	6.99531	6.20689	8.21537	6.39387	7.73784
Site4114	Frequency	sp|O95571|ETHE1_HUMAN;tr|M0QXB5|M0QXB5_HUMAN	172;172	sp|O95571|ETHE1_HUMAN	sp|O95571|ETHE1_HUMAN	yes	no						1	50.1781	2.0404e-18	89.663	78.462	50.178		1	TDFQQGCAK(1)TLYHSVHEK	9	4	10	2	8						NaN	6.84422	NaN	NaN	NaN	NaN	NaN	6.93229	7.26349	NaN	7.57856	6.80539	7.37942	6.7168	NaN	7.55734	7.18069	7.20049
Site4136	Frequency	tr|E7EQB2|E7EQB2_HUMAN;tr|E7ER44|E7ER44_HUMAN;sp|P02788|TRFL_HUMAN;sp|P02788-2|TRFL_HUMAN	169;182;182;138	tr|E7EQB2|E7EQB2_HUMAN	tr|E7EQB2|E7EQB2_HUMAN	yes	no						1	54.7643	2.86804e-19	124.91	116.98	54.764		1	FFSASCVPGADK(1)GQFPNLCR	12	3	11	1	10						NaN	NaN	NaN	6.53342	NaN	NaN	NaN	NaN	7.89674	6.2869	6.80236	7.74921	7.15707	7.10495	7.72563	7.97458	7.90612	7.54082
Site4137	Frequency	tr|E7EQB2|E7EQB2_HUMAN;tr|E7ER44|E7ER44_HUMAN;sp|P02788|TRFL_HUMAN;sp|P02788-2|TRFL_HUMAN;tr|C9JCF5|C9JCF5_HUMAN	119;132;132;88;143	tr|E7EQB2|E7EQB2_HUMAN	tr|E7EQB2|E7EQB2_HUMAN	yes	no						1	109.241	1.49731e-19	111.4	84.273	111.4		1	KGGSFQLNELQGLK(1)SCHTGLRR	14	4	9	1	8						NaN	NaN	NaN	6.40276	NaN	NaN	NaN	NaN	NaN	NaN	7.24846	7.63171	7.2822	7.02491	6.94706	7.79185	6.90045	7.44834
Site4138	Frequency	tr|E7EQB2|E7EQB2_HUMAN;tr|E7ER44|E7ER44_HUMAN;sp|P02788|TRFL_HUMAN;sp|P02788-2|TRFL_HUMAN;tr|C9JCF5|C9JCF5_HUMAN	44;57;57;13;68	tr|E7EQB2|E7EQB2_HUMAN	tr|E7EQB2|E7EQB2_HUMAN	yes	no						1	69.7206	2.94258e-11	111.86	79.637	69.721	+	1	VRGPPVSCIK(1)R	10	3	9	0	9						NaN	NaN	NaN	NaN	NaN	NaN	NaN	NaN	7.69532	NaN	7.13941	7.34683	7.50974	6.25804	7.39776	7.32261	7.21985	7.09356
Site4140	Frequency	tr|E7EQB2|E7EQB2_HUMAN;tr|E7ER44|E7ER44_HUMAN;sp|P02788|TRFL_HUMAN;sp|P02788-2|TRFL_HUMAN	247;260;260;216	tr|E7EQB2|E7EQB2_HUMAN	tr|E7EQB2|E7EQB2_HUMAN	yes	no						0.996716	26.5989	2.65072e-06	117.2	88.921	71.879	+	1	K(0.002)PVDK(0.997)FK(0.001)DCHLAR	5	4	9	0	9						NaN	NaN	NaN	NaN	NaN	NaN	NaN	NaN	7.91669	6.60828	7.37302	7.57669	7.24134	NaN	7.74561	7.7594	7.69261	7.64215
Site4141	Frequency	tr|E7EQB2|E7EQB2_HUMAN;tr|E7ER44|E7ER44_HUMAN;sp|P02788|TRFL_HUMAN;sp|P02788-2|TRFL_HUMAN	249;262;262;218	tr|E7EQB2|E7EQB2_HUMAN	tr|E7EQB2|E7EQB2_HUMAN	yes	no						0.995047	23.0321	0.000374402	88.075	73.284	88.075	+	1	KPVDK(0.005)FK(0.995)DCHLAR	7	4	11	1	10						NaN	NaN	NaN	NaN	6.44394	NaN	NaN	NaN	7.71614	6.50934	7.41147	7.34805	7.21832	6.46889	7.57909	7.60935	7.65482	7.56063
Site4143	Frequency	tr|E7EQB2|E7EQB2_HUMAN;tr|E7ER44|E7ER44_HUMAN;sp|P02788|TRFL_HUMAN;sp|P02788-2|TRFL_HUMAN	625;636;638;594	tr|E7EQB2|E7EQB2_HUMAN	tr|E7EQB2|E7EQB2_HUMAN	yes	no						1	94.7673	9.83272e-74	173.28	147.75	94.767	+	1	QVLLHQQAK(1)FGR	9	3	12	2	10						NaN	NaN	6.42135	6.94187	NaN	NaN	NaN	NaN	8.20866	7.65297	7.75741	8.11945	8.20805	7.87873	8.16928	8.46123	8.40624	7.90879
Site4146	Frequency	tr|E7EQB2|E7EQB2_HUMAN;tr|E7ER44|E7ER44_HUMAN;sp|P02788|TRFL_HUMAN;sp|P02788-2|TRFL_HUMAN	460;471;473;429	tr|E7EQB2|E7EQB2_HUMAN	tr|E7EQB2|E7EQB2_HUMAN	yes	no						1	50.0878	0.000678402	87.447	61.156	50.088	+	1	SDTSLTWNSVK(1)GK	11	2	10	2	8						7.34703	NaN	NaN	NaN	NaN	NaN	NaN	6.05723	7.45903	6.6911	7.01691	7.20107	7.31869	6.71587	NaN	7.30041	7.52377	NaN
Site4148	Frequency	tr|E7EQB2|E7EQB2_HUMAN;tr|E7ER44|E7ER44_HUMAN;sp|P02788|TRFL_HUMAN;sp|P02788-2|TRFL_HUMAN;tr|C9JCF5|C9JCF5_HUMAN;CON__Q29443;CON__Q0IIK2	105;118;118;74;129;101;120	tr|E7EQB2|E7EQB2_HUMAN	tr|E7EQB2|E7EQB2_HUMAN	yes	no						1	53.2374	0.00181342	81.017	58.33	53.237	+	1	THYYAVAVVK(1)K	10	3	10	1	9						NaN	NaN	6.66032	NaN	NaN	NaN	NaN	NaN	7.56243	NaN	6.97897	7.17576	7.56222	6.8059	7.37107	7.3807	7.51315	7.04584
Site4149	Frequency	tr|E7EQB2|E7EQB2_HUMAN;tr|E7ER44|E7ER44_HUMAN;sp|P02788|TRFL_HUMAN;sp|P02788-2|TRFL_HUMAN	667;678;680;636	tr|E7EQB2|E7EQB2_HUMAN	tr|E7EQB2|E7EQB2_HUMAN	yes	no						1	113.266	5.27817e-33	142.23	132.45	142.23		1	TTYEK(1)YLGPQYVAGITNLKK	5	3	10	0	10						NaN	NaN	NaN	NaN	NaN	NaN	NaN	NaN	7.96449	7.19004	7.43549	7.63097	7.74773	7.09078	7.76034	7.77963	8.00418	7.5309
Site4150	Frequency	tr|E7EQB2|E7EQB2_HUMAN;tr|E7ER44|E7ER44_HUMAN;sp|P02788|TRFL_HUMAN;sp|P02788-2|TRFL_HUMAN	681;692;694;650	tr|E7EQB2|E7EQB2_HUMAN	tr|E7EQB2|E7EQB2_HUMAN	yes	no						1	51.7707	5.69239e-26	119.45	95.99	51.771	+	1	YLGPQYVAGITNLK(1)K	14	2	8	0	8						NaN	NaN	NaN	NaN	NaN	NaN	NaN	NaN	7.71992	6.02639	NaN	7.40544	7.48138	NaN	7.5977	7.40319	7.73898	7.32993
Site4154	Frequency	sp|P04083|ANXA1_HUMAN;tr|Q5T3N1|Q5T3N1_HUMAN;tr|Q5T3N0|Q5T3N0_HUMAN	97;108;97	sp|P04083|ANXA1_HUMAN	sp|P04083|ANXA1_HUMAN	yes	no						0.999999	61.1589	1.84038e-24	138.91	119.24	138.91	+	1	AAYLQETGKPLDETLK(1)K	16	3	8	0	8						NaN	NaN	NaN	NaN	NaN	NaN	NaN	NaN	7.6675	6.84447	6.61743	6.79147	6.98252	7.2394	7.44256	7.80538	NaN	NaN
Site4160	Frequency	tr|G8JLJ2|G8JLJ2_HUMAN;tr|F5H3C5|F5H3C5_HUMAN;sp|P04179-4|SODM_HUMAN;tr|F5H4R2|F5H4R2_HUMAN;tr|A0A0C4DFU1|A0A0C4DFU1_HUMAN;sp|P04179-2|SODM_HUMAN;tr|F5GYZ5|F5GYZ5_HUMAN;tr|A0A0C4DFU2|A0A0C4DFU2_HUMAN;sp|P04179|SODM_HUMAN	45;84;84;153;91;91;153;130;130	tr|G8JLJ2|G8JLJ2_HUMAN	tr|G8JLJ2|G8JLJ2_HUMAN	yes	no						0.947913	12.6004	0.00889142	56.205	12.6	56.205	+	1	DFGSFDK(0.948)FK(0.052)EK	7	3	9	1	8						NaN	NaN	NaN	NaN	NaN	NaN	NaN	6.37775	6.96338	6.69337	6.69101	6.44411	NaN	6.42774	6.93236	6.89895	7.27879	NaN
Site4172	Frequency	sp|P05109|S10A8_HUMAN	35	sp|P05109|S10A8_HUMAN	sp|P05109|S10A8_HUMAN	yes	no						1	80.5075	9.48003e-22	136.92	99.555	80.507	+	1	GNFHAVYRDDLK(1)K	12	3	11	2	9						NaN	5.72053	NaN	NaN	NaN	NaN	NaN	6.31833	8.81846	6.3868	NaN	8.57809	8.31438	7.78217	8.34879	8.47375	8.10798	6.62372
Site4173	Frequency	sp|P05109|S10A8_HUMAN	92	sp|P05109|S10A8_HUMAN	sp|P05109|S10A8_HUMAN	yes	no						0.999999	60.179	4.08189e-05	96.208	86.361	96.208	+	1	MGVAAHKKSHEESHK(1)E	15	4	12	2	10						NaN	NaN	NaN	5.15878	NaN	NaN	NaN	6.63076	7.78448	5.25667	7.49196	8.1149	7.21659	6.5444	7.4958	8.23128	7.56542	7.43006
Site4182	Frequency	sp|P06702|S10A9_HUMAN	50	sp|P06702|S10A9_HUMAN	sp|P06702|S10A9_HUMAN	yes	no						1	93.8602	6.64537e-05	121.6	56.783	96.143	+	1	KDLQNFLK(1)K	8	3	12	2	10						NaN	NaN	6.39517	6.46255	NaN	NaN	NaN	NaN	8.32774	7.50806	7.0404	8.11719	7.72321	7.36383	8.0078	7.71618	7.76924	7.26927
Site4183	Frequency	sp|P06702|S10A9_HUMAN	51	sp|P06702|S10A9_HUMAN	sp|P06702|S10A9_HUMAN	yes	no						0.998552	29.539	5.17634e-11	129.05	98.48	113.4	+	1	DLQNFLKK(0.999)ENK(0.001)NEK	8	3	8	0	8						NaN	NaN	NaN	NaN	NaN	NaN	NaN	NaN	7.90696	6.63606	6.58569	7.63582	7.4772	6.74621	NaN	7.45076	NaN	6.95522
Site4187	Frequency	sp|P06702|S10A9_HUMAN	25	sp|P06702|S10A9_HUMAN	sp|P06702|S10A9_HUMAN	yes	no						1	107.237	1.66579e-138	184.66	153.74	107.24		1	NIETIINTFHQYSVK(1)LGHPDTLNQGEFK	15	4	11	2	9						NaN	NaN	NaN	NaN	NaN	6.60196	NaN	6.28385	8.36814	6.46725	NaN	8.39145	7.65625	7.53853	6.54991	8.35094	7.90939	6.66495
Site4188	Frequency	sp|P06702|S10A9_HUMAN	4	sp|P06702|S10A9_HUMAN	sp|P06702|S10A9_HUMAN	yes	no						1	147.083	5.70081e-58	167.67	104.46	147.08		1	TCK(1)MSQLERNIETIINTFHQYSVK	3	3	12	2	10						NaN	NaN	NaN	6.76854	NaN	NaN	NaN	7.00303	8.90716	7.89098	7.39995	8.74255	8.64221	8.06546	8.59318	8.64028	8.38051	7.87556
Site4270	Frequency	tr|H7C2Z6|H7C2Z6_HUMAN;tr|H7BXD5|H7BXD5_HUMAN;sp|P28676|GRAN_HUMAN	78;146;165	tr|H7C2Z6|H7C2Z6_HUMAN	tr|H7C2Z6|H7C2Z6_HUMAN	yes	no						1	52.5758	0.000438736	88.021	66.961	52.576	+	1	LSPQTLTTIVK(1)R	11	2	8	0	8						NaN	NaN	NaN	NaN	NaN	NaN	NaN	NaN	NaN	6.80643	6.48127	6.83263	7.57219	6.68684	NaN	7.54527	7.28698	7.23287
Site4284	Frequency	sp|P41218|MNDA_HUMAN	102	sp|P41218|MNDA_HUMAN	sp|P41218|MNDA_HUMAN	yes	no						0.999082	30.4823	0.00601733	61.523	16.676	61.523	+	1	IKTQEK(0.001)APVK(0.999)K	10	4	10	0	10						NaN	NaN	NaN	NaN	NaN	NaN	NaN	NaN	6.66178	5.40575	6.10445	6.14326	6.80398	5.74046	5.75559	7.49082	6.19668	6.86016
Site4310	Frequency	sp|Q9BQE3|TBA1C_HUMAN;sp|P68363|TBA1B_HUMAN;tr|F5H5D3|F5H5D3_HUMAN;sp|P68363-2|TBA1B_HUMAN;sp|Q71U36-2|TBA1A_HUMAN;sp|Q71U36|TBA1A_HUMAN;sp|Q9NY65-2|TBA8_HUMAN;sp|P68366-2|TBA4A_HUMAN;sp|P68366|TBA4A_HUMAN;sp|Q9NY65|TBA8_HUMAN;sp|Q13748|TBA3C_HUMAN;tr|C9J2C0|C9J2C0_HUMAN;tr|V9GZ17|V9GZ17_HUMAN;sp|A6NHL2-2|TBAL3_HUMAN;sp|A6NHL2|TBAL3_HUMAN	401;401;471;285;366;401;335;386;401;401;401;425;159;368;408	sp|Q9BQE3|TBA1C_HUMAN	sp|Q9BQE3|TBA1C_HUMAN	yes	no						0.999997	54.8386	0.0019944	59.731	36.613	59.731	+	1	LDHKFDLMYAK(1)R	11	3	11	2	9						NaN	6.67614	NaN	NaN	6.74122	NaN	NaN	NaN	7.0806	6.36672	6.75313	6.14602	7.62625	7.02163	6.88293	NaN	7.36614	7.01257
Site4313	Frequency	sp|P69905|HBA_HUMAN	8	sp|P69905|HBA_HUMAN	sp|P69905|HBA_HUMAN	yes	no						1	48.5679	0.00873543	65.179	39.062	48.568	+	1	VLSPADK(1)TNVK	7	2	8	0	8						NaN	NaN	NaN	NaN	NaN	NaN	NaN	NaN	7.0517	7.01298	7.27994	NaN	7.94203	7.38018	7.75689	NaN	7.12553	7.4634
Site122	Multivariate	159632143-stool1_revised_scaffold2044_1_gene146333;O2.UC23-1_GL0011957;MH0351_GL0023741;MH0125_GL0063992;O2.UC11-2_GL0082491;MH0440_GL0020922;HM428CO_revised_scaffold36333_1_gene46310	418;432;884;218;67;68;19	159632143-stool1_revised_scaffold2044_1_gene146333;O2.UC23-1_GL0011957	159632143-stool1_revised_scaffold2044_1_gene146333	no	yes	Firmicutes	Faecalibacterium	COG0574	G	pyruvate phosphate dikinase	1	48.5679	1.65887e-51	158.05	126.29	48.568	+	1	LAAAQAAIK(1)NPRA	9	2	18	8	10	7.40633	7.05955	0.0493799	0.604718	1.5747	7.17984	7.37363	7.31061	7.21455	7.64945	7.5772	7.73101	7.21433	7.4366	7.39717	7.43092	6.89632	6.79151	7.64785	7.24325	6.62424	6.63062	6.49697
Site132	Multivariate	V1.CD21-0_GL0044658;O2.UC1-2_GL0107502;HM455TI_revised_C771134_1_gene131273;V1.UC55-0_GL0136874;764669880-stool1_revised_C435459_1_gene44409;MH0389_GL0026582;V1.CD15-3_GL0027142;V1.UC13-3_GL0102934;V1.CD21-0_GL0000563;O2.UC27-0_GL0112164;V1.UC53-0_GL0143017;V1.UC17-2_GL0039033;V1.UC16-0_GL0071364;V1.UC16-0_GL0069082;V1.CD32-0_GL0034243;O2.UC49-0_GL0171306;O2.UC41-1_GL0014067;O2.UC15-0_GL0021884;O…	73;74;75;75;95;160;221;256;270;270;270;270;270;270;270;270;270;270;270;270;270;270;270;270;270;270;270;270;270;271;271;274;274;275;276;276;276;274;275;278;278;276;280;279;280;280;280;280;282;281;283;283;286;289;289;289;291;270;291;303;306;318;111;121;151;171;99;103;50;120;122;118;100;171;203;60;46;212;184;191;84;178;145;165;23;81;174;280;209;270;42;98;93;270;28;25;80;270;270;142;51;280;271;138;13…	V1.CD21-0_GL0044658;MH0005_GL0022976	V1.CD21-0_GL0044658	no	yes	Firmicutes	unknown	COG0008	J	glutaminyl-tRNA synthetase	1	42.0307	7.00133e-06	111.63	46.976	42.031		1	LYLTNVVTGK(1)R	10	2	17	8	9	7.37069	7.12405	0.0453606	0.600631	1.0882	7.83442	6.9858	7.23287	7.2396	7.41002	7.61463	7.21361	7.43458	7.31952	7.37047	7.22137	7.19397	6.9972	7.28579	6.76001	7.1722	7.03436	6.95556
Site148	Multivariate	160502038-stool1_revised_scaffold30632_1_gene126054;MH0389_GL0109617;O2.UC19-2_GL0006290;MH0149_GL0094229;MH0251_GL0137853;MH0341_GL0115275;NLM031_GL0025221;O2.UC32-0_GL0106777;V1.UC22-1_GL0104200;V1.UC39-4_GL0039646;O2.UC35-1_GL0108003;V1.FI14_GL0110809;MH0367_GL0168790;MH0379_GL0050444;O2.UC15-0_GL0036765;MH0400_GL0048582	902;975;201;890;884;884;215;67;68;78;83;84;872;884;241;126	160502038-stool1_revised_scaffold30632_1_gene126054;MH0149_GL0094229;MH0251_GL0137853;MH0341_GL0115275;MH0367_GL0168790;MH0379_GL0050444	160502038-stool1_revised_scaffold30632_1_gene126054	no	yes	Firmicutes	Faecalibacterium	COG0574	G	pyruvate phosphate dikinase	1	55.0402	1.65887e-51	158.05	126.29	55.04	+	1	LAAAQAAIK(1)NPRK	9	3	18	8	10	7.40633	7.05955	0.0493799	0.604718	1.5747	7.17984	7.37363	7.31061	7.21455	7.64945	7.5772	7.73101	7.21433	7.4366	7.39717	7.43092	6.89632	6.79151	7.64785	7.24325	6.62424	6.63062	6.49697
Site167	Multivariate	411483.FAEPRAA2165_00243;V1.FI24_GL0004884;O2.UC4-0_GL0048206;V1.UC17-2_GL0111933;V1.UC58-4_GL0120874;O2.UC6-1_GL0000384;V1.UC60-0_GL0011556;411485.FAEPRAM212_01761;MH0342_GL0136612;O2.UC46-1_GL0109045;MH0212_GL0020739	436;295;53;70;436;183;420;461;473;429;331	411483.FAEPRAA2165_00243;411485.FAEPRAM212_01761;MH0342_GL0136612;O2.UC46-1_GL0109045	411483.FAEPRAA2165_00243	no	yes	Firmicutes	Faecalibacterium	COG0674;COG1013;COG1014	C	Oxidoreductase required for the transfer of electrons from pyruvate to flavodoxin (By similarity)	1	75.445	0	248.97	216.45	75.445	+	1	FWGLGGDGTVGANK(1)NSVK	14	3	13	5	8	8.06025	7.47543	0.027323	0.558197	2.1617	7.65756	8.39636	7.71783	7.79454	7.4313	8.24964	7.70605	8.42938	7.68294	7.80235	7.60867	7.17912	7.01841	7.80523	7.81999	7.31995	7.34458	6.88671
Site168	Multivariate	657322.FPR_11650;411483.FAEPRAA2165_02830	121;121	657322.FPR_11650	657322.FPR_11650	no	yes	Firmicutes	Faecalibacterium	COG0098	J	Located at the back of the 30S subunit body where it stabilizes the conformation of the head with respect to the body (By similarity)	1	45.2803	0.0155324	49.333	16.276	45.28	+	1	AVIEAAGIK(1)DVR	9	2	11	5	6	7.09599	6.58883	0.00117819	0.263679	1.7258	6.91763	6.69597	7.01202	7.03807	7.19445	6.967	7.21794	7.33352	6.6939	6.51648	6.9624	6.74518	6.63683	6.79291	6.44365	6.67962	6.60131	6.59805
Site192	Multivariate	NLF013_GL0066603;MH0193_GL0061194;MH0357_GL0084161;508703490-stool1_revised_C588988_1_gene45861;MH0252_GL0039293;MH0069_GL0088717;NOF008_GL0032659;MH0088_GL0082113;MH0127_GL0078513;556261.HMPREF0240_00471;HT25A_GL0003192;T2D-31A_GL0055518;V1.UC10-2_GL0134112;V1.CD7-4_GL0009685;MH0435_GL0146209;HM414CO_combine_revised_scaffold34088_2_gene51996;MH0370_GL0053352;O2.UC15-1_GL0012764;MH0012_GL0173604;…	4;4;4;4;4;4;4;4;4;4;4;4;4;4;4;4;4;4;4;4;4;4;4;4;4;4;4;4;4;4;4;4;4;4;4;4;4;4;4;4;4;4;7;7;4;4;4;4;4;4;4;8;7;9;11;7;4;4;4;4;4;4;4;4;20;4;4;4;4;4;4;9;8;10;4;4;4;4;4;4;4;4;4;4;4;4;4;4;4;4;4;4;4;4;4;4;4;4;4;4;4;4;4;4;4;4;4;4;4;4;4;4;4;4;4;4;4;4;4;4;4;4;4;4;4;4;4;4;4;4;4;4;4;4;4;4;4;4;4;4;4;4;4;4;4;4;4;4;4;4;4;4;4;4;4;4;4;4;4;4;4;4;4;4;4;4;4;4;4;4;4;4;4;4;4;4;4;4;4;4;4;4;4;4;4;4;4;4;4;4;4;4;4;4;4;4;4;4;…	NLF013_GL0066603;MH0127_GL0078513;763577454-stool2_revised_scaffold14552_1_gene197756;SZEY-63A_GL0012186;MH0101_GL0084147;MH0108_GL0024257;O2.CD1-0_GL0025365;V1.CD3-0-PN_GL0131394;V1.CD54-0_GL0084920	NLF013_GL0066603	no	yes	unknown	unknown	COG0092	J	Binds the lower part of the 30S subunit head. Binds mRNA in the 70S ribosome, positioning it for translation (By similarity)	1	58.2462	5.20382e-05	78.098	78.098	58.246	+	1	GQK(1)VNPHGLR	3	3	18	8	10	7.44925	7.21874	0.0278362	0.558197	1.0467	7.89011	7.29183	7.43103	7.49395	7.26911	7.42339	7.2303	7.56426	7.23198	7.05144	7.36495	7.05868	7.39481	7.32776	7.06261	7.57446	7.13362	6.9871
Site219	Multivariate	657314.CK5_25200;MH0110_GL0025297;MH0272_GL0186415	546;546;556	657314.CK5_25200;MH0110_GL0025297;MH0272_GL0186415	657314.CK5_25200	no	yes	Firmicutes	Blautia	COG0574	G	Pyruvate phosphate dikinase	1	40.4773	1.89302e-22	136.53	100.87	40.477	+	1	VRTNADTPADAK(1)K	12	3	17	7	10	7.41248	7.1025	0.0375808	0.584458	1.2815	7.75783	7.45946	7.43527	7.11577	7.19033	7.35821	7.14959	7.61121	7.42315	7.54044	7.33043	6.8321	6.98996	7.36758	6.5985	6.87739	7.06483	7.00065
Site299	Multivariate	765074482-stool1_revised_scaffold36753_1_gene125935	25	765074482-stool1_revised_scaffold36753_1_gene125935	765074482-stool1_revised_scaffold36753_1_gene125935	no	yes	unknown	unknown	COG1373	S	Inherit from COG: ATPase (AAA	1	46.1586	0.000224437	110.08	67.994	46.159	+	1	LSIVGAVQIK(1)GPK	10	2	14	7	7	7.48297	7.01988	0.0400024	0.584458	1.9714	8.09564	7.37477	7.80124	7.35598	6.69781	7.29917	7.27065	7.7562	6.61398	6.82118	7.18203	6.83348	7.00308	7.5074	7.01954	7.40567	6.84456	6.99197
Site363	Multivariate	DLM019_GL0082439;MH0037_GL0023853;MH0086_GL0108449	280;285;289	DLM019_GL0082439;MH0037_GL0023853	DLM019_GL0082439	no	yes	Bacteroidetes	Bacteroides	12CPX	M	OmpA family	1	56.5476	0.0240079	56.548	14.672	56.548	+	1	AIFFK(1)IGSAR	5	2	10	4	6	7.09326	6.55724	0.00612064	0.4566	1.4603	7.27146	6.69626	6.90008	6.73174	7.07706	7.12447	6.80622	6.67041	6.42811	6.83016	6.53512	6.89644	6.60771	6.55498	6.71603	6.22264	6.431	6.65914
Site391	Multivariate	ED9A_GL0061435;V1.UC55-0_GL0106704;MH0251_GL0132439;V1.UC53-0_GL0100242;O2.UC44-1_GL0108288;O2.UC30-1_GL0133152;O2.CD3-0-PT_GL0000856;MH0386_GL0193882;V1.CD32-0_GL0080401	43;43;43;45;43;45;45;45;43	ED9A_GL0061435	ED9A_GL0061435	no	yes	Firmicutes	Ruminococcus	COG0048	J	Interacts with and stabilizes bases of the 16S rRNA that are involved in tRNA selection in the A site and with the mRNA backbone. Located at the interface of the 30S and 50S subunits, it traverses the body of the 30S subunit contacting proteins on the other side and probably holding the rRNA structure together. The combined cluster of proteins S8, S12 and S17 appears to hold together the shoulder…	1	48.284	0.0263802	48.284	48.284	48.284	+	1	AVEQSAPQK(1)R	9	2	12	6	6	7.18374	6.66209	0.00548731	0.442344	1.7839	7.52827	7.17028	7.33911	6.86845	6.80604	6.96495	7.053	7.23138	6.55939	6.51098	7.05728	6.51098	7.15369	6.94146	6.51536	7.12529	6.51098	6.38807
Site445	Multivariate	MH0104_GL0068525;MH0002_GL0040736;V1.UC28-0_GL0090068;O2.UC41-1_GL0187693;MH0443_GL0077707;MH0193_GL0176311;MH0086_GL0086681;MH0350_GL0092393;V1.UC58-4_GL0029184;O2.UC3-1_GL0086682;MH0343_GL0079904;160502038-stool1_revised_C949172_1_gene16256;MH0432_GL0030463;MH0322_GL0057024;N026A_GL0007222;V1.UC17-2_GL0090229;MH0319_GL0080464;V1.UC11-5_GL0161316;V1.FI12_GL0216885;MH0245_GL0094660;O2.UC11-1_GL01…	361;366;136;296;361;361;361;372;15;31;151;123;70;78;187;87;162;97;184;247;220;149;157;270;175;179;180;193;206;225;248;218;238;254;369;266;387;362;364;362;362;362;362;362;362;362;362;362;362;362;362;362;361;362;361;362;362;361;364;364;364;365;366;366;367;367;368;371;371;366;375;374;378;381;400	MH0104_GL0068525;V1.UC28-0_GL0090068	MH0104_GL0068525	no	yes	Firmicutes	Subdoligranulum	COG2407	G	L-fucose isomerase	1	75.3872	0.00170627	100.02	55.154	75.387	+	1	AVK(1)YQLIQHR	3	3	14	6	8	7.38116	6.86984	0.0152459	0.558197	1.8776	7.53605	7.05922	7.68579	7.28836	6.96003	7.21813	7.06834	7.75749	6.9632	6.59749	7.15994	6.94609	6.93851	7.40377	6.91854	7.18781	6.37086	6.59562
Site503	Multivariate	O2.UC40-1_GL0091154;MH0006_GL0126847	7;12	O2.UC40-1_GL0091154	O2.UC40-1_GL0091154	no	yes	Firmicutes	unknown	COG0157	H	nicotinate-nucleotide pyrophosphorylase	1	78.5161	0.0187169	90.709	22.326	78.516	+	1	MQADK(1)LIR	5	2	12	6	6	7.57407	6.97178	0.0284336	0.558197	1.9649	7.80235	7.40739	7.42387	7.56194	7.35402	7.41347	7.3903	7.89484	7.2873	7.32089	7.6518	7.01555	7.02199	7.45486	6.02413	7.16434	6.72975	7.31264
Site548	Multivariate	MH0086_GL0085750;MH0012_GL0230938;MH0227_GL0066135;NLM023_GL0038874;MH0089_GL0044925;V1.UC23-1_GL0076617;DOF008_GL0000795;N037A_GL0071588	103;103;103;103;103;103;103;111	MH0086_GL0085750	MH0086_GL0085750	no	yes	Firmicutes	Faecalibacterium	COG1091	M	Dtdp-4-dehydrorhamnose reductase	1	66.3926	3.09357e-05	112.5	53.431	66.393	+	1	NLAQAAEK(1)TGAR	8	2	14	6	8	7.46408	6.95977	0.0456244	0.600631	1.8988	7.25325	7.0652	7.09191	7.31926	7.49233	7.48578	7.69321	7.72871	7.29344	7.57983	6.64572	7.13284	6.63972	7.15462	7.4607	6.91962	6.8389	6.06521
Site645	Multivariate	MH0086_GL0010398;MH0448_GL0111262;V1.UC19-0_GL0008163	219;219;290	MH0086_GL0010398	MH0086_GL0010398	no	yes	Firmicutes	Faecalibacterium	COG1904	G	Uronic isomerase	1	76.2278	0.0165974	86.898	19.001	76.228	+	1	LAAVVGK(1)EK	7	2	15	7	8	8.28103	7.69824	0.0225041	0.558197	2.4446	8.19914	7.65838	8.44328	8.39945	8.39172	7.81861	8.6199	8.6359	8.14479	8.40312	7.40614	7.25755	7.80591	7.83716	7.89418	7.9327	7.674	6.96898
Site703	Multivariate	MH0127_GL0045140;763860675-stool2_revised_scaffold4583_1_gene16583;SZEY-97A_GL0046376;MH0134_GL0012521;159753524-stool2_revised_scaffold20008_1_gene54382;MH0052_GL0056300;MH0108_GL0046733;MH0274_GL0008807;T2D-189A_GL0029537;MH0293_GL0090794;MH0367_GL0168790;NOF008_GL0038806;MH0345_GL0092147;V1.CD7-4_GL0016958;MH0014_GL0025066;MH0088_GL0001694;MH0239_GL0125278;O2.UC11-1_GL0008238;MH0193_GL0153772;…	550;550;550;353;543;550;549;546;162;576;546;550;585;546;547;546;549;546;549;547;547;568;546;547;547	MH0127_GL0045140;MH0274_GL0008807;MH0293_GL0090794;MH0367_GL0168790;NOF008_GL0038806;V1.CD7-4_GL0016958;V1.FI25_GL0120654	MH0127_GL0045140	no	yes	Firmicutes	Roseburia	COG0574	G	Pyruvate phosphate dikinase	1	40.4773	1.89302e-22	136.53	100.87	40.477	+	1	VRTNADTPADAK(1)K	12	3	17	7	10	7.41248	7.1025	0.0375808	0.584458	1.2815	7.75783	7.45946	7.43527	7.11577	7.19033	7.35821	7.14959	7.61121	7.42315	7.54044	7.33043	6.8321	6.98996	7.36758	6.5985	6.87739	7.06483	7.00065
Site711	Multivariate	MH0135_GL0006832;V1.FI20_GL0249858;O2.CD1-0_GL0049690;HT25A_GL0021699;HM415TI_revised_scaffold41706_1_gene17036;MH0428_GL0074668;MH0272_GL0098641;MH0274_GL0002208;MH0183_GL0062983;V1.UC59-0_GL0119280;O2.UC47-1_GL0203571;T2D-51A_GL0066719;O2.UC9-1_GL0130592;NOM009_GL0112069;160582958-stool1_revised_C592503_1_gene691;MH0197_GL0164912;O2.UC54-2_GL0097802;O2.UC34-2_GL0055427;O2.UC48-0_GL0018767;MH034…	68;76;119;68;68;68;70;71;70;68;68;68;71;68;68;76;68;68;68;83;68;68;68;71;68;81;68;74;76;68;68;68;76;71;76;74;57;68;69;68;68;68;68;68;68;68;78;77;68;73;109;68;70;68;74;68;65;52;76;68;68;28;79;68;68;69;68;19;68;83;77;78;70;89;97;109;15;76;68;81;49;116;122;6;7;73;61;85;26;107;138;47;49;66;119;97;138;70;68;68;84;71;11;93;49;68;72;102;23;68;29;68;174;50;79;109;172;71;179;98;68;68;175;68;68;70;68;104;1…	MH0135_GL0006832;V1.FI20_GL0249858;T2D-59A_GL0157839	MH0135_GL0006832	no	yes	unknown	unknown	COG0013	J	Catalyzes the attachment of alanine to tRNA(Ala) in a two-step reaction alanine is first activated by ATP to form Ala- AMP and then transferred to the acceptor end of tRNA(Ala). Also edits incorrectly charged Ser-tRNA(Ala) and Gly-tRNA(Ala) via its editing domain (By similarity)	1	74.4644	0.0197788	76.679	30.678	74.464	+	1	VTTCQK(1)CIR	6	2	13	6	7	7.03717	6.70769	0.0233504	0.558197	1.0199	6.94981	6.88701	6.88669	7.07454	6.89585	7.10037	7.19878	7.06645	6.99114	6.88054	6.9664	6.6294	6.22019	6.91706	6.67895	7.14279	6.79689	6.60505
Site838	Multivariate	V1.UC3-0_GL0080907;V1.UC16-0_GL0007514;MH0358_GL0103072	49;49;97	V1.UC3-0_GL0080907	V1.UC3-0_GL0080907	no	yes	Firmicutes	Ruminococcus	COG0334	E	glutamate dehydrogenase	0.99987	38.8589	6.82014e-14	93.345	60.486	93.345	+	1	VVIDKNEEK(1)YR	9	3	12	7	5	6.83393	6.22592	0.0117997	0.558197	2.2282	6.64228	6.87658	7.38828	6.36883	6.41898	7.08848	6.50037	7.19598	6.13082	6.43795	6.59282	6.30465	6.63515	6.41364	6.10584	6.04135	6.29321	6.23734
Site880	Multivariate	T2D-73A_GL0003810;NLF001_GL0047005;T2D-73A_GL0026591;MH0402_GL0028270;V1.UC39-4_GL0060736;469615.FGAG_01013;585501.HMPREF6123_2548	362;362;195;357;364;364;373	T2D-73A_GL0003810	T2D-73A_GL0003810	no	yes	unknown	unknown	COG0480	J	Catalyzes the GTP-dependent ribosomal translocation step during translation elongation. During this step, the ribosome changes from the pre-translocational (PRE) to the post- translocational (POST) state as the newly formed A-site-bound peptidyl-tRNA and P-site-bound deacylated tRNA move to the P and E sites, respectively. Catalyzes the coordinated movement of the two tRNA molecules, the mRNA and…	1	44.9804	0.00921774	90.601	67.53	44.98	+	1	LLQMHANK(1)R	8	3	17	8	9	7.24659	6.98186	0.00741203	0.487886	1.2087	7.51548	6.87826	7.23917	7.32272	7.23014	7.30798	7.08688	7.39208	7.06523	7.01119	7.12345	6.96738	6.96094	7.20866	6.81764	7.02004	6.6794	6.95023
Site903	Multivariate	O2.UC31-1_GL0115264;O2.UC32-1_GL0025618;V1.FI33_GL0130854;MH0003_GL0006272;MH0260_GL0069649;MH0003_GL0068242;MH0086_GL0035726;MH0100_GL0023557;MH0251_GL0113899;159753524-stool2_revised_scaffold20633_1_gene63146;O2.UC8-2_GL0006454;V1.CD46-0_GL0097391;O2.UC32-1_GL0174562;MH0246_GL0067902;O2.UC15-1_GL0119165;V1.CD12-3_GL0011293;O2.UC7-1_GL0157010;MH0345_GL0077025;MH0035_GL0058623;V1.FI18_GL0018111;M…	949;938;922;937;922;937;936;922;921;936;936;936;936;936;935;938;935;936;936;938;938;938;938;938;938;936;936;937;936;936;937;937;934;922;937;936;937;935;938;938;936;936;938;949;938;938;938;938;945;943;940;938;938;938;943;940;938;943;944;938;935;935;935;935;939;944;944;958;937;965;938;962;936;953;952;968;975;966;944;954;993;966;988;935;944;964;267;678;708;936;938;938;937;937;937;937;938;938;944;945…	O2.UC31-1_GL0115264;T2D-61A_GL0012884;V1.FI29_GL0096294	O2.UC31-1_GL0115264	no	yes	Firmicutes	Eubacterium	COG0085	K	DNA-dependent RNA polymerase catalyzes the transcription of DNA into RNA using the four ribonucleoside triphosphates as substrates (By similarity)	1	97.071	0.0230741	97.071	21.76	97.071	+	1	IYIAQK(1)R	6	2	15	7	8	7.11518	6.69182	0.0143668	0.558197	1.8023	7.54843	6.75921	7.04937	7.11388	6.972	7.18786	7.00704	7.14045	6.92015	7.01522	6.93513	6.81475	6.76858	6.92984	6.22183	6.27513	6.70068	6.42249
Site933	Multivariate	sp|O43895|XPP2_HUMAN	624	sp|O43895|XPP2_HUMAN	sp|O43895|XPP2_HUMAN	yes	no						1	54.7838	0.00371665	105.98	23.558	54.784	+	1	EK(1)VGPELQRR	2	3	12	6	6	7.42863	6.69559	0.0186858	0.558197	2.2368	7.0423	6.76083	7.58808	7.52598	7.58212	7.04556	7.78773	7.29953	6.48897	6.98203	7.39429	7.18697	7.60039	6.62759	5.91384	6.91338	6.76791	6.48904
Site983	Multivariate	sp|P08861|CEL3B_HUMAN;tr|A0A0A0MSA6|A0A0A0MSA6_HUMAN;sp|P09093|CEL3A_HUMAN;tr|A0A0A0MRS2|A0A0A0MRS2_HUMAN	128;31;128;144	sp|P08861|CEL3B_HUMAN;sp|P09093|CEL3A_HUMAN	sp|P08861|CEL3B_HUMAN	yes	no						1	70.7479	5.46579e-231	222.51	177.59	70.748	+	1	SCVACGNDIALIK(1)LSR	13	3	18	8	10	7.93186	7.41413	0.0268484	0.558197	2.351	7.84853	7.71041	8.11812	8.35888	7.61338	7.74835	8.17538	7.88182	8.14548	7.51946	7.7427	7.09061	7.87181	7.10145	6.2241	7.78249	7.09968	7.5635
Site984	Multivariate	sp|P08861|CEL3B_HUMAN;tr|A0A0A0MSA6|A0A0A0MSA6_HUMAN	199;102	sp|P08861|CEL3B_HUMAN	sp|P08861|CEL3B_HUMAN	yes	no						1	108.47	4.25386e-14	136.02	81.957	108.47	+	1	WNWWGSSVK(1)K	9	2	17	7	10	8.83261	8.48339	0.0349041	0.584458	1.4824	8.59636	8.7012	9.186	9.16794	8.63341	8.66017	8.88323	8.65052	8.84595	8.11919	8.69841	8.25582	8.63706	9.08594	8.23511	8.5752	8.0728	8.30844
Site986	Multivariate	sp|P09093|CEL3A_HUMAN	174	sp|P09093|CEL3A_HUMAN	sp|P09093|CEL3A_HUMAN	yes	no						1	54.0901	1.84032e-67	169.3	139.68	54.09	+	1	LYTNGPLPDK(1)LQQAR	10	3	18	8	10	8.3571	7.96002	0.0175408	0.558197	1.8031	8.21193	7.8825	8.86932	8.72992	8.11705	8.17924	8.61026	8.25659	8.43762	7.90712	7.94551	7.67031	8.09002	8.3782	7.76462	8.135	7.60283	7.66891
Site987	Multivariate	sp|P09093|CEL3A_HUMAN	199	sp|P09093|CEL3A_HUMAN	sp|P09093|CEL3A_HUMAN	yes	no						1	124.669	4.07359e-57	172.27	141.55	124.67	+	1	WNWWGSTVK(1)K	9	2	18	8	10	8.75287	8.44172	0.0437277	0.594858	1.4129	8.5501	8.40016	9.18937	9.23453	8.52632	8.49549	8.88308	8.74391	8.99321	8.38285	8.46908	8.12372	8.5389	8.77258	8.25527	8.51411	8.26119	8.10629
Site1092	Multivariate	V1.CD6-0-PT_GL0038534;DOF014_GL0054555;MH0212_GL0126311;V1.UC17-2_GL0043338	295;226;228;226	V1.CD6-0-PT_GL0038534	V1.CD6-0-PT_GL0038534	no	yes	Firmicutes	Faecalibacterium	COG0822	C	Inherit from firmNOG: NifU-related domain containing protein	1	87.8253	3.02794e-230	221.13	201.84	146.81		1	FSKEQGAVK(1)YIDPREE	9	2	15	7	8	8.54547	7.88261	0.0156263	0.558197	2.9476	8.43064	8.65533	8.16345	8.7934	8.23889	8.87542	8.17869	8.91313	6.93278	8.59919	8.35158	7.6239	7.58618	7.85422	8.38534	7.96211	7.72771	7.79692
Site1095	Multivariate	V1.FI04_GL0054537	75	V1.FI04_GL0054537	V1.FI04_GL0054537	no	yes	Firmicutes	unknown	COG0050	J		1	40.7239	0.0150729	70.028	40.285	40.724	+	1	HVEYQTDK(1)R	8	3	12	6	6	7.20549	6.60591	0.00229469	0.320969	2.0004	7.05197	7.03806	7.6458	7.57743	6.85472	6.91836	6.97302	7.08025	6.71957	6.47682	6.56659	6.64791	6.83416	6.71445	6.37033	7.36153	6.65998	6.66797
Site1104	Multivariate	V1.FI33_GL0040375	33	V1.FI33_GL0040375	V1.FI33_GL0040375	no	yes	Firmicutes	Clostridium	COG0050	J		1	70.197	1.58254e-12	129.01	85.413	70.197	+	1	GITISTAHVEYETK(1)NR	14	3	10	5	5	7.82075	7.28109	0.0169901	0.558197	1.6192	7.64703	7.73157	8.15527	7.82535	7.52396	7.75433	7.57288	7.84483	7.58014	7.17181	7.59319	7.11366	7.65252	7.54287	6.87429	7.69382	7.35587	7.42519
Site1112	Multivariate	V1.UC38-4_GL0017355	136	V1.UC38-4_GL0017355	V1.UC38-4_GL0017355	no	yes	Firmicutes	Clostridium	COG0098	J	Located at the back of the 30S subunit body where it stabilizes the conformation of the head with respect to the body (By similarity)	1	57.1747	0.00194453	58.172	34.496	57.175	+	1	AVVELAGIK(1)NIR	9	2	12	6	6	7.1182	6.67881	0.0366254	0.584458	1.4529	7.17278	6.98114	7.05575	7.14624	7.08722	7.21657	7.08737	7.03061	6.67955	6.24161	6.40827	6.67625	7.26729	7.50941	6.55151	7.09686	6.65939	6.68252
Site1114	Multivariate	V1.UC54-0_GL0028782	435	V1.UC54-0_GL0028782	V1.UC54-0_GL0028782	no	yes	Actinobacteria	unknown	COG0674;COG1013;COG1014	C	Oxidoreductase required for the transfer of electrons from pyruvate to flavodoxin (By similarity)	1	75.445	0	248.97	216.45	75.445	+	1	FWGLGGDGTVGANK(1)NSVK	14	3	13	5	8	8.06025	7.47543	0.027323	0.558197	2.1617	7.65756	8.39636	7.71783	7.79454	7.4313	8.24964	7.70605	8.42938	7.68294	7.80235	7.60867	7.17912	7.01841	7.80523	7.81999	7.31995	7.34458	6.88671
Site1144	Frequency	V1.CD27-0_GL0121016;158499257-stool2_revised_scaffold31116_1_gene209661;DOM014_GL0011171;O2.UC44-2_GL0074309;NLF009_GL0040586;MH0157_GL0040668;765094712-stool1_revised_scaffold4946_2_gene49269;158458797-stool1_revised_scaffold34663_1_gene51521;N034A_GL0062731;T2D-51A_GL0122002;MH0437_GL0020618;MH0160_GL0060179;MH0206_GL0093275;N049A_GL0060483;NOM023_GL0029028;MH0388_GL0129054;MH0381_GL0162356;T2D…	9;12;11;31;46;52;56;59;100;105;168;110;111;141;160;234;199;226;228;270;248;248;248;263;248;272;262;262;300;264;262;262;262;266;266;267;275;266;266;266;274;277;280;283;283;283;283;283;283;286;286;300;300;300;300;300;300;300;300;300;300;300;300;300;300;300;300;300;300;300;300;300;300;300;300;300;300;300;300;300;300;300;300;300;300;300;300;300;300;305;316;316;325	V1.CD27-0_GL0121016	V1.CD27-0_GL0121016	no	yes	Bacteroidetes	Bacteroides	COG1186	J	Peptide chain release factor 2 directs the termination of translation in response to the peptide chain termination codons UGA and UAA (By similarity)	1	59.1984	0.00299794	59.198	27.039	59.198	+	1	SILYDK(1)ELQHR	6	3	8	6	2						6.7617	6.12213	NaN	7.09929	6.23635	7.04016	7.00729	NaN	NaN	NaN	NaN	NaN	NaN	NaN	6.61485	7.12926	NaN	NaN
Site1218	Frequency	MH0151_GL0076446;V1.FI05_GL0043430;MH0230_GL0030665;V1.CD31-0_GL0009157;MH0183_GL0101175;MH0166_GL0026053;MH0040_GL0053437;V1.UC11-5_GL0042878;MH0220_GL0087380;MH0245_GL0064600;O2.UC40-0_GL0048026;O2.UC43-1_GL0029781;160502038-stool1_revised_C942510_1_gene116041;V1.CD46-0_GL0077398;O2.UC3-2_GL0036718;764588959-stool1_revised_scaffold25289_1_gene15619;N009A_GL0009181;DOM012_GL0061540;V1.UC13-3_GL0…	19;29;27;30;32;38;38;40;43;47;50;86;63;56;110;62;71;72;182;76;158;83;85;84;88;95;98;100;107;126;124;201;151;129;130;131;243;200;147;185;159;151;201;157;158;214;282;182;300;194;282;302;304;291;206;202;256;209;281;282;223;224;282;294;260;233;279;241;282;280;247;254;296;266;282;264;264;264;266;266;264;266;327;295;282;279;276;277;279;279;279;279;279;279;279;280;280;279;280;280;280;280;280;280;280;280…	MH0151_GL0076446	MH0151_GL0076446	no	yes	unknown	unknown	COG0192	H	Catalyzes the formation of S-adenosylmethionine from methionine and ATP (By similarity)	0.992568	21.2564	0.00555999	41.695	28.277	41.695	+	1	HGGGAFSGK(0.007)DCTK(0.993)VDR	13	3	8	6	2						6.94536	6.16409	NaN	NaN	6.37762	6.2714	6.40487	6.62585	6.64685	6.18195	NaN	NaN	NaN	NaN	NaN	NaN	NaN	NaN
Site1284	Frequency	160765029-stool1_revised_scaffold19415_1_gene121961;159551223-stool1_revised_scaffold15958_1_gene16407;N038A_GL0097244;MH0244_GL0073052;MH0092_GL0017589;MH0006_GL0169975;763678604-stool2_revised_scaffold33534_1_gene72616;T2D-22A_GL0115571;MH0266_GL0170693;765620695-stool1_revised_scaffold34427_2_gene74483	20;113;115;359;361;361;367;361;361;364	160765029-stool1_revised_scaffold19415_1_gene121961	160765029-stool1_revised_scaffold19415_1_gene121961	no	yes	Bacteroidetes	unknown	COG2195	E	dipeptidase	1	65.2243	0.00904782	65.224	40.371	65.224	+	1	TVK(1)LQCLLR	3	2	7	6	1						7.02506	6.35775	6.81064	NaN	6.9726	7.08326	NaN	6.62876	NaN	6.358	NaN	NaN	NaN	NaN	NaN	NaN	NaN	NaN
Site1475	Frequency	457403.HMPREF0401_01740	75	457403.HMPREF0401_01740	457403.HMPREF0401_01740	no	yes	Fusobacteria	Fusobacterium	COG3052	C	Covalent carrier of the coenzyme of citrate lyase (By similarity)	1	91.7045	5.07483e-34	149.97	149.97	145.69	+	1	ISLVDKGALDCTIK(1)AR	14	3	7	6	1						NaN	6.64778	7.04392	NaN	8.26545	7.03947	8.72772	8.39465	NaN	NaN	NaN	NaN	8.97821	NaN	NaN	NaN	NaN	NaN
Site1496	Frequency	O2.CD3-0-PT_GL0096452;MH0417_GL0105960;O2.UC46-1_GL0111590;T2D-13A_GL0068740;MH0355_GL0108144;T2D-45A_GL0028079;V1.FI15_GL0167903;MH0086_GL0035396;O2.UC20-1_GL0177949;V1.UC53-0_GL0094601;V1.UC55-0_GL0235638;V1.UC55-0_GL0168219;V1.UC47-4_GL0012939;V1.FI32_GL0092101;V1.CD21-0_GL0055699;V1.CD12-3_GL0049266;V1.CD12-3_GL0011950;O2.UC41-1_GL0054076;O2.UC19-1_GL0013167;O2.CD3-0-PT_GL0164706;O2.CD1-0-PT_…	25;70;85;92;110;146;168;268;339;345;353;353;353;353;353;353;353;353;353;353;353;353;353;353;353;353;353;356;359;360;361;362;362;366;366;366;367;367;367;368;373;744	O2.CD3-0-PT_GL0096452	O2.CD3-0-PT_GL0096452	no	yes	Firmicutes	Blautia	COG0136	E	Catalyzes the NADPH-dependent formation of L-aspartate- semialdehyde (L-ASA) by the reductive dephosphorylation of L- aspartyl-4-phosphate (By similarity)	1	48.8985	4.67384e-05	70.197	54.399	48.899	+	1	GAAGGAVLCAETLK(1)AK	14	2	8	6	2						7.61619	6.81434	7.30027	6.84935	NaN	6.9915	NaN	7.31385	7.1538	NaN	NaN	NaN	NaN	6.69567	NaN	NaN	NaN	NaN
Site1512	Frequency	T2D-106A_GL0066088;V1.CD7-0-PN_GL0011608;518635.BIFANG_02554;V1.CD19-0_GL0206997;MH0442_GL0116777	68;108;108;110;112	T2D-106A_GL0066088	T2D-106A_GL0066088	no	yes	Actinobacteria	Gardnerella	COG0048	J	Interacts with and stabilizes bases of the 16S rRNA that are involved in tRNA selection in the A site and with the mRNA backbone. Located at the interface of the 30S and 50S subunits, it traverses the body of the 30S subunit contacting proteins on the other side and probably holding the rRNA structure together. The combined cluster of proteins S8, S12 and S17 appears to hold together the shoulder…	1	67.9969	0.00229044	67.997	49.372	67.997	+	1	GALDTQGVK(1)DRK	9	3	8	6	2						NaN	6.08759	NaN	6.05333	7.24026	6.30376	6.39359	6.14345	NaN	NaN	7.15927	7.2697	NaN	NaN	NaN	NaN	NaN	NaN
Site1554	Frequency	556261.HMPREF0240_01631;V1.CD46-0_GL0087190;V1.CD21-0_GL0091565;MH0444_GL0004645;V1.CD31-0_GL0048324;HM494TI_revised_scaffold7590_1_gene34521;MH0020_GL0055433;MH0462_GL0070681;MH0088_GL0078849;MH0370_GL0012249;HM455TI_revised_scaffold60763_1_gene77075;SZEY-69A_GL0074153;BGI-06A_GL0034370;O2.CD3-0-PT_GL0120608;MH0385_GL0064995;NLF013_GL0082893;V1.FI10_GL0028449;V1.CD12-3_GL0012365;V1.FI24_GL0120512	55;55;55;55;57;55;55;55;62;67;55;55;55;55;55;55;90;33;73	556261.HMPREF0240_01631;HM494TI_revised_scaffold7590_1_gene34521;MH0385_GL0064995;V1.FI10_GL0028449	556261.HMPREF0240_01631	no	yes	Firmicutes	Clostridium	COG0443	O	Acts as a chaperone (By similarity)	1	67.1694	0.00644072	101.43	24.148	67.169	+	1	LVGEPAK(1)R	7	2	7	6	1						NaN	7.11034	6.17491	7.3162	5.92047	5.89113	6.35893	NaN	NaN	NaN	NaN	NaN	NaN	NaN	7.73664	NaN	NaN	NaN
Site1599	Frequency	706846339-stool1_revised_scaffold18546_2_gene87712;BGI-06A_GL0015136;HM437CO_revised_scaffold13506_2_gene100050;MH0415_GL0106635;MH0095_GL0084567;MH0182_GL0009170;MH0236_GL0035589;MH0243_GL0061498;MH0251_GL0121713;MH0335_GL0095110;V1.UC1-0_GL0030498;V1.UC13-0_GL0002241	56;34;34;34;34;34;34;34;34;34;41;34	706846339-stool1_revised_scaffold18546_2_gene87712;BGI-06A_GL0015136;HM437CO_revised_scaffold13506_2_gene100050;MH0415_GL0106635;MH0182_GL0009170;MH0236_GL0035589;MH0243_GL0061498;MH0251_GL0121713;MH0335_GL0095110;V1.UC1-0_GL0030498;V1.UC13-0_GL0002241	706846339-stool1_revised_scaffold18546_2_gene87712	no	yes	Firmicutes	Butyrivibrio	COG0050	J	This protein promotes the GTP-dependent binding of aminoacyl-tRNA to the A-site of ribosomes during protein biosynthesis (By similarity)	1	41.0881	0.00873307	46.249	35.4	41.088	+	1	TTLTAAITK(1)VLAER	9	2	7	6	1						NaN	6.5087	6.16494	6.69193	6.35545	5.93283	NaN	6.16051	NaN	6.25577	NaN	NaN	NaN	NaN	NaN	NaN	NaN	NaN
Site1658	Frequency	O2.UC48-0_GL0276421;MH0147_GL0007252;MH0088_GL0086500;V1.UC50-1_GL0039615;O2.CD1-0-PT_GL0051686;MH0422_GL0198385;O2.UC43-0_GL0047521;O2.CD3-0-PT_GL0173385;ED12A_GL0054211;O2.UC53-0_GL0093669;763860675-stool1_revised_scaffold22535_1_gene25653;T2D-47A_GL0057131;O2.UC30-1_GL0083579	269;269;269;270;270;270;270;275;275;285;297;316;269	O2.UC48-0_GL0276421	O2.UC48-0_GL0276421	no	yes	Firmicutes	Ruminococcus	COG2873	E	O-acetylhomoserine	1	43.7611	0.0027914	71.888	65.74	43.761	+	1	ACGPAAFVTK(1)IR	10	2	8	6	2						7.60459	6.48752	7.36201	6.71304	6.72974	6.74054	NaN	NaN	NaN	6.57526	6.90251	NaN	NaN	NaN	NaN	NaN	NaN	NaN
Site1793	Frequency	V1.CD3-0-PN_GL0072597;V1.UC54-0_GL0124018;BGI-28A_GL0090747;O2.UC40-2_GL0126984;O2.CD3-0-PT_GL0063210;MH0370_GL0031640;O2.UC46-1_GL0158071;O2.UC41-1_GL0160755;V1.UC53-0_GL0095296;MH0407_GL0143210;V1.UC5-3_GL0223248;SZEY-104A_GL0015269;V1.UC50-1_GL0138139;MH0419_GL0151395;O2.UC7-1_GL0129684;O2.UC41-1_GL0073718;MH0086_GL0063741;O2.UC15-1_GL0056658;MH0268_GL0160198	36;39;97;71;71;71;81;81;82;95;149;183;19;41;71;71;71;79;85	V1.CD3-0-PN_GL0072597	V1.CD3-0-PN_GL0072597	no	yes	Firmicutes	Blautia	COG3404	E	Methenyltetrahydrofolate cyclohydrolase	1	51.2519	0.0279354	51.252	32.152	51.252	+	1	CDQLQK(1)DFLR	6	2	8	7	1						6.85592	6.50185	6.63727	6.61006	NaN	6.86109	6.61962	7.02361	NaN	6.28245	NaN	NaN	NaN	NaN	NaN	NaN	NaN	NaN
Site1797	Frequency	BGI-33A_GL0016186;V1.CD6-0-PT_GL0085497	110;62	BGI-33A_GL0016186;V1.CD6-0-PT_GL0085497	BGI-33A_GL0016186	no	yes	Bacteroidetes	Prevotella	COG0191	G	Aldolase	1	83.8686	0.0139519	83.869	47.312	83.869	+	1	K(1)YANPTLLR	1	2	7	6	1						NaN	5.84645	6.49073	NaN	7.21384	7.46781	6.97601	6.814	NaN	NaN	5.94122	NaN	NaN	NaN	NaN	NaN	NaN	NaN
Site1847	Frequency	DLM010_GL0069542;MH0161_GL0025949;MH0414_GL0010338;MH0402_GL0107075;HM494CO_revised_C632412_1_gene24853;DOM005_GL0034533	73;69;66;66;66;66	DLM010_GL0069542;MH0161_GL0025949	DLM010_GL0069542	no	yes	Bacteroidetes	Bacteroides	COG0776	L	DNA-binding protein	1	79.9855	0.0146444	79.986	30.563	79.986	+	1	MGINPSTK(1)K	8	2	8	6	2						NaN	6.11852	NaN	7.20064	6.28491	6.33794	6.42068	6.11651	NaN	6.38733	NaN	NaN	NaN	NaN	NaN	NaN	6.54282	NaN
Site1958	Frequency	NLF006_GL0016195;MH0404_GL0170970;MH0319_GL0137669;MH0152_GL0080734;MH0031_GL0013183;MH0030_GL0012974;MH0018_GL0009921;MH0009_GL0050870;MH0001_GL0018659;ED12A_GL0082310;MH0187_GL0140820;V1.CD44-4_GL0015941	238;238;238;238;238;238;238;238;238;238;254;273	NLF006_GL0016195	NLF006_GL0016195	no	yes	Bacteroidetes	unknown	COG0153	G	Galactokinase	1	78.0978	0.00653822	78.098	42.66	78.098	+	1	HIAAK(1)HPEAK	5	3	6	6	0						6.3741	6.58566	NaN	6.05372	NaN	6.71367	6.16491	6.49407	NaN	NaN	NaN	NaN	NaN	NaN	NaN	NaN	NaN	NaN
Site1968	Frequency	MH0006_GL0081311;MH0119_GL0100257;V1.CD21-0_GL0047442;MH0268_GL0173670;MH0281_GL0067793;ED9A_GL0068908;V1.CD17-4_GL0002307;MH0108_GL0027734;SZEY-35A_GL0129422;MH0275_GL0118683;V1.CD46-0_GL0087210;O2.UC46-2_GL0151028;MH0088_GL0072832;HM403CO_revised_scaffold6838_2_gene70866;MH0251_GL0057739;MH0333_GL0097646;MH0220_GL0195597;T2D-63A_GL0094676;MH0221_GL0045943;MH0198_GL0100145;MH0113_GL0006995	160;164;249;252;249;157;249;249;106;25;249;264;249;236;249;255;185;249;249;249;257	MH0006_GL0081311	MH0006_GL0081311	no	yes	Firmicutes	unknown	COG2851;COG3051	C	citrate lyase, alpha	1	47.7736	7.86848e-10	126.56	91.869	47.774	+	1	IATGAAK(1)PTTDMRK	7	3	8	6	2						NaN	7.2818	NaN	7.59245	7.25765	7.80553	7.02097	6.84694	6.68624	NaN	NaN	7.207	NaN	NaN	NaN	NaN	NaN	NaN
Site2029	Frequency	O2.UC48-1_GL0228069;O2.UC19-2_GL0070576;MH0147_GL0111475;MH0006_GL0187342;MH0002_GL0044908;MH0088_GL0105270;MH0373_GL0143411;HM455TI_revised_C717760_1_gene20344;V1.UC50-1_GL0022366;MH0348_GL0000898	36;36;36;36;36;37;39;37;36;36	O2.UC48-1_GL0228069	O2.UC48-1_GL0228069	no	yes	Firmicutes	unknown	COG0186	J	One of the primary rRNA binding proteins, it binds specifically to the 5'-end of 16S ribosomal	1	68.657	0.00885657	68.657	53.513	68.657	+	1	DSVQHPLYK(1)K	9	3	7	6	1						NaN	6.77713	6.02513	6.67044	6.49014	NaN	6.09881	6.35352	NaN	6.07737	NaN	NaN	NaN	NaN	NaN	NaN	NaN	NaN
Site2046	Frequency	MH0458_GL0184355;HM466CO_revised_scaffold77327_1_gene134786	194;172	MH0458_GL0184355	MH0458_GL0184355	no	yes	unknown	unknown	COG0673	S	Oxidoreductase domain protein	1	43.0301	0.000387314	102.73	48.533	43.03	+	1	LGQK(1)LVSEGVVGK	4	2	7	6	1						NaN	7.10808	NaN	7.11963	7.14137	7.21231	6.97083	6.91859	NaN	NaN	NaN	NaN	6.94473	NaN	NaN	NaN	NaN	NaN
Site2062	Frequency	V1.UC55-0_GL0248673;V1.CD3-0-PN_GL0075082;V1.UC55-0_GL0042329;V1.UC52-1_GL0021073;O2.UC43-0_GL0091341;O2.UC40-2_GL0105854;O2.UC15-1_GL0109568;O2.CD3-0-PT_GL0156793;HM494CO_revised_scaffold46840_1_gene46373;V1.FI06_GL0065591;V1.CD46-0_GL0058216;O2.UC28-2_GL0111469;O2.UC9-2_GL0015012	17;17;17;17;17;17;17;17;17;23;24;28;33	V1.UC55-0_GL0248673	V1.UC55-0_GL0248673	no	yes	unknown	unknown	COG1781	F	aspartate carbamoyltransferase, regulatory	1	48.9483	0.00597504	48.948	35.993	48.948	+	1	EGYVLDHIK(1)AGK	9	3	7	6	1						6.93469	6.1908	6.63468	NaN	NaN	6.70337	5.8813	6.7012	NaN	NaN	NaN	NaN	NaN	6.10472	NaN	NaN	NaN	NaN
Site2094	Frequency	MH0427_GL0018159;MH0001_GL0008772	62;62	MH0427_GL0018159	MH0427_GL0018159	no	yes	Bacteroidetes	Prevotella	COG0184	J	Forms an intersubunit bridge (bridge B4) with the 23S rRNA of the 50S subunit in the ribosome (By similarity)	1	63.0755	0.0284173	63.076	19.633	63.076	+	1	ALTQLVGK(1)R	8	2	7	6	1						7.01915	NaN	6.85829	6.74618	NaN	7.57189	6.81377	7.3425	NaN	6.32198	NaN	NaN	NaN	NaN	NaN	NaN	NaN	NaN
Site2126	Frequency	MH0002_GL0001930;MH0122_GL0011708	398;398	MH0002_GL0001930;MH0122_GL0011708	MH0002_GL0001930	no	yes	Firmicutes	Subdoligranulum	COG0050	J	This protein promotes the GTP-dependent binding of aminoacyl-tRNA to the A-site of ribosomes during protein biosynthesis (By similarity)	1	51.0302	0.000297526	62.104	38.17	51.03	+	1	EGGHTVGSGVVSK(1)IEK	13	3	9	7	2						7.85629	6.34431	7.1795	6.62826	7.42817	6.69348	6.75502	NaN	7.29191	NaN	NaN	7.11935	NaN	NaN	NaN	NaN	NaN	NaN
Site2173	Frequency	MH0002_GL0039389;MH0032_GL0026810	232;13	MH0002_GL0039389;MH0032_GL0026810	MH0002_GL0039389	no	yes	Firmicutes	Eubacterium	COG1960	I	acyl-CoA dehydrogenase	0.999681	34.9539	0.00407199	55.98	35.395	50.897	+	1	IPKDALLGK(1)EGR	9	3	8	6	2						7.88886	6.13753	6.28219	NaN	7.44963	7.23279	NaN	6.96342	NaN	6.93562	7.75042	NaN	NaN	NaN	NaN	NaN	NaN	NaN
Site2226	Frequency	MH0002_GL0076888;MH0321_GL0061663;MH0388_GL0035444;T2D-135A_GL0075837;NOF013_GL0033841	309;307;214;307;307	MH0002_GL0076888;MH0388_GL0035444;T2D-135A_GL0075837	MH0002_GL0076888	no	yes	Bacteroidetes	Bacteroides	0XPJV	S	Tetratricopeptide repeat protein	1	61.235	0.0041403	61.235	33.268	61.235	+	1	EAEIK(1)NISSVYK	5	2	8	6	2						6.86646	6.46283	7.29157	7.16938	NaN	NaN	6.59127	7.07973	NaN	6.6831	NaN	NaN	NaN	NaN	NaN	NaN	7.22854	NaN
Site2419	Frequency	V1.UC23-0_GL0002023;T2D-73A_GL0042162;T2D-48A_GL0020308;T2D-133A_GL0077818;MH0152_GL0044642;MH0109_GL0053612;MH0009_GL0026212;V1.CD34-0_GL0054908;O2.UC23-0_GL0018919;HM494TI_revised_scaffold36856_7_gene41038;V1.CD38-0_GL0136431;N085A_GL0088056;MH0333_GL0053815;MH0267_GL0059871;MH0222_GL0071789;MH0108_GL0066820;MH0013_GL0035430;HM403CO_revised_scaffold27936_1_gene43527;765094712-stool1_revised_sca…	53;53;53;53;53;53;53;54;57;31;53;53;53;53;53;53;53;53;53;54;54;54;53;53;53;63;63;71;67;83;85;85	V1.UC23-0_GL0002023	V1.UC23-0_GL0002023	no	yes	Bacteroidetes	Bacteroides	COG0776	L	DNA-binding protein	1	55.0637	0.0129613	74.464	43.901	55.064	+	1	GFGSFVVK(1)K	8	2	8	6	2						NaN	NaN	6.76791	6.63654	6.737	6.18464	6.58185	6.55423	NaN	NaN	NaN	NaN	7.13921	NaN	7.19754	NaN	NaN	NaN
Site2514	Frequency	MH0012_GL0175356;T2D-47A_GL0122297	97;112	MH0012_GL0175356	MH0012_GL0175356	no	yes	unknown	unknown	0YS4G	G	Xylose isomerase domain protein TIM barrel	1	84.4793	0.00858487	84.479	61.594	84.479	+	1	HFEK(1)AAQAAK	4	2	8	6	2						NaN	6.82935	NaN	6.72061	6.83336	6.81416	6.55545	6.46544	6.96924	6.65435	NaN	NaN	NaN	NaN	NaN	NaN	NaN	NaN
Site2866	Frequency	MH0080_GL0047561	64	MH0080_GL0047561	MH0080_GL0047561	no	yes	unknown	unknown	COG3444	G	PTS system sorbose subfamily IIB component	1	55.2612	0.0125218	55.261	27.972	55.261	+	1	SSVVSVDK(1)AIR	8	2	7	6	1						NaN	6.78217	6.60017	6.53105	NaN	7.51964	7.16841	7.06992	NaN	NaN	NaN	NaN	NaN	NaN	6.34883	NaN	NaN	NaN
Site2869	Frequency	NLM022_GL0051354;MH0083_GL0037893	258;297	NLM022_GL0051354	NLM022_GL0051354	no	yes	Firmicutes	Faecalibacterium	COG3958	G	Transketolase	1	44.5427	0.00264987	81.709	41.378	44.543	+	1	K(1)FGLDAATICK	1	2	8	6	2						NaN	7.24759	NaN	7.20577	7.41838	6.79785	7.36858	7.50522	6.8687	NaN	7.65181	NaN	NaN	NaN	NaN	NaN	NaN	NaN
Site2907	Frequency	MH0087_GL0031294	483	MH0087_GL0031294	MH0087_GL0031294	no	yes	unknown	unknown	0YIFQ	S	Glucan-binding domain-containing protein	0.999998	56.4635	0.00042297	67.707	55.33	66.022	+	1	ADSDDKYIVVDK(1)ATK	12	3	6	6	0						NaN	6.86023	6.57608	7.4417	7.62884	7.55293	NaN	6.8503	NaN	NaN	NaN	NaN	NaN	NaN	NaN	NaN	NaN	NaN
Site3114	Frequency	MH0127_GL0045140;763860675-stool2_revised_scaffold4583_1_gene16583;SZEY-97A_GL0046376;MH0052_GL0056300;MH0108_GL0046733;MH0293_GL0090794;NOF008_GL0038806	80;80;80;80;79;106;80	MH0127_GL0045140;MH0293_GL0090794;NOF008_GL0038806	MH0127_GL0045140	no	yes	Firmicutes	Roseburia	COG0574	G	Pyruvate phosphate dikinase	0.999994	51.9409	1.02022e-09	125.36	110.92	125.36	+	1	K(1)FGDLKNPLLVSVR	1	3	8	6	2						7.84215	NaN	NaN	5.86739	7.12209	7.09254	7.32565	6.9848	NaN	7.25677	7.47543	NaN	NaN	NaN	NaN	NaN	NaN	NaN
Site3116	Frequency	MH0127_GL0045140;SZEY-97A_GL0046376;MH0134_GL0012521;MH0052_GL0056300;MH0108_GL0046733;MH0293_GL0090794	390;390;193;390;389;416	MH0127_GL0045140;MH0293_GL0090794	MH0127_GL0045140	no	yes	Firmicutes	Roseburia	COG0574	G	Pyruvate phosphate dikinase	1	92.7921	1.83886e-60	154.87	154.87	92.792		1	NLDTLLHPQFDAAALK(1)AATPLGK	16	3	9	7	2						8.09776	6.97008	NaN	6.17501	7.30565	7.42283	6.51492	6.91184	NaN	NaN	7.54039	NaN	NaN	NaN	NaN	NaN	NaN	6.58184
Site3190	Frequency	MH0147_GL0022889;T2D-105A_GL0091294	11;37	MH0147_GL0022889	MH0147_GL0022889	no	yes	unknown	unknown	COG0087	J	One of the primary rRNA binding proteins, it binds directly near the 3'-end of the 23S rRNA, where it nucleates assembly of the 50S subunit (By similarity)	1	57.1747	0.000165476	104.24	64.459	57.175	+	1	IEAGPCTVVQK(1)K	11	2	8	6	2						NaN	6.80905	NaN	6.9311	6.39251	6.75506	6.73683	6.94776	NaN	6.69387	NaN	6.1803	NaN	NaN	NaN	NaN	NaN	NaN
Site3227	Frequency	V1.UC31-0_GL0041309;MH0293_GL0191088;MH0161_GL0131268;MH0360_GL0125000;O2.UC48-1_GL0222905;MH0319_GL0073899;T2D-140A_GL0032453;O2.UC28-0_GL0148521;V1.FI07_GL0032500;MH0227_GL0100978;V1.UC15-3_GL0091593;158742018-stool1_revised_scaffold3712_1_gene67793;V1.FI13_GL0010786;MH0266_GL0029520;V1.CD13-0_GL0026777;V1.UC64-0_GL0038830;V1.UC57-0_GL0057283;MH0310_GL0008213;MH0421_GL0167108;MH0181_GL0104492;M…	534;539;552;559;586;586;245;358;534;534;539;541;546;560;173;258;264;273;388;92;40;50;133;532;532;533;533;533;533	V1.UC31-0_GL0041309;MH0193_GL0037784	V1.UC31-0_GL0041309	no	yes	Firmicutes	Faecalibacterium	COG0480	J	Translation elongation factor	1	64.6401	0.00837304	66.267	32.376	64.64	+	1	NFFPAVEK(1)GVR	8	2	9	7	2						6.94353	7.09782	6.67317	NaN	6.96024	7.44845	7.28337	7.44647	NaN	7.32017	NaN	7.26249	NaN	NaN	NaN	NaN	NaN	NaN
Site3804	Frequency	MH0411_GL0082960;V1.UC5-0_GL0101115	244;246	MH0411_GL0082960	MH0411_GL0082960	no	yes	Firmicutes	Roseburia	COG0183	I	Acetyl-CoA acetyltransferase	1	63.0912	1.8643e-15	132.32	89.987	63.091	+	1	AGTTAESLAK(1)LK	10	2	8	6	2						7.59874	6.41708	NaN	6.78577	NaN	6.87249	7.73279	6.74907	NaN	7.80779	NaN	NaN	NaN	6.5539	NaN	NaN	NaN	NaN
Site3821	Frequency	MH0422_GL0140859;MH0385_GL0070505	65;46	MH0422_GL0140859	MH0422_GL0140859	no	yes	Firmicutes	Eubacterium	COG0360	J	Binds together with S18 to 16S ribosomal RNA (By similarity)	0.856163	7.74686	0.000270332	85.493	67.864	85.493	+	1	AGGTVTEVEEAGK(0.144)K(0.856)R	14	3	8	6	2						7.90522	5.66333	NaN	NaN	6.78233	7.25721	6.55569	6.72561	NaN	6.80433	7.22959	NaN	NaN	NaN	NaN	NaN	NaN	NaN
Site3861	Frequency	MH0453_GL0035804;MH0270_GL0082631;T2D-6A_GL0026333;V1.FI35_GL0041213;V1.FI21_GL0077448;O2.UC21-1_GL0069971;NLM028_GL0060415;MH0292_GL0085384;V1.UC39-4_GL0069292;O2.UC21-1_GL0001128;NLM026_GL0035716;N047A_GL0010919	285;254;565;1262;1318;1377;1214;1235;1274;1283;377;313	MH0453_GL0035804	MH0453_GL0035804	no	yes	unknown	unknown	unknown	unknown		1	57.1063	0.0015185	79.089	46.835	57.106	+	1	EGTVTATFK(1)NVPK	9	2	8	6	2						7.60632	7.2095	7.33508	6.35504	NaN	7.44895	NaN	7.02607	NaN	7.11805	NaN	NaN	NaN	NaN	NaN	NaN	NaN	6.66509
Site4013	Frequency	O2.UC31-1_GL0170510;159369152-stool1_revised_scaffold7725_1_gene26551;NLM031_GL0089914;MH0407_GL0142364;DLM010_GL0003499;NLM031_GL0060927;V1.CD17-4_GL0091217;MH0318_GL0093904;V1.CD28-0_GL0065494;V1.CD22-0_GL0034362;V1.FI06_GL0132119;MH0318_GL0059809	1284;204;1247;283;337;629;1361;98;228;1343;671;1272	O2.UC31-1_GL0170510	O2.UC31-1_GL0170510	no	yes	unknown	unknown	unknown	unknown		1	57.1063	0.0015185	79.089	46.835	57.106	+	1	EGTVTATFK(1)NVPK	9	2	8	6	2						7.60632	7.2095	7.33508	6.35504	NaN	7.44895	NaN	7.02607	NaN	7.11805	NaN	NaN	NaN	NaN	NaN	NaN	NaN	6.66509
Site4060	Frequency	O2.UC48-0_GL0305070	118	O2.UC48-0_GL0305070	O2.UC48-0_GL0305070	no	yes	unknown	unknown	unknown	unknown		1	45.6175	0.000979988	68.262	59.948	45.618		1	RK(1)LFLQYGPAEAARVEK	2	3	8	6	2						NaN	6.58753	NaN	7.2249	7.32689	6.64658	7.60991	6.67469	NaN	6.87456	NaN	NaN	NaN	NaN	NaN	NaN	NaN	7.40327
Site4081	Frequency	O2.UC59-0_GL0019843	266	O2.UC59-0_GL0019843	O2.UC59-0_GL0019843	no	yes	Firmicutes	Ruminococcus	COG0187	L	DNA gyrase negatively supercoils closed circular double- stranded DNA in an ATP-dependent manner and also catalyzes the interconversion of other topological isomers of double-stranded DNA rings, including catenanes and knotted rings (By similarity)	1	108.461	0.000440256	108.46	6.9189	108.46	+	1	ISLK(1)DTR	4	2	9	8	1						8.88033	8.23487	8.64756	8.73729	8.67362	8.66041	8.78351	8.86218	NaN	NaN	NaN	NaN	NaN	8.42222	NaN	NaN	NaN	NaN
Site4229	Frequency	sp|P12532|KCRU_HUMAN;sp|P12532-2|KCRU_HUMAN;tr|F8WCN3|F8WCN3_HUMAN;tr|C9J6W7|C9J6W7_HUMAN;tr|C9JT96|C9JT96_HUMAN;tr|C9JSQ1|C9JSQ1_HUMAN;tr|C9J8F6|C9J8F6_HUMAN	139;170;139;170;170;139;139	sp|P12532|KCRU_HUMAN	sp|P12532|KCRU_HUMAN	yes	no						1	41.4799	0.000802152	83.823	68.881	41.48	+	1	TMK(1)HTTDLDASK	3	3	10	8	2						7.10604	5.57284	7.57625	7.02426	7.53741	7.06841	7.53438	7.28977	NaN	NaN	NaN	NaN	NaN	6.92925	NaN	NaN	7.55942	NaN
Site4561	Frequency	V1.FI36_GL0056247	372	V1.FI36_GL0056247	V1.FI36_GL0056247	no	yes	unknown	unknown	COG1454	C		1	43.0301	0.00195268	66.004	44.759	43.03	+	1	LTTVK(1)DVEALYHK	5	3	8	6	2						NaN	6.90593	7.09915	7.0278	NaN	7.28797	7.18469	6.9021	NaN	NaN	NaN	6.92554	NaN	7.14577	NaN	NaN	NaN	NaN
Site4573	Frequency	V1.UC17-2_GL0124018	36	V1.UC17-2_GL0124018	V1.UC17-2_GL0124018	no	yes	Firmicutes	Subdoligranulum	COG0186	J	One of the primary rRNA binding proteins, it binds specifically to the 5'-end of 16S ribosomal	1	68.657	0.00885657	68.657	53.513	68.657	+	1	DSVQHPLYK(1)K	9	3	7	6	1						NaN	6.77713	6.02513	6.67044	6.49014	NaN	6.09881	6.35352	NaN	6.07737	NaN	NaN	NaN	NaN	NaN	NaN	NaN	NaN

## Sheet: Differential Proteingroups
Supplementary Data 6b- Differentially abundant protein groups between CD and control patients
ProteinGroupID	Differential type	T: Protein IDs	T: Majority protein IDs	Human origin	Microbiome origin	N: Peptides	N: Razor + unique peptides	N: Unique peptides	N: Score	N: Intensity	N: MS/MS Count	Average Ctrl	Average CD	diff	Control vs CD- P value	BHFDR values	VIP- plsda	Valid_all	Valid_Control	Valid_CD	LFQ intensity HM626DCN	LFQ intensity HM647DCN	LFQ intensity HM664DCN	LFQ intensity HM683DCN	LFQ intensity HM691DCN	LFQ intensity HM696DCN	LFQ intensity HM702DCN	LFQ intensity HM734DCN	LFQ intensity HM658DCN	LFQ intensity HM677DCN	LFQ intensity HM680DCN	LFQ intensity HM697DCN	LFQ intensity HM715DCN	LFQ intensity HM645DCA	LFQ intensity HM698DCA	LFQ intensity HM700DCA	LFQ intensity HM709DCA	LFQ intensity HM737DCA
pr10225	Multivariate	MH0239_GL0125429;MH0101_GL0034645;O2.CD2-0-PT_GL0067538;V1.CD46-0_GL0114594;V1.FI18_GL0011836	MH0239_GL0125429;MH0101_GL0034645;O2.CD2-0-PT_GL0067538;V1.CD46-0_GL0114594;V1.FI18_GL0011836	no	yes	19	6	2	12.229	218900000	26	7.17809	6.72669	-0.451397	0.0393297	0.439845	1.3474	15	6	9	7.42083	7.18526	NaN	7.24883	6.94758	7.31486	NaN	6.95118	6.05538	6.82187	6.91878	6.26872	6.72518	6.58414	NaN	7.66936	6.83117	6.66564
pr10232	Multivariate	MH0239_GL0134891;763982056-stool1_revised_scaffold36626_2_gene59488;MH0462_GL0052459;158337416-stool1_revised_C1145626_1_gene20768	MH0239_GL0134891;763982056-stool1_revised_scaffold36626_2_gene59488;MH0462_GL0052459	no	yes	16	4	2	9.1792	325190000	22	7.31645	6.82983	-0.486617	0.00433111	0.226889	1.625	17	8	9	7.31652	7.65592	7.30959	7.20602	6.98845	7.77196	6.78502	7.49813	7.28684	6.81469	7.10877	6.51061	6.43212	6.94767	6.84328	NaN	6.82347	6.70105
pr10250	Multivariate	V1.CD12-3_GL0117006;MH0335_GL0073498;MH0239_GL0158185;V1.UC55-0_GL0075136;T2D-11A_GL0061055;V1.UC54-0_GL0197022;O2.CD3-0-PT_GL0047614;V1.CD12-3_GL0101140	V1.CD12-3_GL0117006;MH0335_GL0073498;MH0239_GL0158185;V1.UC55-0_GL0075136;T2D-11A_GL0061055;V1.UC54-0_GL0197022;O2.CD3-0-PT_GL0047614;V1.CD12-3_GL0101140	no	yes	3	2	2	5.2892	69998000	5	6.72982	6.32893	-0.400886	0.0173246	0.363778	1.085	13	7	6	6.98238	6.63013	6.33298	6.96846	6.56006	6.57169	7.06303	NaN	6.42416	NaN	6.00419	6.18546	6.64952	6.49126	NaN	6.21901	NaN	NaN
pr10334	Multivariate	MH0246_GL0017883;MH0432_GL0088531	MH0246_GL0017883;MH0432_GL0088531	no	yes	8	6	2	27.641	96238000	19	7.05996	6.55833	-0.501632	0.00422127	0.22609	1.1516	9	4	5	NaN	NaN	NaN	7.01957	6.80255	NaN	7.43425	6.98345	NaN	6.51897	6.48494	6.57341	NaN	NaN	6.6081	NaN	NaN	6.60621
pr10346	Multivariate	MH0246_GL0063088	MH0246_GL0063088	no	yes	22	3	3	10.175	192310000	8	7.23271	6.71792	-0.514792	0.0498671	0.467514	1.5074	11	6	5	7.59891	7.28708	NaN	NaN	6.39829	7.7542	7.33218	7.02559	6.65002	NaN	NaN	6.75252	6.71615	NaN	6.96437	NaN	6.50653	NaN
pr10419	Multivariate	MH0251_GL0171784	MH0251_GL0171784	no	yes	5	5	2	11.375	220180000	29	7.1994	6.80459	-0.39481	0.0195573	0.371213	1.193	14	7	7	7.1656	7.63159	NaN	7.24642	6.90463	7.52617	6.95026	6.97114	7.00415	7.17635	6.84194	6.44543	NaN	6.79005	NaN	6.87209	NaN	6.50213
pr10423	Multivariate	MH0251_GL0190132;MH0420_GL0054586;O2.UC2-2_GL0111881;O2.UC15-1_GL0011819;O2.UC20-1_GL0175390;MH0230_GL0102681	MH0251_GL0190132;MH0420_GL0054586;O2.UC2-2_GL0111881;O2.UC15-1_GL0011819;O2.UC20-1_GL0175390	no	yes	10	6	2	29.314	379180000	20	7.34284	6.53787	-0.804979	0.00640852	0.261258	2.6947	18	8	10	7.42977	7.97219	7.17658	7.55473	6.48244	7.06952	7.70933	7.34819	7.5945	6.91213	7.02276	7.22352	6.36494	5.79208	6.14678	6.02999	6.13133	6.16062
pr1069	Multivariate	457412.RSAG_00053;V1.FI36_GL0193873;DOM018_GL0016049;V1.UC53-0_GL0032280;O2.UC27-0_GL0102944;V1.CD36-0_GL0022501;O2.CD1-0-PT_GL0031113;V1.FI34_GL0170555;V1.CD20-4_GL0031889;O2.UC1-1_GL0068568;V1.UC54-0_GL0077588;O2.UC7-1_GL0062131;V1.UC16-0_GL0025235;V1.CD21-0_GL0026206;MH0370_GL0039831;MH0001_GL0012335;MH0115_GL0042118;411459.RUMOBE_01487;MH0260_GL0119911;MH0385_GL0116246;MH0272_GL0109003;V1.UC5…	457412.RSAG_00053;V1.FI36_GL0193873;DOM018_GL0016049;V1.UC53-0_GL0032280;O2.UC27-0_GL0102944;V1.CD36-0_GL0022501;O2.CD1-0-PT_GL0031113;V1.FI34_GL0170555;V1.CD20-4_GL0031889	no	yes	6	5	0	10.214	236790000	24	7.24701	6.78948	-0.457528	0.0286971	0.409729	1.4022	14	6	8	7.57426	7.43497	7.29164	6.83003	NaN	6.75219	NaN	7.59899	7.29263	6.60781	7.29208	6.58421	6.63495	6.69155	NaN	6.7209	NaN	6.49174
pr10700	Multivariate	MH0272_GL0121372;V1.FI04_GL0210145;V1.FI31_GL0151816;MH0012_GL0071194	MH0272_GL0121372;V1.FI04_GL0210145	no	yes	28	2	0	10.54	208760000	15	6.90485	6.48753	-0.417323	0.0333085	0.417311	1.397	18	8	10	7.13367	7.56401	7.1389	6.81204	6.69999	6.98252	6.71063	6.19703	6.96958	6.37661	6.60186	6.14255	6.48399	6.97628	6.60693	6.34215	5.79022	6.58511
pr10719	Multivariate	V1.FI36_GL0012497;MH0318_GL0038941;MH0274_GL0012346;V1.CD40-0_GL0150812;O2.UC2-1_GL0047761;O2.UC53-2_GL0069384;764062976-stool1_revised_scaffold24260_1_gene122498;MH0417_GL0007913;HT14A_GL0004014;O2.CD3-0-PT_GL0155843;O2.UC8-1_GL0125508;V1.CD46-0_GL0088780;V1.CD54-0_GL0059002;MH0338_GL0097418;MH0229_GL0199535;V1.CD3-0-PN_GL0055559;V1.CD21-0_GL0027104	V1.FI36_GL0012497;MH0318_GL0038941;MH0274_GL0012346;V1.CD40-0_GL0150812	no	yes	7	7	6	75.61	806360000	61	7.52231	7.04478	-0.477533	0.045011	0.461647	1.5985	18	8	10	8.15579	7.952	7.57262	7.04646	6.74742	7.38209	7.30903	8.01309	7.54023	7.40078	7.35151	6.35392	6.83848	7.44248	7.1442	6.95262	7.11398	6.30959
pr10838	Multivariate	MH0275_GL0173702	MH0275_GL0173702	no	yes	8	5	4	6.1032	401030000	15	7.29071	6.49908	-0.791624	0.0389862	0.439845	2.1598	13	7	6	6.58493	7.60678	6.3189	7.77484	7.91364	8.12571	NaN	6.71015	NaN	NaN	7.05633	6.7299	6.56461	NaN	5.97642	NaN	6.04836	6.61887
pr10853	Multivariate	MH0354_GL0136544;MH0276_GL0183691	MH0354_GL0136544;MH0276_GL0183691	no	yes	5	1	1	25.4	9965500000	286	8.48514	8.15726	-0.327875	0.0281887	0.409729	1.0976	18	8	10	8.71725	8.81063	8.13994	8.40724	8.38703	8.52293	8.26186	8.63424	8.58478	8.5156	8.52815	7.85117	7.8901	8.41989	8.03826	8.0966	7.92947	7.71863
pr10896	Multivariate	MH0281_GL0103160;V1.UC52-1_GL0231755;MH0217_GL0147713;V1.UC50-1_GL0004594;T2D-78A_GL0023253;888833.HMPREF9961_0794;MH0053_GL0053824;MH0143_GL0001368;160704339-stool1_revised_C1375691_1_gene105604;MH0130_GL0072660;MH0257_GL0154611	MH0281_GL0103160;V1.UC52-1_GL0231755	no	yes	11	9	0	11.062	225090000	18	7.08472	6.5318	-0.55293	0.0124528	0.328542	1.7495	16	7	9	7.85179	7.31052	6.73144	6.70117	NaN	7.06032	6.59949	7.33834	6.92756	6.7829	6.61073	6.3223	6.26007	6.4128	6.60403	6.91126	5.9545	NaN
pr10914	Multivariate	MH0284_GL0037001;MH0087_GL0025785	MH0284_GL0037001	no	yes	6	6	6	14.108	129340000	17	7.13648	6.69917	-0.437313	0.00798928	0.282319	1.0442	11	5	6	NaN	7.29826	NaN	6.69314	7.34939	7.40797	NaN	6.93364	6.68128	NaN	6.82463	6.65934	6.6186	NaN	6.68158	NaN	NaN	6.72959
pr10971	Multivariate	MH0288_GL0165765;MH0157_GL0012420	MH0288_GL0165765;MH0157_GL0012420	no	yes	24	24	0	207.06	3409700000	190	8.27048	7.84319	-0.427295	0.0492824	0.46617	1.4304	18	8	10	8.78026	8.51984	8.02592	8.06145	8.15622	8.26295	8.01301	8.34422	8.57404	8.52204	8.15256	7.76605	7.57741	8.17528	6.91771	7.69594	7.50935	7.54149
pr11020	Multivariate	MH0293_GL0090794	MH0293_GL0090794	no	yes	51	36	3	269.89	8145000000	257	8.19012	7.07614	-1.11399	0.0463373	0.46617	3.7291	18	8	10	9.48676	8.41501	6.55747	7.23997	8.58514	8.6172	8.32588	8.29354	9.06138	9.21683	6.1211	6.12408	7.11384	6.2463	5.95948	7.01912	6.26368	7.63555
pr11153	Multivariate	MH0308_GL0100723;MH0382_GL0043659;O2.UC35-2_GL0066288;MH0377_GL0059157;MH0205_GL0152579;NOM009_GL0011578;V1.FI04_GL0211183	MH0308_GL0100723;MH0382_GL0043659;O2.UC35-2_GL0066288;MH0377_GL0059157;MH0205_GL0152579;NOM009_GL0011578;V1.FI04_GL0211183	no	yes	16	3	0	4.0535	265970000	24	7.35789	6.87998	-0.477905	0.000821268	0.0934845	1.5089	15	7	8	7.51089	7.35534	7.30233	7.32391	7.05607	7.46292	NaN	7.49376	7.03015	6.8482	6.95437	6.46932	6.55718	7.16658	7.12418	NaN	NaN	6.88989
pr11190	Multivariate	V1.UC47-4_GL0110241;MH0313_GL0054674;ED13A_GL0052552;MH0068_GL0051887;MH0402_GL0172330;SZEY-39A_GL0023952;SZEY-74A_GL0081619;NLF005_GL0012006;MH0239_GL0077756;MH0087_GL0034223;MH0003_GL0046997;V1.FI08_GL0103294	V1.UC47-4_GL0110241;MH0313_GL0054674;ED13A_GL0052552;MH0068_GL0051887;MH0402_GL0172330;SZEY-39A_GL0023952;SZEY-74A_GL0081619;NLF005_GL0012006;MH0239_GL0077756;MH0087_GL0034223;MH0003_GL0046997;V1.FI08_GL0103294	no	yes	3	2	2	3.6653	143860000	24	7.08211	6.55268	-0.529423	0.0276381	0.409729	1.7534	13	6	7	7.48986	7.12759	7.13082	6.66432	NaN	6.88076	NaN	7.19929	7.01582	6.41742	6.7804	NaN	6.82878	6.8651	6.11364	5.84761	NaN	NaN
pr11229	Multivariate	MH0318_GL0029233	MH0318_GL0029233	no	yes	9	1	0	2.4075	129540000	16	7.05354	6.59364	-0.459906	0.0325186	0.413509	1.3942	12	5	7	6.98554	7.474	NaN	6.67772	6.90899	NaN	NaN	7.22147	6.81827	6.92124	6.69061	NaN	NaN	6.89193	6.45968	6.30066	NaN	6.07306
pr11232	Multivariate	MH0318_GL0067138	MH0318_GL0067138	no	yes	5	2	0	4.9746	114720000	7	6.85273	6.20229	-0.650438	0.0126447	0.328542	1.793	13	6	7	7.12869	6.42336	6.58609	NaN	NaN	7.34994	6.1359	7.4924	6.47175	6.14401	6.14823	6.40125	NaN	NaN	6.09409	6.2137	NaN	5.94301
pr11360	Multivariate	MH0330_GL0092631	MH0330_GL0092631	no	yes	7	7	5	73.127	1341200000	56	7.9657	7.44152	-0.524188	0.0187059	0.370749	1.6294	15	7	8	8.33804	8.35839	7.98527	7.9116	7.13114	7.75911	NaN	8.27637	7.51507	7.34209	7.87517	NaN	7.49164	7.86806	7.2442	6.93282	NaN	7.26307
pr11362	Multivariate	MH0330_GL0153052;O2.UC17-1_GL0005463	MH0330_GL0153052;O2.UC17-1_GL0005463	no	yes	15	15	2	24.622	656940000	57	7.28811	6.4622	-0.825913	0.0311917	0.411207	2.5825	17	7	10	5.979	7.11767	8.08913	6.2389	7.5534	8.47644	NaN	7.56227	6.92477	5.92744	7.28565	6.10728	5.82472	6.13513	6.99428	6.32982	6.1714	6.92153
pr11550	Multivariate	O2.UC2-1_GL0089746;MH0347_GL0014331;O2.UC40-2_GL0123815;T2D-112A_GL0075350	O2.UC2-1_GL0089746;MH0347_GL0014331;O2.UC40-2_GL0123815;T2D-112A_GL0075350	no	yes	9	7	2	10.285	505700000	30	7.46141	6.96502	-0.496389	0.0193878	0.371213	1.6679	17	8	9	8.0975	7.68183	7.2	7.32911	7.40016	7.51391	6.72664	7.74214	7.48047	7.43497	7.26886	6.66811	6.40088	7.09237	6.68541	6.85711	NaN	6.79702
pr11555	Multivariate	MH0350_GL0092393;O2.UC41-1_GL0187693;MH0206_GL0248156	MH0350_GL0092393	no	yes	11	9	2	17.002	416550000	41	7.61384	6.57413	-1.03971	0.00260815	0.187661	3.1569	14	5	9	NaN	7.84807	7.70814	6.93717	NaN	7.4377	NaN	8.13811	7.25295	6.8778	6.62802	6.28892	6.48885	7.40632	6.0596	6.07474	6.08998	NaN
pr11569	Multivariate	MH0415_GL0167118;MH0351_GL0110946;MH0243_GL0053649	MH0415_GL0167118;MH0351_GL0110946	no	yes	20	5	0	22.354	1221600000	19	7.78511	6.42754	-1.35757	0.000860959	0.0934845	3.6271	13	8	5	7.77354	8.66685	7.51561	7.44492	6.76253	8.67897	7.79407	7.6444	6.57757	6.39347	NaN	6.66257	NaN	NaN	6.4414	NaN	NaN	6.06269
pr11751	Multivariate	MH0370_GL0011618	MH0370_GL0011618	no	yes	17	13	2	250.36	1300000000	65	7.80821	7.19626	-0.61195	0.0200563	0.374045	2.1037	17	7	10	8.59383	7.47635	7.03451	8.09906	8.22089	7.29433	NaN	7.93849	7.97141	7.44367	7.42581	6.94069	6.99473	7.37619	6.43824	6.84897	7.25375	7.26914
pr11761	Multivariate	MH0370_GL0042621	MH0370_GL0042621	no	yes	14	14	2	74.194	645220000	56	7.46868	6.55101	-0.917673	0.0102902	0.301241	2.6881	15	7	8	8.36624	NaN	7.3733	6.47167	7.51675	7.92882	7.1623	7.46169	6.2766	6.48524	7.94422	6.63349	NaN	6.33891	6.45888	6.18991	NaN	6.08081
pr11777	Multivariate	MH0462_GL0107402;MH0370_GL0065174	MH0462_GL0107402;MH0370_GL0065174	no	yes	3	1	1	3.24	559150000	13	7.77555	6.92006	-0.855492	0.012253	0.328542	2.2958	11	5	6	NaN	7.82571	NaN	7.81425	8.06476	8.21408	NaN	6.95896	NaN	NaN	7.44148	NaN	6.49258	6.89302	7.06058	NaN	6.37018	7.2625
pr11910	Multivariate	MH0381_GL0049918;T2D-113A_GL0141644;MH0107_GL0081262;MH0016_GL0059392;765094712-stool1_revised_scaffold3281_1_gene22679;O2.UC54-0_GL0096015;N085A_GL0015668;MH0407_GL0018417;MH0143_GL0122666;MH0402_GL0001275	MH0381_GL0049918;T2D-113A_GL0141644;MH0107_GL0081262;MH0016_GL0059392;765094712-stool1_revised_scaffold3281_1_gene22679;O2.UC54-0_GL0096015;N085A_GL0015668;MH0407_GL0018417;MH0143_GL0122666	no	yes	6	6	2	8.8513	124230000	14	7.13466	6.61543	-0.519223	0.0210592	0.38075	1.4805	10	5	5	6.81848	NaN	6.91736	NaN	7.33375	7.11448	NaN	7.48921	6.71331	NaN	7.05285	6.27425	6.45214	NaN	NaN	NaN	6.58461	NaN
pr11940	Multivariate	MH0382_GL0111784;O2.UC8-1_GL0014020;O2.UC30-1_GL0117987	MH0382_GL0111784;O2.UC8-1_GL0014020	no	yes	10	10	0	36.116	675420000	34	7.40143	6.97959	-0.42184	0.0452906	0.461647	1.4121	18	8	10	6.60611	8.39872	6.82787	7.58945	7.21801	7.74768	7.17961	7.64399	6.95503	7.28747	6.93238	7.33526	7.02829	7.07372	6.84935	6.65145	6.71336	6.96959
pr11972	Multivariate	MH0386_GL0069930;T2D-110A_GL0005174;T2D-8A_GL0099773;T2D-134A_GL0042747;DOM019_GL0006587;160765029-stool1_revised_scaffold10922_2_gene85551;T2D-51A_GL0080867;MH0360_GL0026720;MH0092_GL0021187;MH0050_GL0003722;158742018-stool1_revised_C805635_1_gene42708	MH0386_GL0069930;T2D-110A_GL0005174	no	yes	4	4	4	9.4909	122870000	15	7.04376	6.61202	-0.431747	0.0305233	0.409962	1.002	11	6	5	7.23188	NaN	7.57441	7.21722	6.84727	NaN	6.72507	6.66672	NaN	6.47103	6.53218	NaN	6.76783	6.72918	NaN	6.55986	NaN	NaN
pr12009	Multivariate	MH0389_GL0170182;O2.UC37-1_GL0137202;V1.CD20-0_GL0009111;MH0358_GL0043131;MH0221_GL0032073;V1.FI33_GL0019875;V1.FI18_GL0146578;MH0444_GL0019707;MH0088_GL0123340;N083A_GL0046990;457421.CBFG_02382;MH0444_GL0109384;MH0087_GL0000967;HM503CO_revised_scaffold6538_2_gene17832;BGI-06A_GL0061680;BGI003A_GL0026261;MH0370_GL0116146;HM455TI_revised_scaffold50642_1_gene77421;T2D-6A_GL0170904;N017A_GL0069332;M…	MH0389_GL0170182;O2.UC37-1_GL0137202;V1.CD20-0_GL0009111;MH0358_GL0043131;MH0221_GL0032073;V1.FI33_GL0019875;V1.FI18_GL0146578;MH0444_GL0019707;MH0088_GL0123340;N083A_GL0046990;457421.CBFG_02382;MH0444_GL0109384;MH0087_GL0000967;HM503CO_revised_scaffold6538_2_gene17832;BGI-06A_GL0061680	no	yes	7	7	0	12.159	390630000	23	7.23541	6.66551	-0.569899	0.034082	0.421007	1.6921	17	7	10	NaN	7.77168	6.5413	7.69231	7.87101	7.76032	6.65445	6.35677	6.65127	6.20115	7.185	6.58714	6.40236	6.50613	6.35284	6.76099	7.0209	6.98729
pr12015	Multivariate	MH0390_GL0159786	MH0390_GL0159786	no	yes	7	2	2	16.971	5420700000	111	8.52991	8.11974	-0.410175	0.0135232	0.335106	1.3731	18	8	10	8.99322	8.64524	8.39199	8.32459	8.31233	8.64849	8.22456	8.69888	8.56704	8.38283	8.45232	7.98063	7.97046	8.25952	7.97004	8.33973	7.4091	7.8657
pr12028	Multivariate	V1.UC22-1_GL0079028;O2.UC24-1_GL0088766;MH0392_GL0036363	V1.UC22-1_GL0079028;O2.UC24-1_GL0088766;MH0392_GL0036363	no	yes	1	1	1	2.3581	2346800000	86	7.85964	7.13889	-0.720754	0.0163961	0.358672	2.4127	18	8	10	7.51284	8.09202	8.3011	8.44847	7.47439	7.57635	7.96218	7.50979	8.40447	6.56696	7.48396	6.64144	7.10353	8.03767	7.05312	7.19265	6.50314	6.40197
pr12086	Multivariate	MH0399_GL0046040	MH0399_GL0046040	no	yes	13	13	0	18.645	236100000	24	7.24948	6.72038	-0.529099	0.00479556	0.238659	1.5121	15	6	9	7.1357	NaN	7.02015	7.15085	6.70455	7.53083	7.95477	NaN	6.77909	6.5114	6.70891	6.52824	6.58602	6.92298	6.79964	6.9173	6.72981	NaN
pr1214	Multivariate	HM428CO_revised_scaffold35183_1_gene27563;NOM007_GL0048243;V1.FI16_GL0215728;O2.CD2-0-PT_GL0071668;V1.UC16-0_GL0011634;V1.CD7-4_GL0056499;V1.CD31-0_GL0102340;V1.CD21-0_GL0025478;V1.CD20-4_GL0035894;O2.UC24-2_GL0049459;O2.UC15-1_GL0030820;O2.CD3-0-PT_GL0110004;NLM023_GL0109108;MH0450_GL0240282;MH0358_GL0076962;MH0308_GL0124725;MH0193_GL0160491;MH0148_GL0079751;MH0134_GL0063233;MH0047_GL0019322;MH0…	HM428CO_revised_scaffold35183_1_gene27563;NOM007_GL0048243;V1.FI16_GL0215728;O2.CD2-0-PT_GL0071668;V1.UC16-0_GL0011634;V1.CD7-4_GL0056499;V1.CD31-0_GL0102340;V1.CD21-0_GL0025478;V1.CD20-4_GL0035894;O2.UC24-2_GL0049459;O2.UC15-1_GL0030820;O2.CD3-0-PT_GL0110004;NLM023_GL0109108;MH0450_GL0240282;MH0358_GL0076962;MH0308_GL0124725;MH0193_GL0160491;MH0148_GL0079751;MH0134_GL0063233;MH0047_GL0019322;MH0…	no	yes	3	3	0	5.3144	597730000	36	7.54553	7.15007	-0.395458	0.0243254	0.396916	1.3238	18	8	10	8.02674	7.75938	7.58969	7.48708	7.07026	7.55807	7.27926	7.59374	7.04988	7.35263	7.23361	7.39829	7.58127	7.35721	6.41167	7.4088	7.05419	6.65316
pr12144	Multivariate	MH0404_GL0065049;V1.FI09_GL0155354;MH0427_GL0072600;MH0189_GL0132487;MH0009_GL0057928;T2D-19A_GL0054705;MH0244_GL0106652;MH0165_GL0122982	MH0404_GL0065049;V1.FI09_GL0155354;MH0427_GL0072600;MH0189_GL0132487;MH0009_GL0057928;T2D-19A_GL0054705;MH0244_GL0106652;MH0165_GL0122982	no	yes	10	10	2	49.157	871270000	39	7.22648	6.00877	-1.21771	0.0347622	0.421951	2.9485	12	7	5	NaN	7.95615	5.77468	7.01009	5.91491	8.83819	7.66079	7.43056	5.96333	NaN	6.09072	NaN	6.02604	NaN	5.91082	NaN	NaN	6.05292
pr12209	Multivariate	MH0409_GL0108030	MH0409_GL0108030	no	yes	3	2	2	2.3541	297020000	7	7.50169	6.86729	-0.634403	0.0158356	0.350379	1.8834	12	5	7	NaN	7.61075	NaN	7.31473	7.53729	NaN	7.38295	7.66272	6.51274	7.23762	6.92863	6.12633	6.62466	7.21468	7.42633	NaN	NaN	NaN
pr12244	Multivariate	MH0413_GL0006546;T2D-195A_GL0020987	MH0413_GL0006546	no	yes	9	9	1	67.883	324910000	21	7.17216	6.65274	-0.519422	0.0446962	0.460217	1.6595	16	7	9	7.16313	6.42065	7.70389	7.45349	6.49518	NaN	6.9471	8.02169	6.5164	7.29279	6.91049	6.43778	NaN	6.56719	6.18219	6.67002	6.90596	6.39183
pr12282	Multivariate	MH0415_GL0235378;V1.FI17_GL0068596	MH0415_GL0235378	no	yes	34	6	0	22.97	1004400000	87	7.75339	7.44302	-0.310369	0.017171	0.363778	1.039	18	8	10	7.33602	7.89771	7.9412	7.69138	7.61992	7.98329	7.94327	7.61432	7.80632	7.32369	7.53806	7.57701	7.50788	7.72984	6.93465	7.1602	7.35422	7.49832
pr12343	Multivariate	MH0420_GL0117097;V1.CD12-3_GL0051567;HM503CO_revised_C376652_1_gene70485;763577454-stool1_revised_scaffold47437_1_gene61843;MH0389_GL0167268;V1.FI33_GL0071237;T2D-19A_GL0036134;V1.FI17_GL0205498;V1.CD21-4_GL0079047;T2D-132A_GL0074859;O2.UC12-2_GL0065501;MH0455_GL0078869;MH0087_GL0034729;O2.CD3-0-PT_GL0190293;MH0462_GL0084745;MH0127_GL0008502;457421.CBFG_03208;N083A_GL0067098;T2D-45A_GL0124310;V1.…	MH0420_GL0117097;V1.CD12-3_GL0051567;HM503CO_revised_C376652_1_gene70485;763577454-stool1_revised_scaffold47437_1_gene61843;MH0389_GL0167268;V1.FI33_GL0071237;T2D-19A_GL0036134;V1.FI17_GL0205498;V1.CD21-4_GL0079047;T2D-132A_GL0074859;O2.UC12-2_GL0065501;MH0455_GL0078869;MH0087_GL0034729;O2.CD3-0-PT_GL0190293;MH0462_GL0084745;MH0127_GL0008502;457421.CBFG_03208;N083A_GL0067098;T2D-45A_GL0124310;V1.…	no	yes	2	2	2	1.7847	37617000	6	6.46371	5.77967	-0.684049	0.0288226	0.409729	1.7293	11	6	5	5.63221	6.96155	NaN	6.15327	6.22175	7.02719	NaN	6.78631	NaN	5.91916	6.00578	NaN	NaN	NaN	5.8614	5.62045	5.49154	NaN
pr12346	Multivariate	MH0420_GL0128595	MH0420_GL0128595	no	yes	9	4	0	45.6	242620000	19	7.27502	6.60978	-0.665248	0.01441	0.340145	1.464	12	6	6	7.17814	7.67496	NaN	7.33604	7.46745	7.61499	NaN	6.37856	6.2828	6.73297	6.91722	NaN	6.24398	NaN	NaN	6.79713	NaN	6.68455
pr12404	Multivariate	MH0423_GL0102349;MH0204_GL0020836;T2D-29A_GL0085676	MH0423_GL0102349;MH0204_GL0020836;T2D-29A_GL0085676	no	yes	6	3	2	9.2679	195830000	16	7.16127	6.73303	-0.428241	0.0392346	0.439845	1.508	14	7	7	7.15664	7.45744	NaN	7.04151	6.71601	7.04143	7.28106	7.43481	7.31643	6.10735	6.47743	6.46979	NaN	6.81149	7.12642	NaN	NaN	6.82231
pr1244	Multivariate	563192.HMPREF0179_03092	563192.HMPREF0179_03092	no	yes	1	1	1	2.1571	386560000	37	7.39034	6.96237	-0.42797	0.0366749	0.43285	1.3705	17	8	9	7.27462	7.69853	7.01161	7.63337	7.42945	7.22386	7.37853	7.47279	7.4993	7.41706	7.27182	5.99888	NaN	7.22789	6.94685	6.44389	6.88431	6.97136
pr12444	Multivariate	MH0428_GL0005990	MH0428_GL0005990	no	yes	1	1	1	5.1372	226970000	7	7.16234	6.19979	-0.962547	0.0175722	0.363778	2.6195	15	5	10	7.34918	NaN	6.05496	7.7896	NaN	7.32251	7.29546	NaN	5.99903	5.73064	7.62452	5.96163	6.96935	6.48113	6.0251	5.85258	5.77585	5.57811
pr12505	Multivariate	MH0433_GL0170366;MH0011_GL0053141;V1.UC11-5_GL0025616;MH0144_GL0144226;585501.HMPREF6123_0147;HM503CO_revised_scaffold19281_1_gene58206;511680.BUTYVIB_01272;O2.UC56-2_GL0130864;MH0357_GL0063376	MH0433_GL0170366;MH0011_GL0053141;V1.UC11-5_GL0025616;MH0144_GL0144226;585501.HMPREF6123_0147;HM503CO_revised_scaffold19281_1_gene58206;511680.BUTYVIB_01272;O2.UC56-2_GL0130864	no	yes	10	2	0	12.343	252560000	18	7.16905	6.7928	-0.376243	0.040053	0.442138	1.1144	15	6	9	6.77603	7.43366	6.53264	7.45329	7.33556	7.48312	NaN	NaN	6.5368	6.97568	7.18837	6.64093	6.43849	NaN	6.77843	6.90266	6.746	6.92789
pr1254	Multivariate	585501.HMPREF6123_2548;MH0402_GL0028270;T2D-11A_GL0020284	585501.HMPREF6123_2548;MH0402_GL0028270	no	yes	8	3	1	6.8914	531650000	19	7.59113	7.16839	-0.422737	0.00806363	0.282418	1.3804	16	8	8	8.04159	7.40021	7.6953	7.52092	7.2124	7.90442	7.49069	7.46352	7.54715	7.58918	7.07788	7.08005	7.0545	7.07711	NaN	7.16563	NaN	6.75565
pr12628	Multivariate	MH0446_GL0126220	MH0446_GL0126220	no	yes	9	9	3	60.999	575850000	60	7.41622	6.49723	-0.918989	0.0276323	0.409729	2.8844	14	7	7	6.15314	7.98123	6.60647	8.13922	7.64735	8.11634	NaN	7.26977	6.50997	NaN	7.15945	5.91475	NaN	5.82649	NaN	7.05003	6.03125	6.98867
pr12645	Multivariate	MH0447_GL0227246	MH0447_GL0227246	no	yes	3	3	2	2.9458	378060000	25	7.36069	6.74155	-0.619143	0.00723728	0.277591	2.0726	18	8	10	7.83345	7.65555	7.41363	7.3243	6.31969	7.42949	7.20096	7.70843	7.2528	7.21735	6.99607	6.75042	6.46676	6.9229	6.3374	6.95084	6.28162	6.2393
pr1277	Multivariate	MH0373_GL0083365;604812005-stool2_revised_scaffold7942_1_gene10071;MH0040_GL0068399;V1.UC37-0_GL0119878;O2.UC41-1_GL0145800;MH0350_GL0107736;MH0303_GL0018656;MH0262_GL0157481;MH0009_GL0016095;MH0011_GL0063300;NLM026_GL0006341;V1.CD29-0_GL0129727;V1.FI15_GL0029901;MH0422_GL0136531;MH0415_GL0235386;MH0011_GL0029593;MH0203_GL0079158;O2.CD3-0-PT_GL0140400;N022A_GL0105709;MH0333_GL0104568;MH0250_GL003…	MH0373_GL0083365;604812005-stool2_revised_scaffold7942_1_gene10071;MH0040_GL0068399;V1.UC37-0_GL0119878;O2.UC41-1_GL0145800;MH0350_GL0107736;MH0303_GL0018656;MH0262_GL0157481;MH0009_GL0016095;MH0011_GL0063300	no	yes	4	1	0	2.6368	44418000	9	6.46483	6.08855	-0.376279	0.0136681	0.337192	1.156	17	8	9	6.54342	6.81588	6.41697	6.49745	6.30025	6.63684	6.02358	6.48423	6.60613	6.14442	6.4387	6.02325	5.88077	NaN	5.63952	6.24652	6.04446	5.77316
pr12818	Multivariate	N017A_GL0052422;MH0266_GL0123068;MH0244_GL0144609;763820215-stool2_revised_scaffold4486_1_gene51086;MH0377_GL0074227;T2D-22A_GL0021628	N017A_GL0052422;MH0266_GL0123068;MH0244_GL0144609;763820215-stool2_revised_scaffold4486_1_gene51086	no	yes	5	5	2	8.5832	315620000	19	7.41692	6.69746	-0.719466	0.0127082	0.328542	1.8269	13	6	7	NaN	7.36584	7.84566	6.98429	7.6538	7.96797	NaN	6.68397	6.56146	6.84718	7.25358	6.68296	6.09276	NaN	NaN	6.5038	NaN	6.94047
pr12820	Multivariate	N017A_GL0093503;NOM027_GL0017727;V1.UC17-2_GL0022699	N017A_GL0093503;NOM027_GL0017727	no	yes	13	10	2	38.34	618830000	40	7.69151	6.8892	-0.802304	0.0211971	0.38075	1.9921	12	5	7	NaN	7.69847	NaN	7.59927	7.97551	8.34743	NaN	6.83686	NaN	NaN	7.52798	6.93683	6.26335	6.79711	6.36463	7.28787	NaN	7.04665
pr12830	Multivariate	N024A_GL0003728;V1.CD41-0_GL0020470	N024A_GL0003728	no	yes	6	6	2	10.616	190360000	17	7.28487	6.63311	-0.65176	0.00214748	0.166555	1.6774	14	5	9	6.66338	7.46325	NaN	7.40204	7.40865	7.48705	NaN	NaN	6.33987	6.31886	6.94542	6.79622	NaN	6.374	7.06232	6.77002	6.5587	6.53263
pr12833	Multivariate	N024A_GL0024077	N024A_GL0024077	no	yes	16	16	0	108.86	4051000000	125	8.35338	8.01673	-0.336647	0.0351531	0.424388	1.1269	18	8	10	8.11744	8.76616	7.69952	8.50316	8.5847	8.76323	8.09989	8.29294	8.42103	7.99882	8.37987	7.61452	7.77008	7.97712	7.85866	8.02173	8.00281	8.12271
pr12837	Multivariate	N025A_GL0085365	N025A_GL0085365	no	yes	1	1	1	1.4525	229090000	14	7.22662	6.59675	-0.629864	0.0324399	0.413509	1.9584	15	6	9	7.45228	7.3903	7.25616	6.92371	NaN	7.09395	NaN	7.24331	7.38934	7.01874	7.2545	6.39738	6.56872	6.97048	5.99435	5.52382	NaN	6.25343
pr12877	Multivariate	N037A_GL0134475;MH0141_GL0094531;NOF008_GL0014545;NLF013_GL0075913;O2.UC6-0_GL0075672;NOM017_GL0002488;MH0276_GL0156675;T2D-203A_GL0068478;MH0251_GL0162854	N037A_GL0134475;MH0141_GL0094531	no	yes	12	10	2	172.68	891200000	47	7.49184	6.69744	-0.794397	0.0473682	0.46617	2.8665	15	8	7	8.29206	7.80764	6.90494	6.30861	7.33195	8.63733	6.99709	7.6551	7.55094	7.52795	6.28816	NaN	NaN	6.78852	6.45826	NaN	6.07482	6.19346
pr12918	Multivariate	N047A_GL0051881;159551223-stool1_revised_C956513_1_gene9173	N047A_GL0051881	no	yes	11	11	11	94.323	1187100000	96	7.88282	7.22609	-0.656726	0.0112987	0.32285	2.0753	16	7	9	8.00376	NaN	8.3748	7.57757	7.98529	7.57414	8.19081	7.47334	8.0383	7.51644	7.44846	6.73875	6.77607	7.48437	7.41706	7.25081	NaN	6.36455
pr12965	Multivariate	N084A_GL0059205;N038A_GL0012684;T2D-22A_GL0135452;MH0443_GL0063516;MH0266_GL0068914;MH0233_GL0044087;MH0192_GL0069596;MH0025_GL0017227;MH0002_GL0003874;V1.UC13-3_GL0045717;MH0307_GL0018753;MH0243_GL0114701;O2.UC48-1_GL0089400;MH0280_GL0100487;MH0083_GL0058519;158742018-stool1_revised_scaffold23845_1_gene126942	N084A_GL0059205;N038A_GL0012684;T2D-22A_GL0135452;MH0443_GL0063516;MH0266_GL0068914;MH0233_GL0044087;MH0192_GL0069596;MH0025_GL0017227;MH0002_GL0003874;V1.UC13-3_GL0045717	no	yes	4	3	2	4.6142	60472000	5	6.74524	6.02236	-0.722886	0.0169179	0.363778	1.6418	10	5	5	NaN	NaN	7.13704	6.27487	7.04556	7.12405	NaN	6.1447	NaN	5.9781	6.19526	6.24289	NaN	5.99964	NaN	NaN	NaN	5.69589
pr13	Multivariate	158256496-stool1_revised_C831091_1_gene121791;O2.UC48-0_GL0269851;MH0212_GL0086431;O2.UC24-2_GL0041020;MH0211_GL0113327;V1.UC35-4_GL0109291	158256496-stool1_revised_C831091_1_gene121791;O2.UC48-0_GL0269851;MH0212_GL0086431;O2.UC24-2_GL0041020;MH0211_GL0113327;V1.UC35-4_GL0109291	no	yes	5	2	0	3.0952	111160000	5	6.8543	6.33491	-0.519388	0.0126803	0.328542	1.716	16	7	9	6.66837	7.14832	6.52477	NaN	6.42167	6.67311	7.31144	7.23244	7.21253	6.33738	6.22502	6.22448	6.24386	6.48269	6.01456	NaN	6.0505	6.22321
pr13006	Multivariate	N085A_GL0074936;T2D-48A_GL0111188	N085A_GL0074936;T2D-48A_GL0111188	no	yes	22	5	0	19.905	246930000	19	7.22343	6.911	-0.312433	0.00112655	0.110291	1.0264	17	8	9	7.11554	7.26026	7.30029	7.17626	7.13561	7.37711	7.17208	7.2503	6.98764	6.7775	7.11687	6.85641	7.16394	6.48233	6.98041	6.85624	6.97764	NaN
pr13076	Multivariate	NLF011_GL0031421;160400887-stool1_revised_scaffold28942_1_gene56092;160765029-stool1_revised_C1112973_1_gene31471	NLF011_GL0031421;160400887-stool1_revised_scaffold28942_1_gene56092;160765029-stool1_revised_C1112973_1_gene31471	no	yes	8	4	2	10	70731000	8	6.69693	6.2998	-0.397124	0.0312727	0.411367	1.0835	13	7	6	6.52748	NaN	7.15217	6.40478	6.7702	7.27669	6.31754	6.42962	6.13242	NaN	6.32056	NaN	6.2882	6.30153	6.40708	NaN	NaN	6.34901
pr13078	Multivariate	NLF011_GL0045999;MH0057_GL0006458;T2D-195A_GL0060828;MH0407_GL0015844;MH0290_GL0009653;MH0135_GL0016142;MH0006_GL0104503;V1.UC38-4_GL0146780;MH0435_GL0001668;MH0057_GL0021944;SZEY-97A_GL0054678;MH0105_GL0043723;MH0328_GL0105829	NLF011_GL0045999	no	yes	39	39	13	323.31	7724700000	262	8.36534	7.64837	-0.716976	0.0410748	0.443998	2.4001	18	8	10	9.10164	7.32236	9.07878	8.12103	7.95191	8.63032	7.77638	8.94031	8.0463	9.42838	7.86783	7.10281	7.38286	7.30159	7.40487	7.46309	7.2061	7.27983
pr13081	Multivariate	NLF013_GL0009878;T2D-10A_GL0023701;SZEY-27A_GL0040533;N082A_GL0033551;O2.CD3-0-PT_GL0115919;MH0309_GL0112851	NLF013_GL0009878;T2D-10A_GL0023701	no	yes	14	14	4	32.03	1016800000	70	7.73543	7.25628	-0.479148	0.026411	0.405467	1.6039	18	8	10	7.6043	7.99873	6.91451	7.33451	8.20591	7.75828	8.17237	7.89481	7.41348	7.44786	7.11344	6.76255	7.45966	7.75533	7.50308	6.97884	7.58533	6.54324
pr13101	Multivariate	NLM002_GL0008725;HM494TI_revised_scaffold51106_1_gene9029	NLM002_GL0008725;HM494TI_revised_scaffold51106_1_gene9029	no	yes	9	9	6	22.437	364710000	30	7.19221	6.52374	-0.668469	0.0389283	0.439845	2.1406	15	7	8	6.44939	7.50879	6.51026	7.48067	7.6763	8.14464	NaN	6.57542	NaN	6.22126	7.31224	6.27807	6.00052	6.37847	6.61661	NaN	6.33248	7.05026
pr13113	Multivariate	NLM006_GL0004164;MH0288_GL0093131;V1.CD30-0_GL0077280;MH0012_GL0160376	NLM006_GL0004164;MH0288_GL0093131;V1.CD30-0_GL0077280	no	yes	15	15	3	127.07	1594400000	56	7.58909	6.53274	-1.05635	0.00315046	0.209051	3.5702	16	8	8	9.09019	7.09868	7.50592	7.41132	7.20941	7.47738	7.075	7.84482	6.88019	7.64941	6.34445	NaN	NaN	6.52072	6.43848	6.11955	5.99862	6.31046
pr13204	Multivariate	O2.CD3-0-PT_GL0048332;NLM032_GL0007335;MH0337_GL0066217;DOF012_GL0055429;V1.UC52-1_GL0004893;MH0131_GL0032912;V1.FI36_GL0166583;HM494TI_revised_C961713_1_gene127574;O2.UC35-1_GL0187518;V1.UC38-4_GL0073798;MH0011_GL0066338;O2.UC37-1_GL0027005;MH0173_GL0091118;T2D-6A_GL0145465;V1.CD55-0_GL0142427;MH0433_GL0196666;O2.UC38-2_GL0097974;V1.UC59-0_GL0016952;MH0146_GL0054333;V1.UC60-0_GL0112029;MH0007_GL…	O2.CD3-0-PT_GL0048332;NLM032_GL0007335;MH0337_GL0066217;DOF012_GL0055429;V1.UC52-1_GL0004893;MH0131_GL0032912	no	yes	7	1	0	3.1799	21587000	6	6.28113	5.60246	-0.678676	0.0359123	0.429797	1.5613	11	6	5	6.55423	6.49318	6.97528	5.63477	NaN	6.09216	NaN	5.93716	5.84644	NaN	5.44069	NaN	5.54995	6.13523	NaN	NaN	NaN	5.03997
pr13291	Multivariate	NOF013_GL0057415;N085A_GL0088089;MH0093_GL0052932;MH0144_GL0057431;MH0100_GL0046623;V1.CD18-3_GL0036450;N046A_GL0069676	NOF013_GL0057415;N085A_GL0088089	no	yes	31	1	0	2.2223	1158000000	24	7.96375	7.56837	-0.395372	0.0337629	0.420944	1.1531	15	6	9	8.11257	NaN	7.82593	NaN	7.88536	8.10605	7.81733	8.03523	6.68024	7.86365	8.02024	NaN	7.54817	7.82117	7.49472	7.75357	7.45043	7.48317
pr13348	Multivariate	NOM017_GL0005283;MH0394_GL0123256;575611.HMPREF0649_00493	NOM017_GL0005283;MH0394_GL0123256	no	yes	10	10	7	258.97	674120000	47	7.21192	6.0856	-1.12632	0.0193546	0.371213	3.0106	12	7	5	NaN	7.64334	6.46881	7.21751	5.99531	8.76313	7.14526	7.25008	6.09318	6.23972	NaN	NaN	NaN	6.12571	5.75965	NaN	6.20973	NaN
pr13386	Multivariate	NOM028_GL0057984;MH0375_GL0124805;MH0212_GL0035776;MH0268_GL0069576;V1.UC59-0_GL0047198;HM435CO_revised_C400698_1_gene65832;MH0292_GL0013507;MH0370_GL0139208;MH0383_GL0133312;MH0188_GL0192839;MH0150_GL0011854;N066A_GL0040654;763678604-stool1_revised_scaffold58686_1_gene2208;V1.FI08_GL0094320;V1.FI17_GL0001204;SZEY-06A_GL0027355;MH0356_GL0189647;V1.CD22-0_GL0218323;HM407COA_combine_revised_scaffol…	NOM028_GL0057984;MH0375_GL0124805;MH0212_GL0035776;MH0268_GL0069576;V1.UC59-0_GL0047198;HM435CO_revised_C400698_1_gene65832;MH0292_GL0013507;MH0370_GL0139208	no	yes	18	18	4	317.16	3264500000	228	8.2492	7.9412	-0.307994	0.0126708	0.328542	1.031	18	8	10	8.09184	8.55204	7.81692	8.1407	8.4598	8.65463	8.17237	8.10527	8.13991	8.17111	8.12166	7.74994	7.83397	8.14448	7.90045	7.76692	7.7052	7.87836
pr13415	Multivariate	O2.CD1-0-PT_GL0033407;O2.UC44-2_GL0253368	O2.CD1-0-PT_GL0033407	no	yes	17	4	0	8.4146	244380000	33	7.40236	6.59547	-0.806888	0.00369264	0.219819	2.0943	13	6	7	7.53502	7.59936	7.52715	7.026	NaN	7.16997	NaN	7.55665	6.73097	6.14727	6.35272	NaN	6.29192	7.26399	7.23454	NaN	NaN	6.14687
pr13416	Multivariate	O2.CD1-0-PT_GL0033424;MH0370_GL0135374;V1.UC30-0_GL0103434;O2.CD3-0-PT_GL0078925;HM482CO_revised_scaffold27087_3_gene41897;T2D-62A_GL0039156;MH0100_GL0079022;MH0372_GL0019789;HM438CO_revised_scaffold65386_1_gene145059;MH0343_GL0005667	O2.CD1-0-PT_GL0033424;MH0370_GL0135374;V1.UC30-0_GL0103434;O2.CD3-0-PT_GL0078925	no	yes	5	3	0	5.0028	260380000	35	7.09483	6.70656	-0.388265	0.0196198	0.371213	1.2312	16	8	8	6.91884	7.13043	7.21312	7.2953	7.39189	7.46132	6.61442	6.7333	6.29988	NaN	7.09708	6.46265	NaN	6.61707	6.8505	7.02428	6.52273	6.7783
pr13496	Multivariate	O2.CD3-0-PT_GL0068572	O2.CD3-0-PT_GL0068572	no	yes	13	2	0	93.663	484890000	51	7.53431	7.10832	-0.425986	0.00415227	0.22609	1.3827	17	7	10	7.81388	7.51503	NaN	7.56605	7.60769	7.78909	7.28083	7.16761	7.35236	7.45222	7.35098	6.95307	6.5502	6.91249	7.06759	7.04759	7.16477	7.23198
pr13519	Multivariate	O2.CD3-0-PT_GL0179999	O2.CD3-0-PT_GL0179999	no	yes	11	3	0	45.148	781000000	43	7.88436	7.35826	-0.526096	0.0175205	0.363778	1.4495	12	6	6	7.71279	8.28283	7.81893	7.59366	NaN	7.81896	NaN	8.07896	7.59899	7.30993	NaN	NaN	6.88987	7.96952	7.18224	7.19901	NaN	NaN
pr13583	Multivariate	O2.UC12-1_GL0128778;V1.CD38-0_GL0112326;MH0355_GL0151253;V1.FI14_GL0207742;MH0189_GL0116593;MH0108_GL0006398;MH0006_GL0122995;MH0430_GL0172795;MH0287_GL0146526;MH0058_GL0033399;MH0006_GL0199328	O2.UC12-1_GL0128778;V1.CD38-0_GL0112326;MH0355_GL0151253;V1.FI14_GL0207742	no	yes	8	8	0	45.638	917380000	52	7.76768	7.17557	-0.592108	0.00364232	0.219819	1.9821	18	8	10	8.37409	7.97706	7.49287	7.44824	7.66173	7.96488	7.52276	7.69983	7.71424	7.82786	7.21147	7.14799	6.92867	7.52071	6.85566	6.7388	6.66771	7.14264
pr13648	Multivariate	O2.UC15-1_GL0053696;MH0239_GL0065228;O2.UC41-1_GL0029692;MH0198_GL0019050;O2.CD3-0-PT_GL0138593	O2.UC15-1_GL0053696;MH0239_GL0065228;O2.UC41-1_GL0029692;MH0198_GL0019050;O2.CD3-0-PT_GL0138593	no	yes	12	2	0	6.5433	155090000	18	7.02313	6.56357	-0.459561	0.00822852	0.282418	1.3808	16	7	9	6.76986	7.33274	6.66562	7.16882	7.04871	7.36936	NaN	6.80678	6.69405	NaN	6.89358	6.05786	6.14817	6.86755	6.81811	6.36758	6.60596	6.61924
pr13685	Multivariate	O2.UC17-1_GL0099902	O2.UC17-1_GL0099902	no	yes	33	30	25	309.52	2701000000	128	7.61562	6.65131	-0.964309	0.0297668	0.409962	3.228	18	8	10	7.17808	9.08196	8.02024	8.54078	6.23697	7.49962	6.78671	7.58064	7.21479	8.49828	6.41105	5.71105	6.46144	6.0525	7.02346	6.36909	6.04497	6.72652
pr13701	Multivariate	O2.UC17-2_GL0109387	O2.UC17-2_GL0109387	no	yes	1	1	1	1.7634	316540000	25	7.40002	6.59311	-0.806904	0.00243718	0.177498	2.5861	16	7	9	7.62729	7.24716	7.04556	7.31645	7.80105	NaN	7.56223	7.20036	7.33369	6.76813	6.11561	5.62708	6.24002	6.55069	6.83336	6.78124	NaN	7.08817
pr13796	Multivariate	O2.UC2-1_GL0059641	O2.UC2-1_GL0059641	no	yes	8	8	1	42.116	387710000	33	7.55396	6.97101	-0.582949	0.0177259	0.363778	1.5749	12	6	6	7.72113	7.89242	7.49667	7.10192	NaN	7.42526	NaN	7.68634	7.63495	6.82756	7.35467	NaN	6.62137	6.67894	6.70855	NaN	NaN	NaN
pr13985	Multivariate	O2.UC31-1_GL0115264;MH0132_GL0030059;V1.UC55-4_GL0048130;O2.UC8-2_GL0006454;MH0349_GL0102287;MH0357_GL0004839;MH0012_GL0114970;MH0063_GL0021194;764062976-stool2_revised_C1055367_1_gene148984;MH0095_GL0094146;V1.FI05_GL0001160;SZEY-78A_GL0072934;HT25A_GL0031824;763577454-stool2_revised_C1017472_1_gene80447;V1.UC11-0_GL0021315;158944319-stool1_revised_scaffold5813_1_gene127538;V1.UC63-0_GL0233337;M…	O2.UC31-1_GL0115264;MH0132_GL0030059;V1.UC55-4_GL0048130	no	yes	34	9	3	21.291	287890000	48	7.17285	6.74597	-0.426882	0.0260264	0.401406	1.429	18	8	10	7.84823	7.3439	6.50089	7.08336	7.13865	7.40581	6.99809	7.0639	7.2097	7.4692	6.45761	6.56955	6.73883	6.85663	6.35713	6.63113	6.70789	6.46205
pr14045	Multivariate	O2.UC35-0_GL0038446	O2.UC35-0_GL0038446	no	yes	8	8	8	83.517	308850000	24	6.99765	5.79469	-1.20295	0.0449354	0.461647	2.785	10	5	5	5.58579	8.28533	6.14709	NaN	7.77823	NaN	7.19179	NaN	6.00134	5.94667	NaN	NaN	5.6834	NaN	NaN	5.70827	NaN	5.63378
pr14342	Multivariate	O2.UC48-0_GL0107610	O2.UC48-0_GL0107610	no	yes	1	1	1	37.412	381540000	38	7.40543	6.96782	-0.437613	0.0069344	0.276082	1.4649	18	8	10	7.39541	7.67645	7.55538	7.27942	6.86141	7.47776	7.3803	7.61729	7.55765	7.30023	7.14442	6.57407	6.86166	7.19232	6.7909	6.95071	6.76699	6.53923
pr14368	Multivariate	O2.UC48-0_GL0317617;O2.UC6-1_GL0119674;HT14A_GL0032316;V1.FI32_GL0002103;V1.UC5-3_GL0034531;V1.FI17_GL0062278	O2.UC48-0_GL0317617;O2.UC6-1_GL0119674;HT14A_GL0032316;V1.FI32_GL0002103	no	yes	5	5	5	6.5966	155240000	8	7.11152	6.71676	-0.394764	0.0290752	0.409729	1.0368	12	7	5	6.93611	6.7146	7.31203	6.98278	7.41127	7.48834	6.93553	NaN	6.70994	NaN	6.54668	6.46795	NaN	NaN	7.00689	NaN	NaN	6.85232
pr14462	Multivariate	O2.UC54-0_GL0045965;DLM019_GL0038273;160400887-stool1_revised_C1396948_1_gene156423;V1.UC26-0_GL0168600;MH0408_GL0136317;MH0388_GL0075416;MH0266_GL0099332;MH0257_GL0088710;MH0247_GL0095603;MH0083_GL0088611;MH0039_GL0004879;MH0025_GL0027355;160765029-stool1_revised_scaffold13367_1_gene24636;SZEY-38A_GL0004633;V1.CD3-0-PN_GL0085359;MH0177_GL0108974;MH0431_GL0150476	O2.UC54-0_GL0045965;DLM019_GL0038273;160400887-stool1_revised_C1396948_1_gene156423;V1.UC26-0_GL0168600;MH0408_GL0136317;MH0388_GL0075416;MH0266_GL0099332;MH0257_GL0088710;MH0247_GL0095603;MH0083_GL0088611;MH0039_GL0004879;MH0025_GL0027355;160765029-stool1_revised_scaffold13367_1_gene24636;SZEY-38A_GL0004633;V1.CD3-0-PN_GL0085359;MH0177_GL0108974	no	yes	7	4	3	81.931	297280000	18	7.28338	6.81388	-0.469501	0.0416785	0.446065	1.4721	15	7	8	NaN	7.29119	7.76281	6.98773	7.7015	7.64484	6.76038	6.83523	6.69396	6.9571	7.19474	7.02698	NaN	7.0454	6.95524	NaN	5.99523	6.64242
pr14500	Multivariate	V1.UC16-0_GL0051310;O2.UC57-2_GL0126193;V1.UC53-0_GL0024754;V1.UC52-1_GL0133749;MH0192_GL0110669;O2.UC53-0_GL0177797;V1.UC63-0_GL0069679;V1.CD12-3_GL0082013;T2D-66A_GL0028667;MH0336_GL0048500;MH0233_GL0047800;MH0382_GL0028002;763496533-stool2_revised_C1177806_1_gene21729;HM438CO_revised_scaffold65539_2_gene109693;V1.UC56-0_GL0057308;158802708-stool2_revised_C1057331_1_gene92551;V1.FI05_GL0031120;…	V1.UC16-0_GL0051310;O2.UC57-2_GL0126193;V1.UC53-0_GL0024754;V1.UC52-1_GL0133749;MH0192_GL0110669;O2.UC53-0_GL0177797;V1.UC63-0_GL0069679;V1.CD12-3_GL0082013;T2D-66A_GL0028667;MH0336_GL0048500;MH0233_GL0047800	no	yes	22	21	1	38.885	2579900000	145	8.14035	7.83223	-0.308119	0.0176549	0.363778	1.0314	18	8	10	8.34104	8.36054	8.04116	8.17794	7.89159	8.15485	7.88941	8.26628	8.17941	8.02329	8.15794	7.58591	7.54329	8.07846	7.3965	7.98558	7.69345	7.67849
pr14521	Multivariate	O2.UC60-2_GL0060528;T2D-48A_GL0078499;N085A_GL0076807;MH0174_GL0102537	O2.UC60-2_GL0060528;T2D-48A_GL0078499;N085A_GL0076807	no	yes	6	4	1	19.837	305970000	17	7.53591	7.01293	-0.522988	0.0124657	0.328542	1.4253	11	5	6	7.54816	NaN	7.38941	NaN	7.92199	7.42134	7.39867	NaN	7.13117	7.03679	7.23691	7.06911	NaN	NaN	6.39358	NaN	7.21	NaN
pr14528	Multivariate	V1.CD3-0-PN_GL0068339;O2.UC6-1_GL0139107;SZEY-69A_GL0052213;V1.UC13-3_GL0125171;T2D-53A_GL0140451;V1.UC50-1_GL0200915;V1.CD21-0_GL0015871;O2.UC8-1_GL0088433;MH0239_GL0058091;O2.UC31-2_GL0027638;763840445-stool2_revised_C906677_1_gene54063;O2.UC15-1_GL0094904	V1.CD3-0-PN_GL0068339;O2.UC6-1_GL0139107;SZEY-69A_GL0052213;V1.UC13-3_GL0125171;T2D-53A_GL0140451;V1.UC50-1_GL0200915;V1.CD21-0_GL0015871;O2.UC8-1_GL0088433;MH0239_GL0058091;O2.UC31-2_GL0027638;763840445-stool2_revised_C906677_1_gene54063;O2.UC15-1_GL0094904	no	yes	6	4	2	2.8531	203590000	17	7.22897	6.68796	-0.541009	0.0352472	0.424388	1.9241	13	6	7	7.51053	7.24348	7.04076	6.93751	NaN	7.20941	NaN	7.43212	7.52708	6.70883	6.68084	NaN	6.90241	6.03902	NaN	6.86959	6.08796	NaN
pr14585	Multivariate	O2.UC8-1_GL0003117	O2.UC8-1_GL0003117	no	yes	5	3	1	4.3321	61304000	3	6.56797	6.18823	-0.379746	0.0274114	0.409729	1.1644	16	7	9	6.32601	6.22363	6.22814	6.38737	6.4778	6.95309	7.37978	NaN	6.19767	6.17788	5.93938	6.33895	6.07555	6.162	6.10209	6.27033	6.4302	NaN
pr14676	Multivariate	sp|O43895|XPP2_HUMAN;tr|Q5JZ40|Q5JZ40_HUMAN	sp|O43895|XPP2_HUMAN	yes	no	41	41	41	323.31	17917000000	563	9.03752	8.43516	-0.602364	0.00274755	0.192365	2.0164	18	8	10	8.71711	8.59554	9.21389	9.21872	9.36194	8.92991	9.5205	8.74258	8.50304	8.06618	8.38373	7.87186	9.30294	8.35108	8.61202	8.34151	8.4966	8.42264
pr1468	Multivariate	763577454-stool2_revised_scaffold31566_1_gene198732	763577454-stool2_revised_scaffold31566_1_gene198732	no	yes	22	3	0	78.622	1076800000	75	7.81426	7.06835	-0.74591	0.000700853	0.0837099	2.4969	18	8	10	7.3141	7.72935	8.26183	7.75076	7.23985	8.3205	7.61082	8.28686	7.2788	7.61661	7.35193	7.33102	6.82756	6.96507	6.82242	6.83778	7.10271	6.5496
pr14775	Multivariate	tr|A0A087WYF5|A0A087WYF5_HUMAN;tr|A0A0A0MT31|A0A0A0MT31_HUMAN;sp|P02810|PRPC_HUMAN;tr|A0A087WYT0|A0A087WYT0_HUMAN;tr|A0A087WV42|A0A087WV42_HUMAN;tr|A0A087WZY1|A0A087WZY1_HUMAN	tr|A0A087WYF5|A0A087WYF5_HUMAN;tr|A0A0A0MT31|A0A0A0MT31_HUMAN;sp|P02810|PRPC_HUMAN;tr|A0A087WYT0|A0A087WYT0_HUMAN;tr|A0A087WV42|A0A087WV42_HUMAN;tr|A0A087WZY1|A0A087WZY1_HUMAN	yes	no	4	4	4	51.585	2238800000	39	7.78183	6.28025	-1.50157	0.0123675	0.328542	3.616	10	5	5	7.17266	NaN	7.41592	7.03519	NaN	NaN	9.32615	7.9592	6.72705	6.57961	NaN	6.44909	5.54631	NaN	6.0992	NaN	NaN	NaN
pr14863	Multivariate	sp|P09093|CEL3A_HUMAN;tr|B1AQ52|B1AQ52_HUMAN;tr|B1AQ55|B1AQ55_HUMAN	sp|P09093|CEL3A_HUMAN	yes	no	17	17	13	323.31	278320000000	1776	10.256	9.85587	-0.400083	0.00634499	0.261258	1.3393	18	8	10	10.1169	10.3784	10.4868	10.5762	10.0332	9.99938	10.345	10.1117	10.4323	9.92682	10.0002	9.41918	9.80036	10.1751	9.88629	9.75046	9.64467	9.52327
pr14942	Multivariate	sp|P16233|LIPP_HUMAN	sp|P16233|LIPP_HUMAN	yes	no	9	9	9	120.13	1309400000	50	7.80942	7.22954	-0.57988	0.0320157	0.413509	2.0091	16	8	8	8.43968	8.50854	8.40465	7.6434	7.09377	7.50682	7.32554	7.55295	7.97789	6.99043	7.12411	NaN	7.71063	6.96921	7.13322	6.77316	NaN	7.15767
pr1495	Multivariate	763678604-stool2_revised_scaffold12591_8_gene56905	763678604-stool2_revised_scaffold12591_8_gene56905	no	yes	5	5	4	36.777	230730000	15	7.13187	6.63035	-0.501516	0.018706	0.370749	1.617	15	8	7	7.53769	6.78914	7.15207	6.92372	7.84662	7.2946	6.66641	6.84466	NaN	6.53888	6.51548	6.83046	NaN	6.68526	6.70184	6.09416	7.04638	NaN
pr14964	Multivariate	sp|P21589-2|5NTD_HUMAN;sp|P21589|5NTD_HUMAN;tr|H0Y7R7|H0Y7R7_HUMAN;tr|Q96B60|Q96B60_HUMAN;tr|H0Y3X5|H0Y3X5_HUMAN	sp|P21589-2|5NTD_HUMAN;sp|P21589|5NTD_HUMAN;tr|H0Y7R7|H0Y7R7_HUMAN	yes	no	6	6	6	10.583	213240000	25	7.02278	6.57592	-0.446856	0.0177045	0.363778	1.5258	17	8	9	7.01423	7.11531	7.14092	6.73394	7.33222	6.753	7.31605	6.77654	6.36771	6.82267	6.42815	6.59619	7.55722	6.30923	6.52023	6.14814	6.43374	NaN
pr14969	Multivariate	tr|A6NNI4|A6NNI4_HUMAN;tr|G8JLH6|G8JLH6_HUMAN;sp|P21926|CD9_HUMAN;tr|A0A087WU13|A0A087WU13_HUMAN;tr|F5GXT1|F5GXT1_HUMAN	tr|A6NNI4|A6NNI4_HUMAN;tr|G8JLH6|G8JLH6_HUMAN;sp|P21926|CD9_HUMAN;tr|A0A087WU13|A0A087WU13_HUMAN	yes	no	6	6	6	61.944	1601100000	118	7.96099	7.4892	-0.471793	0.0393188	0.439845	1.5793	18	8	10	7.97453	8.37585	7.98592	8.01874	7.96535	7.64325	7.85426	7.87004	8.03627	8.24475	7.65238	7.39575	7.86718	6.83977	7.38973	6.41256	7.20742	7.84618
pr15070	Multivariate	sp|P50443|S26A2_HUMAN;tr|C9JAN6|C9JAN6_HUMAN	sp|P50443|S26A2_HUMAN	yes	no	8	8	8	35.657	1331700000	56	7.87191	7.44103	-0.430883	0.023605	0.396916	1.4424	18	8	10	8.27852	8.30683	7.59718	7.63149	7.86527	7.59678	7.88993	7.80926	7.91412	8.0385	7.5632	7.53995	7.70861	6.96853	6.95044	6.88296	7.21104	7.63291
pr1512	Multivariate	763820215-stool1_revised_scaffold2191_1_gene5563;O2.UC12-2_GL0072871;DOM019_GL0053433;MH0305_GL0053923;O2.UC18-1_GL0101545;V1.UC31-4_GL0092779;MH0447_GL0247155;MH0419_GL0036521	763820215-stool1_revised_scaffold2191_1_gene5563;O2.UC12-2_GL0072871	no	yes	27	11	1	32.652	1102100000	56	7.60935	6.78087	-0.828479	0.0251939	0.399093	2.7733	18	8	10	8.62458	7.67422	6.39594	7.3427	7.45353	8.031	7.64074	7.71205	7.96316	8.28585	6.66336	6.0774	6.32615	6.94638	6.63493	6.21588	6.13171	6.56384
pr15263	Multivariate	sp|Q92485|ASM3B_HUMAN;tr|Q5T0Y8|Q5T0Y8_HUMAN;sp|Q92485-2|ASM3B_HUMAN;tr|F8VWW8|F8VWW8_HUMAN	sp|Q92485|ASM3B_HUMAN;tr|Q5T0Y8|Q5T0Y8_HUMAN;sp|Q92485-2|ASM3B_HUMAN	yes	no	4	4	4	7.2641	250080000	11	7.17688	6.82809	-0.348793	0.0260716	0.401406	1.059	16	8	8	6.47194	7.17785	7.72056	7.26644	7.31473	6.96263	7.40271	7.09819	7.00234	6.74761	NaN	6.57986	7.03647	6.70322	6.91406	NaN	6.73968	6.90148
pr15372	Multivariate	SZEY-09A_GL0048131	SZEY-09A_GL0048131	no	yes	11	11	4	79.113	852160000	67	7.71441	7.12638	-0.588032	0.0304005	0.409962	1.8185	16	7	9	NaN	8.18656	7.42896	7.76809	7.9886	7.34889	7.80524	7.47451	6.93783	7.10745	6.74035	6.67991	7.41437	7.93834	7.19421	6.17754	7.94739	NaN
pr15430	Multivariate	SZEY-37A_GL0007588	SZEY-37A_GL0007588	no	yes	2	2	2	1.886	6662200000	65	8.53945	7.68347	-0.855983	0.0392824	0.439845	2.8654	18	8	10	8.76886	8.66966	8.38739	8.39284	8.44011	8.43543	8.4375	8.78383	8.41539	8.7867	6.78681	6.87776	7.57557	8.50772	8.23714	8.24837	8.05565	5.34359
pr1544	Multivariate	763860675-stool1_revised_scaffold45982_1_gene52964	763860675-stool1_revised_scaffold45982_1_gene52964	no	yes	9	2	0	21.706	701730000	10	7.77966	7.21481	-0.564847	0.0229118	0.394768	1.2148	12	6	6	8.38216	7.82991	7.73626	7.55155	NaN	7.34246	NaN	7.83563	6.57803	7.03567	7.51087	NaN	7.64208	7.29499	NaN	NaN	NaN	7.22724
pr15477	Multivariate	V1.CD21-0_GL0079108;SZEY-64A_GL0030214;V1.UC55-0_GL0019052;V1.UC13-3_GL0109483;V1.FI10_GL0038728;V1.CD54-0_GL0020710;T2D-114A_GL0027182;T2D-108A_GL0021282;O2.UC35-0_GL0071177;MH0233_GL0039810;MH0188_GL0063174;MH0101_GL0077819;MH0088_GL0084834;MH0053_GL0008361;MH0413_GL0077312;V1.UC27-0_GL0018195;T2D-31A_GL0003365;O2.UC56-0_GL0122634;764649650-stool1_revised_C416817_1_gene2850;O2.CD3-0-PT_GL008117…	V1.CD21-0_GL0079108;SZEY-64A_GL0030214	no	yes	4	4	3	5.0917	176760000	13	7.14993	6.34401	-0.805923	0.00152251	0.135708	2.3699	13	7	6	7.51967	7.20815	6.45149	7.32201	7.37956	7.4579	NaN	6.71074	6.19454	NaN	6.05557	NaN	6.44668	NaN	6.33169	6.25035	NaN	6.78523
pr15517	Multivariate	T2D-102A_GL0056443;MH0009_GL0041096;MH0276_GL0018185;158802708-stool2_revised_scaffold4343_2_gene55978;MH0057_GL0022739;HM459CO_revised_scaffold45443_1_gene79121;DLM002_GL0040661;MH0012_GL0185882;MH0006_GL0080157;160502038-stool1_revised_C1065326_1_gene68830	T2D-102A_GL0056443;MH0009_GL0041096;MH0276_GL0018185;158802708-stool2_revised_scaffold4343_2_gene55978;MH0057_GL0022739	no	yes	28	25	1	100.75	1018700000	59	7.28398	6.00981	-1.27417	0.0143928	0.340145	3.1915	12	6	6	NaN	7.75207	5.83947	6.83285	NaN	8.95657	7.10612	7.2168	NaN	NaN	5.82018	6.14891	5.86277	6.377	NaN	5.87059	5.97941	NaN
pr15658	Multivariate	T2D-135A_GL0000623	T2D-135A_GL0000623	no	yes	41	3	0	38.273	511580000	38	7.3775	6.87835	-0.499153	0.0330293	0.415265	1.6265	17	7	10	NaN	7.84223	7.08718	7.36752	7.32993	7.1815	7.33068	7.50349	6.96194	7.43872	6.64745	6.45355	6.09799	7.63154	7.33692	6.32338	7.2415	6.65055
pr1581	Multivariate	763982056-stool1_revised_scaffold155_1_gene34227;MH0288_GL0032196;MH0136_GL0009770;O2.UC12-1_GL0002494;V1.FI24_GL0100622;MH0377_GL0181873;MH0010_GL0044209;T2D-56A_GL0023500;T2D-192A_GL0064040;MH0193_GL0074345;NLF002_GL0020291;MH0044_GL0003959;MH0326_GL0183121	763982056-stool1_revised_scaffold155_1_gene34227;MH0288_GL0032196;MH0136_GL0009770;O2.UC12-1_GL0002494;V1.FI24_GL0100622;MH0377_GL0181873;MH0010_GL0044209;T2D-56A_GL0023500	no	yes	5	5	4	5.5717	142180000	12	6.78999	6.18608	-0.603912	0.0496233	0.467514	1.6476	15	8	7	7.82528	7.11879	6.25169	7.27768	6.0769	6.37473	6.39224	7.00264	6.94873	6.34256	NaN	NaN	5.67394	6.32556	6.20298	6.16835	NaN	5.64045
pr1586	Multivariate	763982056-stool1_revised_scaffold44915_1_gene33557	763982056-stool1_revised_scaffold44915_1_gene33557	no	yes	1	1	1	2.9535	98676000	6	6.97149	6.43472	-0.536766	0.0467588	0.46617	1.1689	10	4	6	NaN	NaN	NaN	7.08332	7.14004	7.30767	NaN	6.35491	6.42521	6.56007	6.98372	6.24499	NaN	NaN	6.16227	NaN	NaN	6.23206
pr15939	Multivariate	T2D-35A_GL0061447;O2.UC18-1_GL0173735;O2.CD1-0-PT_GL0013633;O2.UC41-1_GL0118766;MH0420_GL0015317;MH0409_GL0044476;MH0430_GL0051036;V1.UC31-4_GL0070051;MH0402_GL0108771;MH0003_GL0104795;MH0276_GL0009550;MH0369_GL0078172	T2D-35A_GL0061447;O2.UC18-1_GL0173735;O2.CD1-0-PT_GL0013633;O2.UC41-1_GL0118766;MH0420_GL0015317	no	yes	13	3	1	6.0046	107220000	14	6.79795	6.35422	-0.443725	0.0307737	0.409962	1.3637	15	7	8	7.02592	6.54749	NaN	6.86202	6.89861	6.82937	7.06111	6.36112	6.30762	5.92014	5.99653	NaN	NaN	6.08329	6.71331	7.17563	6.46094	6.17632
pr15979	Multivariate	T2D-51A_GL0007716;V1.CD3-3-PN_GL0003176;T2D-51A_GL0086158;T2D-22A_GL0027693;MH0309_GL0033161;MH0298_GL0095079;MH0274_GL0178929;MH0229_GL0148216;MH0189_GL0081891;MH0123_GL0064992;MH0050_GL0027961;MH0041_GL0050417;MH0002_GL0038744;160765029-stool1_revised_scaffold11324_1_gene94352	T2D-51A_GL0007716;V1.CD3-3-PN_GL0003176;T2D-51A_GL0086158;T2D-22A_GL0027693;MH0309_GL0033161;MH0298_GL0095079;MH0274_GL0178929;MH0229_GL0148216;MH0189_GL0081891;MH0123_GL0064992;MH0050_GL0027961;MH0041_GL0050417;MH0002_GL0038744;160765029-stool1_revised_scaffold11324_1_gene94352	no	yes	3	3	1	3.3044	70762000	4	6.78797	6.33377	-0.454198	0.0364403	0.432165	1.3156	12	6	6	6.54533	6.46993	6.50457	NaN	6.53428	7.38823	7.28549	NaN	6.5876	6.1495	6.30557	6.36693	6.44906	6.14398	NaN	NaN	NaN	NaN
pr15988	Multivariate	T2D-51A_GL0143696	T2D-51A_GL0143696	no	yes	2	1	1	1.6494	102150000	7	6.71434	5.8707	-0.843648	0.00785194	0.281354	2.1465	13	7	6	7.48683	6.0762	7.03044	6.95239	6.12274	NaN	6.10285	7.22896	NaN	5.98341	NaN	5.81379	5.81268	6.01068	6.12545	NaN	NaN	5.47816
pr16057	Multivariate	T2D-62A_GL0061080	T2D-62A_GL0061080	no	yes	15	1	0	4.0756	118020000	10	7.04044	6.53918	-0.501266	0.0346055	0.421951	1.5426	12	5	7	NaN	7.35559	NaN	6.52103	7.04587	6.98306	NaN	7.29667	6.39349	7.25479	6.73711	6.28587	NaN	6.49041	6.16268	NaN	NaN	6.44989
pr16063	Multivariate	T2D-66A_GL0002173	T2D-66A_GL0002173	no	yes	6	6	1	17.494	147090000	14	6.91995	6.37557	-0.544381	0.0208386	0.378662	1.7027	15	8	7	7.62778	6.93235	6.92845	6.85978	6.16295	7.05782	6.38403	7.40646	6.60358	6.40099	6.80673	NaN	5.92444	6.29254	6.28691	6.3138	NaN	NaN
pr16095	Multivariate	T2D-73A_GL0009571	T2D-73A_GL0009571	no	yes	8	1	1	1.4862	236410000	15	7.10255	6.58017	-0.522378	0.0228084	0.394768	1.597	17	7	10	7.06108	7.09321	7.50386	6.83781	NaN	7.37179	7.19521	6.65488	5.76724	5.94554	6.21654	6.43775	6.88259	7.0703	7.02383	6.93068	6.47139	7.05584
pr16102	Multivariate	T2D-73A_GL0018168;MH0406_GL0154330	T2D-73A_GL0018168;MH0406_GL0154330	no	yes	15	13	0	72.217	3239200000	103	8.24475	7.79194	-0.452811	0.0455086	0.462994	1.5158	18	8	10	8.68129	8.7078	8.36975	8.10421	7.69069	8.24652	7.65931	8.49843	8.4439	7.62659	8.26024	7.53142	7.65475	8.31511	7.87454	7.86548	6.91252	7.43486
pr16155	Multivariate	T2D-91A_GL0104136	T2D-91A_GL0104136	no	yes	1	1	1	1.299	205000000	16	7.26008	6.79539	-0.46469	0.0259375	0.401406	1.337	13	5	8	7.33644	7.12969	6.95106	NaN	7.56158	NaN	NaN	7.32162	NaN	6.14176	7.12769	7.08077	NaN	6.70089	7.23684	6.54402	6.80782	6.72331
pr16225	Multivariate	V1.CD1-0-PN_GL0153607	V1.CD1-0-PN_GL0153607	no	yes	1	1	1	1.3306	83718000	4	7.09267	6.39461	-0.698066	0.0129616	0.330798	1.8441	10	4	6	NaN	6.5781	7.44654	NaN	NaN	7.20276	7.1433	NaN	6.44829	6.4564	NaN	6.13846	6.9235	NaN	6.41504	5.98596	NaN	NaN
pr16289	Multivariate	V1.CD8-0-PN_GL0096390;V1.CD17-0_GL0012599	V1.CD8-0-PN_GL0096390;V1.CD17-0_GL0012599	no	yes	3	3	1	4.7045	184970000	19	7.10574	6.72085	-0.384886	0.0297771	0.409962	1.2221	15	7	8	7.40995	7.38562	6.84456	7.093	NaN	7.2504	6.5391	7.21751	NaN	6.50394	6.98592	6.75755	7.24814	6.46028	NaN	6.86336	6.53323	6.41437
pr16296	Multivariate	V1.CD17-4_GL0002307;MH0108_GL0027734;ED9A_GL0068908;MH0268_GL0173670	V1.CD17-4_GL0002307;MH0108_GL0027734;ED9A_GL0068908;MH0268_GL0173670	no	yes	15	13	2	153.53	1177600000	68	7.48	6.65304	-0.826961	0.0291381	0.409729	2.7839	17	8	9	6.54811	8.20984	7.03981	7.59798	7.87141	8.71165	6.95452	6.90669	5.99404	5.8959	7.56468	7.02772	NaN	6.63977	6.72002	6.11578	6.21002	7.70943
pr16376	Multivariate	V1.CD21-0_GL0015868;V1.UC11-5_GL0061974;V1.CD21-4_GL0057491	V1.CD21-0_GL0015868	no	yes	6	2	0	4.143	159850000	10	7.03267	6.62273	-0.409937	0.0125013	0.328542	1.3472	17	7	10	6.77704	7.06062	6.92509	7.20069	7.04458	7.44204	NaN	6.77861	6.96214	6.87095	6.61804	6.13245	6.42405	6.29544	7.10731	6.88179	6.32991	6.60523
pr16378	Multivariate	V1.CD21-0_GL0024020	V1.CD21-0_GL0024020	no	yes	2	1	0	5.4483	1801800000	49	8.06351	7.69216	-0.371347	0.0479481	0.46617	1.2421	17	7	10	8.3241	8.31643	7.58926	7.93727	NaN	8.02821	8.10941	8.13991	8.32537	8.12156	7.87043	7.63415	7.41298	7.05442	7.98719	7.35719	7.82878	7.32956
pr16385	Multivariate	V1.CD21-0_GL0049368;V1.CD54-0_GL0138949;V1.UC38-4_GL0033184;O2.CD3-0-PT_GL0012228;V1.FI18_GL0120860;O2.UC19-1_GL0068287;T2D-78A_GL0124416;O2.UC48-0_GL0254486;MH0270_GL0090386;MH0229_GL0133817;V1.UC53-0_GL0036660;V1.CD46-0_GL0102630;V1.CD3-0-PN_GL0127117;V1.UC40-1_GL0147087;MH0016_GL0084308;O2.UC48-0_GL0211384;O2.CD3-0-PT_GL0189718;O2.UC40-1_GL0172758;T2D-118A_GL0081203;HM407COA_combine_revised_sc…	V1.CD21-0_GL0049368;V1.CD54-0_GL0138949;V1.UC38-4_GL0033184;O2.CD3-0-PT_GL0012228;V1.FI18_GL0120860;O2.UC19-1_GL0068287;T2D-78A_GL0124416;O2.UC48-0_GL0254486;MH0270_GL0090386;MH0229_GL0133817;V1.UC53-0_GL0036660;V1.CD46-0_GL0102630;V1.CD3-0-PN_GL0127117;V1.UC40-1_GL0147087;MH0016_GL0084308;O2.UC48-0_GL0211384;O2.CD3-0-PT_GL0189718;O2.UC40-1_GL0172758;T2D-118A_GL0081203;HM407COA_combine_revised_sc…	no	yes	11	11	0	20.631	282740000	24	7.23217	6.73097	-0.501192	0.0091114	0.290074	1.5377	14	7	7	7.64679	7.62423	6.93812	6.92388	NaN	7.01013	6.94239	7.53962	6.80834	6.49958	7.03399	NaN	6.60714	7.04591	6.69499	6.42687	NaN	NaN
pr16401	Multivariate	V1.CD21-4_GL0048970;V1.UC53-0_GL0123863	V1.CD21-4_GL0048970;V1.UC53-0_GL0123863	no	yes	9	9	5	159.29	1548400000	59	7.58569	6.13071	-1.45498	0.0360964	0.431136	3.7714	11	6	5	8.896	8.61785	8.29603	7.44177	6.26611	NaN	NaN	5.99638	NaN	NaN	6.01961	5.78297	NaN	5.77669	6.99287	NaN	NaN	6.08142
pr16410	Multivariate	V1.CD22-0_GL0177730;O2.UC50-2_GL0266973;N085A_GL0020471;O2.UC8-2_GL0071319;BGI002A_GL0080489;MH0086_GL0103540	V1.CD22-0_GL0177730;O2.UC50-2_GL0266973;N085A_GL0020471	no	yes	9	4	1	11.096	195980000	21	7.1436	6.67205	-0.471554	0.00913161	0.290074	1.3896	16	7	9	7.29528	NaN	7.17117	6.59471	7.48042	7.11879	7.16803	7.17681	6.26855	6.73548	7.16483	6.89124	6.24082	6.50993	7.09272	6.44195	6.70292	NaN
pr16419	Multivariate	V1.CD25-0_GL0032968;MH0239_GL0141500;MH0088_GL0039927	V1.CD25-0_GL0032968;MH0239_GL0141500;MH0088_GL0039927	no	yes	4	4	2	16.631	152800000	14	7.08284	6.51655	-0.566286	0.00774164	0.281354	1.6091	14	6	8	6.53113	7.35987	6.44697	7.31086	7.2461	7.60209	NaN	NaN	6.66424	6.35301	6.82253	NaN	6.46178	6.47861	6.46559	6.42139	NaN	6.46528
pr16454	Multivariate	V1.CD30-0_GL0013170;MH0391_GL0020329;MH0370_GL0131089;158802708-stool1_revised_scaffold32798_1_gene166804;MH0188_GL0107105	V1.CD30-0_GL0013170;MH0391_GL0020329;MH0370_GL0131089;158802708-stool1_revised_scaffold32798_1_gene166804	no	yes	9	2	2	8.9257	192690000	16	7.20645	6.65636	-0.550096	0.021959	0.385013	1.3503	13	6	7	7.67235	7.61881	7.2478	6.49321	NaN	6.85845	NaN	7.34811	6.76054	6.50359	6.99385	NaN	6.40145	7.05748	6.4935	NaN	NaN	6.3841
pr16495	Multivariate	V1.CD3-0-PN_GL0136100	V1.CD3-0-PN_GL0136100	no	yes	2	2	2	6.3451	457460000	27	7.25097	6.85675	-0.394222	0.0158685	0.350379	1.3197	18	8	10	7.66361	7.32459	6.9604	7.03338	7.20145	7.42215	7.15649	7.24569	7.22991	6.52839	7.28896	6.7196	6.29614	7.04755	6.67148	7.13849	7.17834	6.46861
pr16571	Multivariate	V1.CD34-0_GL0083488;MH0274_GL0166452;MH0063_GL0007019;V1.UC50-1_GL0036191;O2.UC11-1_GL0005096;MH0080_GL0045617	V1.CD34-0_GL0083488;MH0274_GL0166452	no	yes	14	14	1	152.6	700750000	54	7.07101	6.10534	-0.965673	0.00912167	0.290074	3.2412	16	8	8	7.16643	7.74155	5.92004	6.8964	6.37967	8.76525	6.6775	7.02123	5.92008	6.67146	6.06194	5.94007	NaN	6.04626	6.1002	NaN	6.06729	6.03539
pr16580	Multivariate	V1.CD35-1_GL0101789;O2.UC43-0_GL0019328;DOM026_GL0035760;V1.CD30-0_GL0057615;MH0188_GL0067926;MH0006_GL0190687;V1.UC16-0_GL0076215;O2.UC12-1_GL0072314;MH0239_GL0150936;V1.FI14_GL0210713;T2D-6A_GL0095396;HT25A_GL0057824;V1.CD27-0_GL0059339;764588959-stool1_revised_scaffold39243_2_gene78623;BGI-28A_GL0069935;MH0288_GL0011427;T2D-15A_GL0103363;MH0389_GL0153960;MH0006_GL0158289;V1.FI34_GL0034516;O2.C…	V1.CD35-1_GL0101789;O2.UC43-0_GL0019328;DOM026_GL0035760;V1.CD30-0_GL0057615;MH0188_GL0067926;MH0006_GL0190687;V1.UC16-0_GL0076215;O2.UC12-1_GL0072314	no	yes	9	9	3	102.31	347960000	20	7.17998	6.14042	-1.03955	0.00171089	0.143526	3.0876	14	7	7	8.29739	6.82697	6.80558	6.72213	6.8239	6.85577	NaN	7.92809	6.19042	5.77584	NaN	6.34378	NaN	6.09272	5.94902	6.42093	6.21024	NaN
pr16587	Multivariate	V1.CD36-0_GL0055683;T2D-20A_GL0108935;T2D-8A_GL0085934;T2D-51A_GL0144677;MH0274_GL0072431;V1.CD3-3-PN_GL0066827;V1.UC13-0_GL0019578;T2D-35A_GL0011780	V1.CD36-0_GL0055683;T2D-20A_GL0108935;T2D-8A_GL0085934;T2D-51A_GL0144677;MH0274_GL0072431;V1.CD3-3-PN_GL0066827;V1.UC13-0_GL0019578	no	yes	6	6	6	8.48	113330000	15	6.93522	6.44567	-0.489544	0.0325434	0.413509	1.5273	14	6	8	7.19756	6.17583	6.75875	6.80143	NaN	7.04591	7.63184	NaN	6.49482	6.82037	6.20994	6.25749	NaN	6.23578	6.41175	NaN	6.87433	6.26091
pr16644	Multivariate	V1.CD42-0_GL0131319;MH0045_GL0031954;MH0088_GL0000224;MH0389_GL0093226;MH0230_GL0037370;MH0111_GL0030737;MH0035_GL0058882;MH0419_GL0143521;764062976-stool2_revised_C991965_1_gene18468;V1.UC47-4_GL0203733;MH0113_GL0101434;MH0127_GL0063025;MH0370_GL0092695;MH0389_GL0091016;MH0372_GL0123211;MH0233_GL0001026;MH0089_GL0072269;MH0188_GL0034211;MH0434_GL0120688;MH0274_GL0108036;V1.UC40-1_GL0103796;MH027…	V1.CD42-0_GL0131319;MH0045_GL0031954;MH0088_GL0000224;MH0389_GL0093226;MH0230_GL0037370;MH0111_GL0030737;MH0035_GL0058882;MH0419_GL0143521;764062976-stool2_revised_C991965_1_gene18468;V1.UC47-4_GL0203733	no	yes	7	7	0	38.123	785410000	39	7.70445	7.33126	-0.37319	0.02307	0.394768	1.1948	17	7	10	7.41123	7.94615	7.3236	7.94956	7.82034	7.93355	NaN	7.54674	7.10178	7.43996	7.92366	7.26647	7.2448	7.29374	7.23333	7.50918	6.72124	7.57848
pr16683	Multivariate	V1.CD46-0_GL0117864	V1.CD46-0_GL0117864	no	yes	2	1	1	41.149	116970000	19	6.99574	6.51629	-0.479453	0.0208606	0.378662	1.5353	13	7	6	7.13881	7.08059	6.91652	6.91365	NaN	7.07471	6.85282	6.99307	6.99846	6.97095	6.76524	5.92552	NaN	NaN	NaN	6.34256	6.09499	NaN
pr16726	Multivariate	V1.CD53-0_GL0047289;V1.UC53-0_GL0094601;DLM012_GL0051382;O2.UC20-1_GL0177949;O2.UC46-1_GL0111590;T2D-45A_GL0028079;MH0355_GL0108144	V1.CD53-0_GL0047289;V1.UC53-0_GL0094601;DLM012_GL0051382;O2.UC20-1_GL0177949;O2.UC46-1_GL0111590;T2D-45A_GL0028079	no	yes	9	6	0	14.084	504390000	46	7.52057	7.11556	-0.405012	0.0352238	0.424388	1.2762	15	7	8	7.93581	7.70261	7.5712	7.19582	7.15966	7.40499	NaN	7.6739	7.42439	7.27589	7.28834	6.95769	NaN	7.56207	6.64381	7.24514	NaN	6.52713
pr1675	Multivariate	T2D-105A_GL0152140;O2.CD3-0-PT_GL0124879;764285508-stool1_revised_scaffold41929_1_gene156138;MH0329_GL0078836;763496533-stool1_revised_scaffold52616_1_gene16850;159551223-stool2_revised_scaffold25421_1_gene93986	T2D-105A_GL0152140;O2.CD3-0-PT_GL0124879;764285508-stool1_revised_scaffold41929_1_gene156138	no	yes	3	2	1	1.4016	84608000	5	6.93331	6.48438	-0.448924	0.0118108	0.325541	1.158	12	5	7	7.29259	7.1827	6.63852	6.44015	NaN	NaN	NaN	7.11257	6.6457	6.35239	6.58186	NaN	6.37278	6.52037	6.43098	NaN	NaN	6.4866
pr16775	Multivariate	V1.CD6-4_GL0007855;O2.UC18-1_GL0155587;O2.UC15-1_GL0142972;O2.UC31-0_GL0037835;MH0206_GL0137451;V1.UC15-3_GL0112060;O2.UC8-2_GL0172761;HM407COA_combine_revised_scaffold3111_3_gene8595;MH0399_GL0030904;MH0329_GL0034854;MH0391_GL0146653;MH0188_GL0143811;V1.FI15_GL0071770;MH0193_GL0101665;MH0150_GL0129549	V1.CD6-4_GL0007855;O2.UC18-1_GL0155587;O2.UC15-1_GL0142972;O2.UC31-0_GL0037835	no	yes	19	19	2	64.273	2564700000	113	8.15999	7.63555	-0.524436	0.0218696	0.385013	1.7555	18	8	10	8.49871	8.52969	8.16637	7.75237	7.70184	8.17447	8.06621	8.39026	8.24234	8.06149	8.13373	7.24591	7.39601	8.12486	7.81631	6.86607	7.50873	6.96009
pr16861	Multivariate	V1.FI03_GL0022771	V1.FI03_GL0022771	no	yes	13	3	1	28.155	237340000	14	7.24165	6.80005	-0.441593	0.00791484	0.281354	1.354	14	7	7	7.59115	7.28571	7.11331	6.85316	7.4915	7.01978	NaN	7.3369	7.2701	NaN	6.94257	NaN	6.65662	6.83051	6.45797	NaN	6.66979	6.77281
pr16933	Multivariate	V1.FI09_GL0109458;V1.FI22_GL0024255;DLM012_GL0012119	V1.FI09_GL0109458;V1.FI22_GL0024255;DLM012_GL0012119	no	yes	4	4	4	11.627	153210000	14	7.05224	6.62853	-0.423705	0.0153684	0.347926	1.052	12	6	6	7.54669	7.05135	6.80199	NaN	6.70271	6.9943	NaN	7.2164	6.81637	6.51075	6.79441	6.64516	6.68164	NaN	NaN	NaN	NaN	6.32288
pr17040	Multivariate	V1.FI18_GL0142571;V1.UC42-0_GL0141844;MH0389_GL0122470	V1.FI18_GL0142571	no	yes	3	2	0	3.9353	71816000	6	6.76659	6.33635	-0.430243	0.0410814	0.443998	1.225	11	5	6	7.01081	NaN	NaN	6.83158	6.50467	7.23099	NaN	6.25491	NaN	NaN	6.4807	NaN	6.50055	NaN	6.09356	6.19363	6.54897	6.20069
pr17090	Multivariate	V1.FI26_GL0109086	V1.FI26_GL0109086	no	yes	3	3	3	28.936	189500000	3	7.36713	6.79351	-0.573614	0.00586589	0.258976	1.293	11	5	6	7.1788	7.59687	7.76138	7.15063	NaN	NaN	7.14795	NaN	6.78616	6.96574	6.84086	NaN	6.32116	6.93322	NaN	NaN	6.91394	NaN
pr17099	Multivariate	V1.FI27_GL0086569	V1.FI27_GL0086569	no	yes	20	6	0	37.689	781860000	44	7.56683	7.02069	-0.54614	0.0431202	0.454804	1.8282	18	8	10	7.9235	8.09072	6.71969	7.49582	7.60253	7.87559	7.19324	7.63353	7.82975	7.93226	7.08221	6.67262	6.46779	7.30948	7.31821	6.16391	6.8196	6.61103
pr17121	Multivariate	V1.FI31_GL0089663	V1.FI31_GL0089663	no	yes	6	6	5	45.502	302850000	22	7.10605	6.12152	-0.984529	0.0469702	0.46617	2.1059	10	5	5	NaN	7.27082	NaN	7.11926	5.83889	8.35218	NaN	6.9491	6.03914	6.28661	NaN	NaN	6.51436	NaN	5.95531	NaN	NaN	5.81217
pr17142	Multivariate	V1.FI33_GL0050945	V1.FI33_GL0050945	no	yes	17	1	0	6.1969	141000000	18	7.24742	6.70481	-0.54261	0.0100152	0.299948	1.6611	11	5	6	NaN	7.03786	7.23042	7.39494	NaN	7.31389	NaN	7.26	NaN	7.16426	6.68147	6.94074	6.71054	6.12395	NaN	NaN	6.60793	NaN
pr17180	Multivariate	V1.FI36_GL0166531;MH0086_GL0092461;V1.UC53-0_GL0163147;O2.UC46-1_GL0031577;MH0239_GL0029068;O2.UC27-1_GL0036058;MH0200_GL0143277;V1.CD32-0_GL0162939;O2.UC50-0_GL0112568;V1.CD55-0_GL0181998;MH0442_GL0162735;V1.UC56-0_GL0030807;MH0370_GL0104509;O2.UC41-1_GL0005327;MH0006_GL0018507;O2.CD3-0-PT_GL0063200;MH0239_GL0158208;V1.CD34-0_GL0080686;O2.CD3-0-PT_GL0171411;V1.FI18_GL0082839;HT25A_GL0071993;O2.U…	V1.FI36_GL0166531;MH0086_GL0092461;V1.UC53-0_GL0163147;O2.UC46-1_GL0031577;MH0239_GL0029068;O2.UC27-1_GL0036058;MH0200_GL0143277;V1.CD32-0_GL0162939;O2.UC50-0_GL0112568	no	yes	9	9	4	10.424	456660000	38	7.43827	7.03173	-0.406548	0.0040943	0.22609	1.3776	17	8	9	7.79706	7.64503	7.32296	7.35495	7.05736	7.55245	7.13529	7.64108	7.15948	7.21767	7.38416	6.92883	7.21733	6.71875	NaN	6.9701	6.99045	6.69878
pr17206	Multivariate	V1.UC11-0_GL0080831;742723.HMPREF9477_01443;O2.UC46-1_GL0087620;V1.FI36_GL0023141;V1.CD18-0_GL0083512;V1.FI10_GL0023023;NLM027_GL0032728;O2.UC8-2_GL0006616;O2.UC7-1_GL0036005;158944319-stool1_revised_scaffold29828_1_gene86824;V1.UC35-4_GL0142306;159753524-stool1_revised_C1081140_1_gene75289;MH0188_GL0033567;T2D-62A_GL0052386;T2D-66A_GL0072337;V1.CD32-0_GL0159552;V1.FI17_GL0022511;V1.UC55-0_GL0015…	V1.UC11-0_GL0080831;742723.HMPREF9477_01443;O2.UC46-1_GL0087620;V1.FI36_GL0023141;V1.CD18-0_GL0083512;V1.FI10_GL0023023;NLM027_GL0032728;O2.UC8-2_GL0006616;O2.UC7-1_GL0036005;158944319-stool1_revised_scaffold29828_1_gene86824;V1.UC35-4_GL0142306;159753524-stool1_revised_C1081140_1_gene75289;MH0188_GL0033567;T2D-62A_GL0052386;T2D-66A_GL0072337;V1.CD32-0_GL0159552;V1.FI17_GL0022511;V1.UC55-0_GL0015…	no	yes	8	8	2	22.733	262840000	21	7.09782	6.78462	-0.313193	0.0497008	0.467514	1.0484	18	8	10	7.5728	7.45911	6.90085	6.93098	6.982	7.23047	6.81087	6.89544	6.98152	7.16584	6.76099	6.44699	6.96183	6.76749	6.67291	7.33078	6.36866	6.38922
pr17299	Multivariate	V1.UC2-4_GL0021844;O2.UC2-1_GL0073143;MH0009_GL0075517;MH0420_GL0000224;MH0203_GL0078003;V1.FI17_GL0171457;V1.UC42-0_GL0108774;MH0006_GL0111478;MH0419_GL0075716;V1.FI36_GL0137946;MH0372_GL0104856	V1.UC2-4_GL0021844;O2.UC2-1_GL0073143	no	yes	6	6	3	15.472	312960000	32	7.25905	6.93383	-0.325217	0.00610969	0.260622	1.0887	18	8	10	7.44042	7.49615	6.8968	7.31307	7.33407	7.42387	6.74291	7.42509	6.76372	6.82386	7.1807	6.94718	6.64978	7.03451	6.964	6.98102	7.01624	6.97731
pr17338	Multivariate	V1.UC3-0_GL0063324	V1.UC3-0_GL0063324	no	yes	13	6	0	22.178	234590000	26	7.15843	6.72708	-0.431352	0.0207857	0.378662	1.4271	16	8	8	7.59788	7.38794	7.25314	6.75171	7.1705	7.13152	6.57541	7.39936	6.66575	6.97736	6.68451	NaN	6.56467	6.77001	6.34665	7.35833	NaN	6.44937
pr17359	Multivariate	V1.UC33-0_GL0015005;V1.UC53-0_GL0126466;O2.UC47-2_GL0004118;MH0402_GL0112101;MH0175_GL0119909;160502038-stool1_revised_C1054190_1_gene22940;O2.UC13-1_GL0074323;V1.CD21-4_GL0031374	V1.UC33-0_GL0015005;V1.UC53-0_GL0126466	no	yes	6	4	2	15.6	594920000	61	7.5452	7.04332	-0.501874	0.0328133	0.415172	1.5719	16	7	9	8.06978	7.90548	7.5382	7.39203	6.70296	7.45874	NaN	7.7492	7.44273	7.07936	7.47276	6.52668	7.23972	7.42778	7.00402	NaN	6.38267	6.81419
pr17436	Multivariate	V1.UC41-0_GL0017334;T2D-66A_GL0099225;O2.UC43-0_GL0080523;MH0336_GL0049528	V1.UC41-0_GL0017334;T2D-66A_GL0099225;O2.UC43-0_GL0080523	no	yes	13	13	4	72.222	1103600000	75	7.63869	6.5152	-1.12349	0.00160267	0.140752	3.7147	17	8	9	8.68508	7.57409	7.89577	7.55657	7.61253	7.5944	6.01999	8.17105	7.05793	6.79005	6.99465	6.40936	6.18983	6.05626	6.47023	5.90909	NaN	6.7594
pr17487	Multivariate	V1.UC47-4_GL0178420;763860675-stool1_revised_C1150302_1_gene50423;O2.UC19-1_GL0013214;MH0193_GL0178976;V1.FI36_GL0077849;MH0385_GL0140630;764143897-stool1_revised_C940438_1_gene95396;V1.UC21-4_GL0170367;MH0189_GL0081702;V1.CD35-1_GL0004723;O2.UC5-0_GL0119172;MH0275_GL0072580;N089A_GL0070444;V1.UC54-4_GL0114805;MH0303_GL0026704;MH0211_GL0037877;V1.UC22-1_GL0194348;V1.CD7-0-PN_GL0019708;V1.CD7-0-PN…	V1.UC47-4_GL0178420;763860675-stool1_revised_C1150302_1_gene50423;O2.UC19-1_GL0013214;MH0193_GL0178976;V1.FI36_GL0077849;MH0385_GL0140630;764143897-stool1_revised_C940438_1_gene95396;V1.UC21-4_GL0170367;MH0189_GL0081702;V1.CD35-1_GL0004723;O2.UC5-0_GL0119172;MH0275_GL0072580;N089A_GL0070444;V1.UC54-4_GL0114805;MH0303_GL0026704;MH0211_GL0037877;V1.UC22-1_GL0194348;V1.CD7-0-PN_GL0019708;V1.CD7-0-PN…	no	yes	4	1	1	1.6775	86593000	2	6.87094	6.40177	-0.469167	0.0339277	0.421007	1.2227	11	6	5	NaN	7.41385	6.62294	6.86833	7.23244	6.37401	NaN	6.71404	NaN	NaN	6.32564	6.27066	NaN	6.58053	NaN	6.57639	NaN	6.25563
pr17489	Multivariate	V1.UC48-0_GL0060046	V1.UC48-0_GL0060046	no	yes	14	14	14	91.281	741910000	97	7.71646	6.73768	-0.978779	0.0341278	0.421007	2.0735	11	6	5	NaN	7.50198	8.49879	6.78698	7.80304	8.25234	NaN	7.45565	7.35212	6.17525	7.60414	NaN	NaN	6.16513	NaN	NaN	NaN	6.39178
pr17511	Multivariate	V1.UC50-1_GL0042899	V1.UC50-1_GL0042899	no	yes	10	1	0	2.2013	199770000	30	7.17709	6.73668	-0.44041	0.0099862	0.299948	1.3642	15	7	8	7.00381	7.42552	NaN	7.25998	6.65395	7.2852	7.18489	7.42632	6.96046	6.829	7.13059	NaN	6.15348	6.85256	6.6337	6.7063	NaN	6.62737
pr17558	Multivariate	V1.UC53-0_GL0113807	V1.UC53-0_GL0113807	no	yes	7	2	0	5.5854	248350000	11	7.08743	6.64183	-0.445599	0.0242363	0.396916	1.4916	18	8	10	7.51496	7.31568	7.17932	6.78547	6.72194	7.13799	6.58703	7.45705	6.8279	7.36579	6.83497	6.47851	6.4088	6.88172	6.44304	6.75734	6.57244	5.84779
pr17642	Multivariate	V1.UC59-0_GL0174507;V1.CD1-0-PN_GL0087232	V1.UC59-0_GL0174507;V1.CD1-0-PN_GL0087232	no	yes	7	4	1	10.849	132460000	23	7.10415	6.7597	-0.344451	0.0482751	0.46617	1.0882	11	5	6	7.24152	7.32869	6.94818	NaN	NaN	6.84694	NaN	7.15543	7.09819	6.6982	NaN	NaN	6.86882	6.97721	6.32321	6.59255	NaN	NaN
pr17646	Multivariate	V1.UC60-0_GL0052142;MH0131_GL0101824;MH0200_GL0139456;V1.UC52-1_GL0053299;V1.UC15-3_GL0034684;V1.UC53-0_GL0111874;HM407COA_combine_revised_scaffold4036_3_gene27517;MH0345_GL0158914;O2.UC5-2_GL0047403;MH0443_GL0076616;V1.UC53-0_GL0060838;V1.FI05_GL0000718;706846339-stool1_revised_C1014213_1_gene86910;MH0452_GL0230232;MH0334_GL0075934;V1.UC5-3_GL0053846;V1.CD55-0_GL0029108;MH0204_GL0038436;O2.UC47-…	V1.UC60-0_GL0052142;MH0131_GL0101824;MH0200_GL0139456;V1.UC52-1_GL0053299	no	yes	21	21	0	86.702	1514800000	136	7.86524	7.26818	-0.597064	0.0242634	0.396916	1.9987	18	8	10	8.21325	8.47076	7.97953	7.70443	7.25339	7.9778	7.13796	8.18483	8.13545	7.6467	7.78266	6.53747	6.98433	7.73069	7.31481	6.92174	6.69606	6.93187
pr1784	Multivariate	764669880-stool1_revised_C445541_1_gene32191	764669880-stool1_revised_C445541_1_gene32191	no	yes	20	8	6	14.796	433680000	28	7.57526	6.80513	-0.770129	0.0148516	0.344322	1.9121	12	5	7	NaN	7.22546	8.25525	NaN	7.71909	7.7054	NaN	6.97111	7.29019	6.32783	7.25506	NaN	6.42454	7.12804	NaN	6.4982	NaN	6.71208
pr186	Multivariate	158742018-stool1_revised_C798979_1_gene130965;737052003-stool1_revised_C522682_1_gene74064;MH0188_GL0061520	158742018-stool1_revised_C798979_1_gene130965;737052003-stool1_revised_C522682_1_gene74064;MH0188_GL0061520	no	yes	4	2	0	3.4825	172170000	16	7.12057	6.65955	-0.461025	0.0249135	0.39791	1.5305	14	6	8	7.50776	7.32081	6.75705	7.10154	6.84081	7.19546	NaN	NaN	7.33512	6.80453	6.80245	6.33738	6.66027	6.79848	NaN	6.27446	6.26368	NaN
pr1925	Multivariate	765620695-stool1_revised_scaffold5168_1_gene135036	765620695-stool1_revised_scaffold5168_1_gene135036	no	yes	1	1	1	1.8457	452190000	16	7.3213	6.00514	-1.31616	0.00876177	0.290074	3.4059	12	6	6	NaN	7.79152	5.58046	7.36994	NaN	8.30255	7.45586	7.42747	5.79816	5.7842	5.71752	NaN	6.16089	NaN	5.88065	NaN	NaN	6.68939
pr1971	Multivariate	861967750-stool1_revised_scaffold6242_2_gene3417	861967750-stool1_revised_scaffold6242_2_gene3417	no	yes	7	7	2	55.601	249950000	29	7.40418	6.77471	-0.629468	0.035675	0.427813	1.5311	11	4	7	7.8789	NaN	NaN	NaN	7.5399	6.85641	7.34151	NaN	7.18398	6.95354	NaN	6.69942	6.56353	NaN	NaN	6.01	6.99047	7.02206
pr2065	Multivariate	BGI-33A_GL0016186	BGI-33A_GL0016186	no	yes	23	20	4	115.67	2111700000	88	7.48082	6.21853	-1.26229	0.00773363	0.281354	4.2255	18	8	10	5.37526	8.32783	6.90557	7.68767	6.19435	9.1975	7.91476	8.24361	6.2565	6.34465	5.87894	7.03571	6.09496	6.36211	6.49145	6.09812	5.61894	6.00393
pr2162	Multivariate	DLM010_GL0022538;DLF013_GL0062744;O2.UC44-1_GL0035328;N074A_GL0070036	DLM010_GL0022538;DLF013_GL0062744;O2.UC44-1_GL0035328;N074A_GL0070036	no	yes	7	7	1	48.453	920600000	49	7.86119	7.09484	-0.766344	0.00842602	0.28591	2.454	16	7	9	NaN	8.12349	7.95461	7.89544	7.15421	8.14154	7.92081	7.8382	7.75787	7.26898	7.40243	6.83612	6.79585	7.04364	8.06194	6.36348	6.32327	NaN
pr2208	Multivariate	DLM010_GL0073996;ED10A_GL0008303;MH0211_GL0057712;MH0012_GL0020847;O2.UC15-1_GL0019290;V1.UC32-0_GL0081862;V1.CD44-0_GL0063945	DLM010_GL0073996	no	yes	7	7	5	17.518	851670000	48	7.71343	7.2074	-0.50603	0.0277637	0.409729	1.7055	17	8	9	8.26944	8.00745	7.80519	7.52715	7.01874	7.63096	7.6131	7.83541	7.82291	6.99191	7.52153	6.51208	7.24961	7.50817	6.73075	7.74105	NaN	6.78858
pr2219	Multivariate	V1.UC53-0_GL0092436;MH0086_GL0043835;DLM012_GL0016506;V1.UC52-1_GL0019789;MH0301_GL0020143;MH0129_GL0022439	V1.UC53-0_GL0092436;MH0086_GL0043835;DLM012_GL0016506;V1.UC52-1_GL0019789;MH0301_GL0020143	no	yes	6	1	1	1.7436	145640000	11	6.94706	6.37407	-0.572994	0.0190091	0.371213	1.6976	14	7	7	7.43252	7.50206	7.11025	6.5356	6.25777	6.46736	NaN	7.32385	6.50128	6.36961	6.51929	NaN	6.42718	6.64837	6.06378	NaN	NaN	6.08895
pr2336	Multivariate	DLM027_GL0029380	DLM027_GL0029380	no	yes	21	15	0	177.52	598770000	49	7.438	6.68551	-0.752487	0.0255324	0.40093	2.1413	13	7	6	6.78964	7.01657	7.61153	7.38196	NaN	8.62075	7.22144	7.42411	6.16542	7.25486	7.1114	NaN	NaN	NaN	6.39569	6.77416	NaN	6.41155
pr2354	Multivariate	DOF003_GL0054447	DOF003_GL0054447	no	yes	6	6	1	37.026	680720000	14	7.77136	6.84742	-0.923943	0.013204	0.333564	2.8681	14	6	8	8.05862	8.15966	8.02403	7.84747	6.98867	7.54974	NaN	NaN	7.06047	7.9375	7.05266	6.80684	NaN	7.27231	5.80368	6.04238	6.80354	NaN
pr2361	Multivariate	MH0345_GL0171243;DOF004_GL0052727	MH0345_GL0171243;DOF004_GL0052727	no	yes	1	1	1	1.1971	131910000	9	6.85655	6.34979	-0.506762	0.0239285	0.396916	1.4018	14	8	6	7.41003	7.08235	6.46028	6.76833	6.86153	7.05239	6.06043	7.15703	6.38879	NaN	NaN	NaN	6.06807	6.4987	6.25229	6.73452	NaN	6.15634
pr2384	Multivariate	DOF008_GL0057860	DOF008_GL0057860	no	yes	5	3	2	4.3359	236510000	19	7.33618	6.76262	-0.573564	0.00818796	0.282418	1.6494	13	6	7	NaN	7.65535	NaN	7.6041	7.17184	6.96748	7.1754	7.44292	6.1503	7.10233	6.63179	NaN	6.68102	7.23759	6.85531	NaN	6.67997	NaN
pr2402	Multivariate	DOF012_GL0039065;T2D-11A_GL0153255;V1.UC55-0_GL0193138;V1.UC55-0_GL0009843;O2.UC15-2_GL0151230;O2.CD3-0-PT_GL0107938;V1.CD54-0_GL0108049	DOF012_GL0039065	no	yes	20	18	3	301.46	4779500000	233	8.44019	7.96878	-0.471405	0.0118289	0.325541	1.578	18	8	10	8.8003	8.74299	8.60476	8.19714	7.93263	8.423	8.22606	8.59461	8.57411	8.46562	8.17135	7.84747	8.03048	8.19648	7.79648	7.59992	7.49966	7.50625
pr2490	Multivariate	O2.CD2-0-PT_GL0025790;DOM013_GL0041607;V1.UC53-0_GL0136941;MH0267_GL0098880;V1.UC55-0_GL0215156;V1.UC13-3_GL0092091;V1.FI18_GL0041580;V1.CD3-0-PT_GL0066391;V1.CD12-3_GL0026985;O2.UC41-1_GL0081557;O2.UC19-1_GL0054288;O2.CD3-0-PT_GL0068696;MH0370_GL0085284;MH0370_GL0048909;MH0370_GL0032565;MH0162_GL0040176;MH0157_GL0121914;V1.UC54-0_GL0126471;T2D-11A_GL0139481;HM455TI_revised_scaffold16052_3_gene45…	O2.CD2-0-PT_GL0025790;DOM013_GL0041607;V1.UC53-0_GL0136941;MH0267_GL0098880;V1.UC55-0_GL0215156;V1.UC13-3_GL0092091;V1.FI18_GL0041580;V1.CD3-0-PT_GL0066391;V1.CD12-3_GL0026985;O2.UC41-1_GL0081557;O2.UC19-1_GL0054288;O2.CD3-0-PT_GL0068696;MH0370_GL0085284;MH0370_GL0048909;MH0370_GL0032565;MH0162_GL0040176;MH0157_GL0121914;V1.UC54-0_GL0126471;T2D-11A_GL0139481;HM455TI_revised_scaffold16052_3_gene45…	no	yes	4	4	0	10.223	159580000	20	7.1483	6.62085	-0.527445	0.0292688	0.409729	1.8538	12	7	5	7.67658	7.29088	7.04206	6.79507	6.7601	7.30302	NaN	7.17038	6.8247	6.90494	6.70419	NaN	NaN	6.75525	5.91519	NaN	NaN	NaN
pr2506	Multivariate	DOM016_GL0068318	DOM016_GL0068318	no	yes	37	7	0	21.439	362910000	42	7.31682	6.79127	-0.525555	0.0244742	0.397173	1.7449	16	7	9	7.60884	6.63406	7.59221	NaN	7.97607	7.25532	7.09482	7.05645	7.25818	7.08361	7.07976	7.01456	NaN	6.51669	6.06789	6.57591	7.01791	6.5069
pr2507	Multivariate	DOM016_GL0070733;MH0124_GL0029921;MH0389_GL0025499;MH0006_GL0008421;MH0034_GL0006405;V1.CD6-0-PT_GL0253146;MH0009_GL0047050;MH0427_GL0082772;MH0222_GL0081919;MH0163_GL0055037;MH0427_GL0030353;MH0090_GL0101040;MH0338_GL0161474;MH0152_GL0059357;MH0006_GL0078153;HM459CO_revised_scaffold43025_3_gene24335;MH0118_GL0003327;MH0398_GL0179961;DLM018_GL0068751;MH0069_GL0077155;O2.CD2-0_GL0045039;MH0283_GL0…	DOM016_GL0070733;MH0124_GL0029921;MH0389_GL0025499;MH0006_GL0008421;MH0034_GL0006405;V1.CD6-0-PT_GL0253146;MH0009_GL0047050;MH0427_GL0082772;MH0222_GL0081919;MH0163_GL0055037;MH0427_GL0030353;MH0090_GL0101040;MH0338_GL0161474;MH0152_GL0059357;MH0006_GL0078153;HM459CO_revised_scaffold43025_3_gene24335;MH0118_GL0003327;MH0398_GL0179961;DLM018_GL0068751;MH0069_GL0077155;O2.CD2-0_GL0045039;MH0283_GL0…	no	yes	14	12	5	230.72	749760000	58	7.68315	6.15859	-1.52456	0.00229454	0.170319	3.7686	10	5	5	NaN	7.58763	NaN	7.10099	NaN	8.75334	7.81525	7.15854	6.07748	6.8261	NaN	NaN	NaN	NaN	5.97512	NaN	6.11667	5.79756
pr257	Multivariate	158944319-stool1_revised_C970985_1_gene52593;MH0150_GL0142698	158944319-stool1_revised_C970985_1_gene52593;MH0150_GL0142698	no	yes	8	3	2	46.623	436400000	67	7.38329	6.85568	-0.527614	0.0380622	0.435097	1.7454	17	8	9	8.05892	7.54489	7.34537	7.32783	7.09809	7.56631	6.62851	7.4964	7.11541	7.5636	7.28187	6.37322	6.51751	7.07769	6.44017	7.31507	NaN	6.01653
pr2617	Multivariate	ED12A_GL0054211;O2.UC43-0_GL0047521;O2.CD3-0-PT_GL0173385;O2.CD1-0-PT_GL0051686;T2D-47A_GL0057131;MH0422_GL0198385;O2.UC41-1_GL0052480;MH0417_GL0018047;V1.UC60-0_GL0168790;HM407COA_combine_revised_scaffold2061_1_gene72024;MH0438_GL0049779;MH0260_GL0055571;O2.UC44-2_GL0047314	ED12A_GL0054211;O2.UC43-0_GL0047521;O2.CD3-0-PT_GL0173385;O2.CD1-0-PT_GL0051686;T2D-47A_GL0057131;MH0422_GL0198385;O2.UC41-1_GL0052480	no	yes	11	8	0	323.31	3850900000	172	8.25971	7.09399	-1.16572	0.00467143	0.236422	3.8553	17	8	9	9.02666	7.80513	8.72311	8.44943	7.84708	8.36627	6.94834	8.91165	7.86662	8.11661	7.85573	6.5914	6.93246	6.81491	7.36665	6.02637	NaN	6.27515
pr2627	Multivariate	ED14A_GL0028024	ED14A_GL0028024	no	yes	22	4	1	9.401	144260000	15	7.1055	6.50075	-0.604759	0.00737043	0.277591	1.9369	13	6	7	7.26654	NaN	7.3387	NaN	7.36256	7.20758	6.75613	6.70152	6.71491	7.07715	6.6727	6.38001	NaN	NaN	5.94988	6.36301	6.34756	NaN
pr2692	Multivariate	HM403CO_revised_scaffold26477_1_gene26593	HM403CO_revised_scaffold26477_1_gene26593	no	yes	28	3	0	10.048	262760000	11	7.24595	6.62906	-0.61689	0.00173039	0.143526	2.0144	17	8	9	7.37273	7.73683	6.9382	7.39419	7.49908	6.89804	6.99713	7.13143	5.94586	6.88315	6.79214	6.24358	7.1336	6.83606	NaN	6.70032	6.46443	6.66243
pr2834	Multivariate	HM435CO_revised_scaffold10470_1_gene56361;MH0374_GL0086274;MH0161_GL0103282;MH0434_GL0030829;MH0144_GL0055689;O2.UC13-1_GL0019504;V1.CD21-4_GL0007586;V1.FI01_GL0087440;V1.UC33-0_GL0149075;V1.UC23-1_GL0040137;MH0110_GL0082210;MH0131_GL0112668;MH0389_GL0118543;MH0217_GL0090201;HM414CO_combine_revised_scaffold46457_2_gene37226;V1.CD54-0_GL0011557;T2D-31A_GL0053387;MH0144_GL0041974	HM435CO_revised_scaffold10470_1_gene56361;MH0374_GL0086274;MH0161_GL0103282;MH0434_GL0030829;MH0144_GL0055689;O2.UC13-1_GL0019504;V1.CD21-4_GL0007586;V1.FI01_GL0087440;V1.UC33-0_GL0149075;V1.UC23-1_GL0040137;MH0110_GL0082210;MH0131_GL0112668;MH0389_GL0118543;MH0217_GL0090201	no	yes	9	9	0	20.392	1815900000	100	8.04646	7.59451	-0.451953	0.0131823	0.333564	1.5129	18	8	10	8.5092	8.24824	7.78605	7.8335	7.904	8.00753	7.79158	8.29159	8.04419	8.05915	8.12238	7.68158	7.51323	7.18738	7.46222	7.64207	7.14126	7.09163
pr2843	Multivariate	MH0229_GL0179491;HM435CO_revised_scaffold24610_1_gene76974	MH0229_GL0179491;HM435CO_revised_scaffold24610_1_gene76974	no	yes	1	1	1	2.7507	2364400000	37	8.16966	7.82471	-0.344949	0.0120223	0.327821	1.1547	18	8	10	8.44702	8.35245	8.08736	7.9646	7.81725	8.39199	7.96041	8.33622	7.77429	8.04336	8.14298	7.68427	7.86226	8.14603	7.88086	7.472	7.90673	7.33435
pr2848	Multivariate	HM437CO_revised_scaffold13506_2_gene100050	HM437CO_revised_scaffold13506_2_gene100050	no	yes	29	19	2	323.31	11199000000	355	8.82962	8.39123	-0.438392	0.0050221	0.247868	1.4675	18	8	10	8.74899	9.059	8.4763	9.03129	9.08899	9.06258	8.39205	8.77778	8.5444	8.61872	8.79386	7.74001	8.3575	8.33798	8.29734	8.4233	8.20175	8.59742
pr2883	Multivariate	HM449CO_revised_scaffold35332_1_gene105994;MH0370_GL0035068;V1.UC54-0_GL0086111	HM449CO_revised_scaffold35332_1_gene105994;MH0370_GL0035068	no	yes	16	15	0	151.84	4260000000	238	8.39092	8.08318	-0.307736	0.0055877	0.258976	1.0301	18	8	10	8.76027	8.52274	8.16938	8.31078	8.23892	8.51734	8.09913	8.50877	8.12979	8.21919	8.31557	7.97811	8.08945	8.26792	7.70818	8.18164	8.05816	7.8838
pr2896	Multivariate	HM455CO_revised_scaffold46368_1_gene119869	HM455CO_revised_scaffold46368_1_gene119869	no	yes	3	1	1	2.8504	336330000	19	7.36434	6.91239	-0.451941	0.0478069	0.46617	1.2752	16	6	10	NaN	7.3297	6.89511	7.47787	7.38769	7.70316	NaN	7.39247	7.39817	6.00694	7.41596	6.98926	7.09153	6.74191	6.32703	7.30229	6.75549	7.09538
pr2915	Multivariate	O2.UC43-0_GL0046455;MH0427_GL0026598;MH0323_GL0117790;MH0298_GL0101627;MH0283_GL0060649;MH0274_GL0036935;MH0187_GL0100073;MH0181_GL0032422;MH0165_GL0061579;MH0107_GL0067156;MH0106_GL0072997;MH0096_GL0110391;MH0069_GL0078302;MH0065_GL0021180;MH0031_GL0031463;MH0012_GL0118265;MH0011_GL0039881;MH0001_GL0013570;HM459CO_revised_scaffold36982_2_gene54169;MH0055_GL0019126;V1.UC14-1_GL0066125;MH0200_GL01…	O2.UC43-0_GL0046455;MH0427_GL0026598;MH0323_GL0117790;MH0298_GL0101627;MH0283_GL0060649;MH0274_GL0036935;MH0187_GL0100073;MH0181_GL0032422;MH0165_GL0061579;MH0107_GL0067156;MH0106_GL0072997;MH0096_GL0110391;MH0069_GL0078302;MH0065_GL0021180;MH0031_GL0031463;MH0012_GL0118265;MH0011_GL0039881;MH0001_GL0013570;HM459CO_revised_scaffold36982_2_gene54169;MH0055_GL0019126;V1.UC14-1_GL0066125;MH0200_GL01…	no	yes	6	2	0	3.3265	319420000	8	7.27523	6.61584	-0.659387	0.0396907	0.440207	1.5189	12	6	6	NaN	7.19078	7.03977	7.444	6.51344	8.29955	NaN	7.16382	6.20828	NaN	6.78832	6.90048	6.16459	NaN	NaN	6.67507	NaN	6.9583
pr2981	Multivariate	HM483CO_revised_scaffold36533_1_gene116771;V1.UC5-3_GL0007282;MH0012_GL0097377	HM483CO_revised_scaffold36533_1_gene116771;V1.UC5-3_GL0007282;MH0012_GL0097377	no	yes	13	2	0	3.1611	312560000	21	7.28797	6.85873	-0.429242	0.0102847	0.301241	1.4369	18	8	10	7.56535	7.50915	7.14161	7.36173	7.08647	7.34696	7.05858	7.23391	7.55715	7.16361	7.21495	6.49442	6.59839	6.97472	6.38303	6.99378	6.63106	6.57617
pr3111	Multivariate	HT14A_GL0135938;O2.UC46-1_GL0080691;158337416-stool1_revised_C1263906_1_gene139564;MH0345_GL0133855;O2.UC11-1_GL0145974;MH0292_GL0109861;MH0276_GL0202341;MH0116_GL0098569	HT14A_GL0135938;O2.UC46-1_GL0080691;158337416-stool1_revised_C1263906_1_gene139564;MH0345_GL0133855;O2.UC11-1_GL0145974;MH0292_GL0109861;MH0276_GL0202341;MH0116_GL0098569	no	yes	3	3	1	9.7452	150870000	22	7.06404	6.65128	-0.412761	0.0105098	0.305165	1.2304	15	6	9	7.11975	7.22804	NaN	NaN	6.94975	7.12094	6.97186	6.9939	6.95885	6.82926	6.62621	6.82635	6.60994	6.92774	NaN	6.82918	6.03423	6.21977
pr3156	Multivariate	MH0001_GL0004064	MH0001_GL0004064	no	yes	28	21	13	134.5	643350000	45	6.66023	5.63982	-1.02041	0.010158	0.300315	3.1625	17	7	10	5.48143	7.32257	NaN	6.32531	5.99488	8.76773	6.28035	6.44931	5.98459	5.67006	5.68812	5.33576	5.6426	5.43567	6.01523	5.52885	5.6024	5.49492
pr3228	Multivariate	MH0001_GL0016521;MH0052_GL0027495;679189.HMPREF9019_0100;O2.UC14-0_GL0017534;MH0264_GL0082195;764588959-stool1_revised_scaffold9830_2_gene144557;158499257-stool1_revised_scaffold13089_1_gene220473	MH0001_GL0016521;MH0052_GL0027495;679189.HMPREF9019_0100	no	yes	22	13	3	69.132	615360000	36	6.92399	5.92263	-1.00135	0.0045692	0.233736	3.3526	17	8	9	6.14336	7.3154	6.25892	6.95336	5.94698	8.69386	6.70265	7.37736	5.85651	5.92165	6.05319	6.16134	5.71059	5.8394	NaN	6.11331	5.74884	5.89886
pr3235	Multivariate	MH0001_GL0018657	MH0001_GL0018657	no	yes	9	9	4	14.465	258240000	18	7.05901	6.28403	-0.774983	0.029034	0.409729	1.8402	11	5	6	NaN	6.80163	NaN	6.70715	NaN	8.34335	6.70224	6.74068	6.13149	NaN	NaN	6.14974	NaN	6.4888	6.16847	NaN	6.32379	6.44187
pr3238	Multivariate	MH0001_GL0019391;MH0055_GL0059272;MH0012_GL0032810;MH0404_GL0086517;MH0172_GL0075093;MH0152_GL0000005;O2.UC43-0_GL0049491;NLM004_GL0080499	MH0001_GL0019391;MH0055_GL0059272;MH0012_GL0032810;MH0404_GL0086517;MH0172_GL0075093	no	yes	16	15	5	36.284	419460000	37	7.27294	6.52283	-0.75011	0.0137203	0.337192	2.5421	15	8	7	7.06677	7.37018	6.98738	6.90019	7.36448	8.43292	6.95834	7.10326	6.23477	6.89722	6.80033	NaN	NaN	7.29953	5.96523	5.89273	6.56999	NaN
pr3286	Multivariate	MH0002_GL0005666;MH0006_GL0086722;MH0395_GL0180575;SZEY-97A_GL0020991;O2.UC12-1_GL0140926;NLF013_GL0006089;MH0035_GL0001554;MH0448_GL0031975;MH0409_GL0034298;NLF007_GL0103700;MH0346_GL0143060;MH0445_GL0187440;HT8A_GL0044138;V1.CD35-0_GL0032433;O2.UC37-0_GL0067155;HT8A_GL0059234;MH0192_GL0030124;MH0436_GL0026237;MH0377_GL0000710;MH0189_GL0137838;159227541-stool1_revised_scaffold3338_1_gene77524;71…	MH0002_GL0005666;MH0006_GL0086722;MH0395_GL0180575;SZEY-97A_GL0020991;O2.UC12-1_GL0140926;NLF013_GL0006089;MH0035_GL0001554;MH0448_GL0031975;MH0409_GL0034298;NLF007_GL0103700	no	yes	12	12	2	26.754	919570000	86	7.72292	7.31105	-0.411873	0.00919572	0.290404	1.3787	18	8	10	7.66357	7.99677	7.5642	7.74221	7.53803	7.85617	7.57978	7.84265	7.8805	7.64888	7.64746	7.14761	7.08239	7.61919	7.28192	6.79466	6.96321	7.0447
pr3287	Multivariate	MH0002_GL0005969;MH0355_GL0117081;159632143-stool1_revised_scaffold46134_1_gene56522;MH0143_GL0108173;MH0288_GL0173127;MH0193_GL0112552;O2.UC48-0_GL0273755	MH0002_GL0005969;MH0355_GL0117081;159632143-stool1_revised_scaffold46134_1_gene56522;MH0143_GL0108173;MH0288_GL0173127;MH0193_GL0112552	no	yes	9	9	2	61.97	515580000	64	7.39248	6.916	-0.476478	0.0415276	0.446048	1.595	18	8	10	7.83662	7.76545	7.21224	7.01119	7.03655	7.62582	7.10578	7.54621	7.53906	7.60681	7.44793	6.78865	6.73709	7.24242	6.34754	6.89296	6.12512	6.43246
pr3337	Multivariate	MH0002_GL0016344;765074482-stool2_revised_scaffold49770_1_gene176795;MH0420_GL0026438;MH0377_GL0060187;MH0367_GL0196038;V1.CD55-0_GL0131346;160704339-stool1_revised_C1390791_1_gene26580;HM494TI_revised_scaffold9499_2_gene175376;V1.CD18-0_GL0039145;MH0357_GL0201800;MH0372_GL0046150;O2.UC49-0_GL0085105;MH0437_GL0088072;O2.UC32-2_GL0032783;V1.UC17-2_GL0073366;NOM009_GL0037883;MH0377_GL0034129	MH0002_GL0016344;765074482-stool2_revised_scaffold49770_1_gene176795;MH0420_GL0026438;MH0377_GL0060187;MH0367_GL0196038;V1.CD55-0_GL0131346	no	yes	12	12	2	51.878	890920000	47	7.58399	6.96215	-0.621841	0.0485856	0.46617	2.0283	15	8	7	8.52833	7.72149	6.93643	6.99456	7.19717	8.09889	7.09321	8.10188	7.53636	7.70986	6.92351	6.69432	6.6015	NaN	6.80155	NaN	NaN	6.46799
pr3375	Multivariate	MH0002_GL0023364;MH0434_GL0184445;V1.CD20-4_GL0096279;O2.UC1-2_GL0154453;MH0389_GL0207769;MH0193_GL0032800;MH0062_GL0062034;DOM022_GL0012855;763820215-stool1_revised_C720866_1_gene18651;O2.CD3-0-PT_GL0083486;T2D-31A_GL0030886;742723.HMPREF9477_01199;HM494TI_revised_scaffold46170_1_gene213247;MH0370_GL0083901;MH0271_GL0031405;V1.UC55-0_GL0182433;V1.FI10_GL0050534;MH0348_GL0097823;MH0041_GL0073690	MH0002_GL0023364;MH0434_GL0184445;V1.CD20-4_GL0096279;O2.UC1-2_GL0154453;MH0389_GL0207769;MH0193_GL0032800;MH0062_GL0062034;DOM022_GL0012855;763820215-stool1_revised_C720866_1_gene18651;O2.CD3-0-PT_GL0083486;T2D-31A_GL0030886;742723.HMPREF9477_01199	no	yes	8	5	2	18.978	1923000000	49	8.08829	7.66961	-0.41868	0.00178285	0.145852	1.4015	18	8	10	8.6317	8.11203	7.94162	7.93536	7.84856	8.33534	7.98804	7.91369	7.89031	8.00945	7.58095	7.5337	7.66671	7.9091	7.38639	7.72467	7.51552	7.47933
pr3388	Multivariate	MH0243_GL0120919;MH0002_GL0026458;MH0008_GL0006973;MH0177_GL0096842;MH0262_GL0133033	MH0243_GL0120919;MH0002_GL0026458;MH0008_GL0006973;MH0177_GL0096842;MH0262_GL0133033	no	yes	5	5	1	6.1293	76409000	9	7.00188	6.30479	-0.697086	0.019894	0.372817	1.4668	10	4	6	NaN	6.17167	7.39526	NaN	7.06262	7.37796	NaN	NaN	6.35288	6.26886	6.0569	6.30378	6.53985	NaN	6.30647	NaN	NaN	NaN
pr3478	Multivariate	MH0002_GL0040528;MH0128_GL0020353	MH0002_GL0040528;MH0128_GL0020353	no	yes	4	4	2	4.5407	102470000	12	7.16397	6.08866	-1.07531	0.0010903	0.108521	2.7208	10	5	5	NaN	7.40824	NaN	NaN	6.57995	7.25518	7.36254	7.21394	NaN	5.79035	NaN	NaN	NaN	6.6223	6.02481	5.78851	6.21733	NaN
pr3523	Multivariate	MH0002_GL0047733;MH0402_GL0056181;N085A_GL0065524;MH0425_GL0001000;MH0003_GL0049222;HM494TI_revised_scaffold76575_1_gene129211;DOM005_GL0042972;V1.FI28_GL0079660;764588959-stool1_revised_scaffold37375_1_gene66956;O2.UC48-1_GL0200602;MH0198_GL0043816;T2D-22A_GL0100754;MH0415_GL0044234;MH0002_GL0067890;V1.UC40-1_GL0189893;MH0175_GL0008390;MH0047_GL0030846;O2.UC24-2_GL0054273;HM494TI_revised_scaffol…	MH0002_GL0047733;MH0402_GL0056181;N085A_GL0065524;MH0425_GL0001000;MH0003_GL0049222;HM494TI_revised_scaffold76575_1_gene129211;DOM005_GL0042972	no	yes	6	4	2	6.817	122700000	9	7.11453	6.66634	-0.448186	0.0375566	0.43505	1.1726	11	6	5	7.28305	NaN	7.09226	6.71762	7.34758	7.19758	7.04906	NaN	7.20666	6.25047	6.83216	NaN	6.66923	NaN	NaN	NaN	6.37319	NaN
pr3544	Multivariate	MH0002_GL0050527;MH0188_GL0125905;MH0116_GL0060687;O2.UC19-2_GL0043813;V1.UC11-5_GL0011158;MH0390_GL0191455;MH0333_GL0112611;V1.UC50-1_GL0003157;V1.CD37-4_GL0046068;159227541-stool2_revised_C875542_1_gene101228	MH0002_GL0050527;MH0188_GL0125905;MH0116_GL0060687	no	yes	11	8	1	27.496	151450000	13	7.05363	6.14957	-0.904061	0.0158997	0.350379	2.5123	11	4	7	8.03639	NaN	NaN	NaN	6.62541	6.36814	NaN	7.18461	6.10047	6.77621	6.00436	5.95854	NaN	5.94007	6.11906	NaN	6.14829	NaN
pr3869	Multivariate	MH0003_GL0104447	MH0003_GL0104447	no	yes	11	11	2	226.81	1853300000	92	7.73079	6.50652	-1.22427	0.0158384	0.350379	3.8964	16	7	9	8.80838	NaN	8.58853	7.6023	7.75266	7.19731	5.64338	8.52299	7.118	8.01212	6.70613	5.99904	6.41301	6.21992	6.11534	NaN	5.79872	6.17641
pr3894	Multivariate	MH0004_GL0001738;763577454-stool2_revised_scaffold20615_1_gene16763;DLM003_GL0005044;N027A_GL0052022;MH0165_GL0082480;T2D-195A_GL0068681;O2.UC7-1_GL0152501;764588959-stool1_revised_scaffold3390_1_gene173372	MH0004_GL0001738;763577454-stool2_revised_scaffold20615_1_gene16763;DLM003_GL0005044;N027A_GL0052022;MH0165_GL0082480;T2D-195A_GL0068681;O2.UC7-1_GL0152501;764588959-stool1_revised_scaffold3390_1_gene173372	no	yes	8	5	0	12.393	691600000	35	7.4807	6.80185	-0.678858	0.0371985	0.434205	2.2725	18	8	10	8.35017	7.75456	7.22567	6.32934	7.24711	8.08525	7.2292	7.62432	7.2397	7.94095	7.03431	6.18642	5.99555	7.12398	7.39855	6.47502	6.28578	6.3382
pr391	Multivariate	159268001-stool2_revised_scaffold33645_1_gene143773	159268001-stool2_revised_scaffold33645_1_gene143773	no	yes	7	7	1	112.4	519070000	45	7.61522	6.91784	-0.69738	0.000130695	0.0210949	2.3201	15	7	8	7.76081	7.93434	7.39296	7.34351	7.94654	7.19676	NaN	7.73164	7.2199	6.98246	6.85019	NaN	6.72321	6.95071	6.75816	NaN	6.69085	7.16726
pr4099	Multivariate	MH0006_GL0033510;V1.UC58-0_GL0079167;MH0055_GL0034235;MH0252_GL0234741;MH0394_GL0045434;MH0165_GL0061575	MH0006_GL0033510;V1.UC58-0_GL0079167;MH0055_GL0034235;MH0252_GL0234741;MH0394_GL0045434	no	yes	16	9	3	21.021	224770000	12	6.90553	5.8046	-1.10093	0.0238783	0.396916	2.1472	10	5	5	NaN	6.83051	NaN	6.73063	NaN	8.3216	6.68459	5.96033	NaN	NaN	NaN	5.88809	5.72519	NaN	NaN	5.91082	5.99382	5.5051
pr4119	Multivariate	MH0006_GL0043489;MH0081_GL0035004;MH0006_GL0139965;O2.UC1-2_GL0118661;MH0288_GL0092015;MH0126_GL0094374;MH0301_GL0147393;O2.UC16-2_GL0047109;V1.CD2-0-PT_GL0038078;MH0044_GL0033590;O2.UC35-0_GL0053764;V1.UC47-4_GL0144281;V1.CD17-4_GL0041946;O2.UC35-2_GL0000137;O2.UC19-1_GL0022788;764588959-stool1_revised_C796167_1_gene148537;O2.UC48-0_GL0184154;MH0251_GL0080427;MH0438_GL0039057;MH0212_GL0026811;T2…	MH0006_GL0043489;MH0081_GL0035004;MH0006_GL0139965;O2.UC1-2_GL0118661;MH0288_GL0092015;MH0126_GL0094374;MH0301_GL0147393;O2.UC16-2_GL0047109;V1.CD2-0-PT_GL0038078;MH0044_GL0033590;O2.UC35-0_GL0053764;V1.UC47-4_GL0144281;V1.CD17-4_GL0041946;O2.UC35-2_GL0000137;O2.UC19-1_GL0022788;764588959-stool1_revised_C796167_1_gene148537;O2.UC48-0_GL0184154;MH0251_GL0080427;MH0438_GL0039057	no	yes	9	3	1	4.618	177850000	3	7.2793	6.80431	-0.474995	0.0090231	0.290074	1.2527	10	5	5	NaN	7.72142	NaN	6.98872	7.04653	7.20661	NaN	7.43323	NaN	6.69999	6.81463	NaN	NaN	6.90403	6.78294	NaN	NaN	6.81995
pr4142	Multivariate	MH0006_GL0051756	MH0006_GL0051756	no	yes	5	5	4	12.693	262650000	13	7.40608	6.7916	-0.614473	0.00528182	0.251432	1.4868	12	5	7	NaN	7.40965	NaN	7.45577	7.58536	7.82048	NaN	6.75913	6.50852	NaN	6.91945	NaN	NaN	7.02723	6.79392	6.96449	6.53122	6.79641
pr4146	Multivariate	MH0006_GL0055032	MH0006_GL0055032	no	yes	14	10	2	40.226	403490000	21	7.09804	6.21666	-0.881382	0.009584	0.295029	2.6684	14	7	7	NaN	7.70159	6.44348	6.69528	6.49413	8.47443	6.98666	6.89072	6.42272	5.98378	6.19764	6.13328	NaN	6.42305	6.29226	NaN	6.0639	NaN
pr4150	Multivariate	O2.UC41-1_GL0081560;O2.CD3-0-PT_GL0048333;MH0006_GL0056289;V1.CD28-0_GL0050346;O2.UC15-0_GL0095744;V1.UC21-4_GL0109526;MH0088_GL0110736;O2.UC54-0_GL0083002;V1.UC52-1_GL0187896;T2D-62A_GL0043407;HM428CO_revised_scaffold30464_2_gene476;O2.UC30-1_GL0018033;V1.UC23-0_GL0053771;764669880-stool1_revised_C419629_1_gene48193;HM414CO_combine_revised_scaffold39622_1_gene119930;V1.CD55-0_GL0027833;556261.HM…	O2.UC41-1_GL0081560;O2.CD3-0-PT_GL0048333;MH0006_GL0056289;V1.CD28-0_GL0050346;O2.UC15-0_GL0095744;V1.UC21-4_GL0109526;MH0088_GL0110736;O2.UC54-0_GL0083002;V1.UC52-1_GL0187896;T2D-62A_GL0043407;HM428CO_revised_scaffold30464_2_gene476;O2.UC30-1_GL0018033;V1.UC23-0_GL0053771;764669880-stool1_revised_C419629_1_gene48193;HM414CO_combine_revised_scaffold39622_1_gene119930;V1.CD55-0_GL0027833;556261.HM…	no	yes	11	1	0	5.5475	502810000	17	7.47832	7.15002	-0.3283	0.0290424	0.409729	1.099	18	8	10	7.69043	7.80482	7.34185	7.56584	7.22523	7.78747	6.83574	7.5752	7.31254	7.23325	7.37245	6.8031	7.22989	7.41323	6.84074	7.35467	7.18483	6.75552
pr4151	Multivariate	MH0006_GL0057815	MH0006_GL0057815	no	yes	18	18	18	203.75	560820000	47	7.56013	6.66315	-0.89698	0.0153019	0.347926	2.1464	12	5	7	7.45675	NaN	8.58403	7.21603	NaN	NaN	6.91447	7.62938	6.45003	7.37934	6.68615	6.48917	NaN	7.12067	6.14214	NaN	NaN	6.37455
pr4166	Multivariate	MH0006_GL0064018	MH0006_GL0064018	no	yes	1	1	1	1.5681	317310000	10	7.33463	6.73142	-0.603211	0.0324901	0.413509	1.9733	15	6	9	NaN	7.25677	NaN	7.91459	7.11501	7.5059	6.96028	7.25522	7.37398	7.86248	6.80764	6.16882	NaN	6.40865	6.42588	6.54843	6.64794	6.33893
pr4171	Multivariate	V1.UC53-0_GL0115256;V1.CD17-0_GL0021621;MH0006_GL0065572;V1.UC55-0_GL0077416;T2D-11A_GL0010451;T2D-66A_GL0030084;MH0335_GL0085395;V1.CD32-0_GL0144731;MH0239_GL0125277;V1.UC11-5_GL0100614;V1.CD54-0_GL0123279;O2.CD3-0-PT_GL0011962;O2.UC15-1_GL0074133;N029A_GL0072393;V1.CD25-4_GL0126911;O2.UC8-1_GL0100832;O2.CD3-0-PT_GL0093747;V1.UC15-3_GL0116001	V1.UC53-0_GL0115256;V1.CD17-0_GL0021621;MH0006_GL0065572;V1.UC55-0_GL0077416;T2D-11A_GL0010451;T2D-66A_GL0030084;MH0335_GL0085395;V1.CD32-0_GL0144731;MH0239_GL0125277;V1.UC11-5_GL0100614;V1.CD54-0_GL0123279;O2.CD3-0-PT_GL0011962;O2.UC15-1_GL0074133;N029A_GL0072393;V1.CD25-4_GL0126911;O2.UC8-1_GL0100832;O2.CD3-0-PT_GL0093747;V1.UC15-3_GL0116001	no	yes	6	6	1	23.126	310990000	31	7.30776	6.88707	-0.420689	0.0343468	0.421189	1.1593	14	6	8	7.70783	7.76565	7.18204	6.86879	NaN	7.06453	NaN	7.25773	7.25195	6.79259	7.1848	NaN	6.71943	7.19772	6.92488	NaN	6.53788	6.48732
pr4195	Multivariate	MH0006_GL0078844;MH0081_GL0018175;160765029-stool1_revised_scaffold18149_1_gene65888	MH0006_GL0078844	no	yes	10	10	4	14.096	306730000	20	7.23672	6.63834	-0.598377	0.0249606	0.39791	1.9559	15	7	8	NaN	7.19767	7.86092	6.66685	7.42796	7.94469	6.51172	7.04724	6.8106	6.58593	7.39252	6.53352	NaN	6.6048	6.17365	6.38828	NaN	6.61745
pr4213	Multivariate	MH0006_GL0087046;V1.CD17-0_GL0115168;MH0441_GL0051036;MH0012_GL0014017;DLM028_GL0044462;V1.UC11-5_GL0145658;MH0370_GL0110162	MH0006_GL0087046;V1.CD17-0_GL0115168	no	yes	9	9	3	18.2	247480000	22	7.18826	6.50181	-0.686451	0.00371183	0.219819	2.0743	15	7	8	7.49414	6.98001	7.10305	6.89549	6.69999	7.18752	NaN	7.95761	6.82005	6.9303	6.94509	6.29265	6.33387	NaN	6.25792	6.25477	NaN	6.17981
pr4242	Multivariate	MH0127_GL0062672;MH0006_GL0102698;V1.UC11-5_GL0041901;MH0462_GL0026167;MH0087_GL0016157;MH0389_GL0129117;V1.CD21-0_GL0069784;T2D-61A_GL0003181;MH0358_GL0051272;MH0274_GL0167269;T2D-19A_GL0097903;V1.UC15-3_GL0116846;O2.UC32-1_GL0072430;V1.FI33_GL0084103;V1.CD4-0-PT_GL0040222;HM455TI_revised_scaffold49468_1_gene25117;O2.CD1-0_GL0155768;V1.CD18-3_GL0023846;HM467CO_revised_scaffold25383_1_gene68416;S…	MH0127_GL0062672;MH0006_GL0102698;V1.UC11-5_GL0041901;MH0462_GL0026167;MH0087_GL0016157;MH0389_GL0129117;V1.CD21-0_GL0069784;T2D-61A_GL0003181;MH0358_GL0051272;MH0274_GL0167269	no	yes	5	5	1	11.711	158070000	13	7.16754	6.70282	-0.464715	0.00403458	0.22609	1.2342	14	5	9	NaN	7.29713	NaN	7.15461	7.42957	7.3969	NaN	6.55949	NaN	6.8427	6.85833	6.48673	6.78498	6.83615	6.72672	6.56417	6.65737	6.56827
pr4249	Multivariate	MH0006_GL0106430	MH0006_GL0106430	no	yes	9	9	1	27.786	311450000	38	7.32807	6.73601	-0.592053	0.0155407	0.348229	1.7031	13	7	6	7.56277	7.06644	6.94651	7.89614	7.34577	6.83619	NaN	7.64264	6.57805	7.08095	6.83419	NaN	NaN	7.02206	6.7605	NaN	NaN	6.14032
pr429	Multivariate	159490532-stool2_revised_scaffold14804_2_gene27793	159490532-stool2_revised_scaffold14804_2_gene27793	no	yes	25	23	3	286.13	2603500000	192	8.12758	7.29649	-0.831084	0.0174312	0.363778	2.782	18	8	10	7.69685	8.47873	7.90306	8.59627	8.37658	8.77068	7.14376	8.05469	7.79467	7.83992	8.28357	6.29442	6.60989	7.36388	8.05545	6.36126	6.68822	7.67364
pr4312	Multivariate	MH0006_GL0138542;SZEY-37A_GL0086372;160400887-stool1_revised_scaffold28942_1_gene56085;MH0377_GL0164511	MH0006_GL0138542;SZEY-37A_GL0086372;160400887-stool1_revised_scaffold28942_1_gene56085;MH0377_GL0164511	no	yes	8	5	1	29.362	181670000	13	6.93664	5.98012	-0.956524	0.0176657	0.363778	2.4186	12	6	6	NaN	6.51518	7.79901	6.22845	7.01586	7.93183	NaN	6.1295	6.25725	5.72179	6.2968	NaN	NaN	5.87019	5.69399	NaN	NaN	6.04068
pr4313	Multivariate	MH0006_GL0139359;O2.CD1-0-PT_GL0040022;MH0071_GL0000495;O2.CD3-0-PT_GL0168140;MH0288_GL0020073	MH0006_GL0139359;O2.CD1-0-PT_GL0040022;MH0071_GL0000495	no	yes	6	5	0	6.4697	340350000	21	7.34528	6.6772	-0.668081	0.0134835	0.335106	1.9796	16	7	9	7.12392	7.82233	NaN	7.01355	7.14411	7.81927	6.79312	7.70068	6.25157	7.48414	6.67111	6.37024	6.29427	7.27951	NaN	6.19268	7.16847	6.38283
pr4318	Multivariate	MH0006_GL0140949	MH0006_GL0140949	no	yes	21	21	20	116.36	1583500000	122	7.56449	6.57498	-0.989506	0.0475912	0.46617	3.1973	16	8	8	6.50756	7.8753	8.70209	6.70536	8.27533	8.69159	6.2317	7.52699	7.66797	6.07118	7.87763	6.2968	NaN	6.29292	6.92132	5.76088	NaN	5.71117
pr441	Multivariate	MH0247_GL0006479;T2D-22A_GL0080929;O2.UC53-0_GL0123927;MH0388_GL0075897;908612.HMPREF9720_0348;159551223-stool1_revised_C1025237_1_gene80583;MH0399_GL0194239;MH0443_GL0047558;MH0062_GL0028822;MH0134_GL0076085;MH0025_GL0061662;MH0059_GL0089622;MH0006_GL0100518;T2D-51A_GL0114812;MH0189_GL0102199;MH0124_GL0041272;MH0050_GL0026149	MH0247_GL0006479;T2D-22A_GL0080929;O2.UC53-0_GL0123927;MH0388_GL0075897;908612.HMPREF9720_0348;159551223-stool1_revised_C1025237_1_gene80583;MH0399_GL0194239;MH0443_GL0047558;MH0062_GL0028822;MH0134_GL0076085;MH0025_GL0061662;MH0059_GL0089622;MH0006_GL0100518;T2D-51A_GL0114812;MH0189_GL0102199	no	yes	3	1	1	3.8605	27943000	4	6.56063	5.83021	-0.730421	0.00569691	0.258976	1.6133	9	4	5	NaN	NaN	6.72832	NaN	6.71072	6.83546	NaN	5.96804	5.99652	NaN	5.76456	NaN	NaN	5.87922	NaN	5.84262	NaN	5.66813
pr4419	Multivariate	O2.UC8-2_GL0007223;O2.UC41-1_GL0123139;O2.UC40-2_GL0021640;O2.CD3-0-PT_GL0117030;MH0211_GL0133318;MH0006_GL0195578;MH0203_GL0107484;O2.CD1-0-PT_GL0107128;O2.UC2-1_GL0065781;MH0443_GL0164889;MH0122_GL0098650;763860675-stool1_revised_C1033087_1_gene52492;V1.FI06_GL0194193;V1.CD54-0_GL0123392;O2.UC27-0_GL0088649;O2.UC15-1_GL0019906;V1.CD3-0-PN_GL0110182;V1.CD21-0_GL0034979;O2.CD3-0-PT_GL0017233;MH04…	O2.UC8-2_GL0007223;O2.UC41-1_GL0123139;O2.UC40-2_GL0021640;O2.CD3-0-PT_GL0117030;MH0211_GL0133318;MH0006_GL0195578;MH0203_GL0107484;O2.CD1-0-PT_GL0107128;O2.UC2-1_GL0065781;MH0443_GL0164889;MH0122_GL0098650;763860675-stool1_revised_C1033087_1_gene52492;V1.FI06_GL0194193;V1.CD54-0_GL0123392;O2.UC27-0_GL0088649;O2.UC15-1_GL0019906;V1.CD3-0-PN_GL0110182;V1.CD21-0_GL0034979;O2.CD3-0-PT_GL0017233;MH04…	no	yes	8	8	3	26.898	401140000	43	7.33429	6.98065	-0.353634	0.0195835	0.371213	1.1838	18	8	10	7.66827	7.56474	7.09899	7.16292	7.31184	7.40343	6.92545	7.53866	7.09363	7.34078	7.41717	6.57595	7.02759	7.15652	6.5516	7.15718	6.74963	6.73648
pr4436	Multivariate	MH0006_GL0203333;MH0389_GL0175569;MH0074_GL0039007	MH0006_GL0203333;MH0389_GL0175569;MH0074_GL0039007	no	yes	6	4	0	34.364	436200000	31	7.36164	6.79886	-0.562779	0.0293202	0.409729	1.7766	17	7	10	7.12636	7.50061	6.31281	7.62205	7.86274	8.01561	NaN	7.09128	6.27261	6.63156	7.3915	6.79666	6.67482	6.31037	6.54528	7.21643	6.87938	7.26996
pr4444	Multivariate	O2.CD1-0-PT_GL0117903;MH0006_GL0206922;V1.CD3-0-PN_GL0000156;MH0088_GL0033425	O2.CD1-0-PT_GL0117903;MH0006_GL0206922;V1.CD3-0-PN_GL0000156;MH0088_GL0033425	no	yes	8	3	0	6.3725	176460000	16	7.10559	6.52897	-0.576623	0.00405556	0.22609	1.6075	15	6	9	7.26586	7.36163	7.19877	6.79831	NaN	6.69804	NaN	7.31093	6.26131	6.74321	6.56896	6.3744	NaN	7.30233	6.28233	6.43941	6.52664	6.26209
pr4452	Multivariate	V1.UC2-4_GL0039373;V1.UC12-4_GL0139932;V1.CD32-0_GL0148911;O2.CD3-0-PT_GL0192307;MH0251_GL0090885;MH0239_GL0052444;MH0111_GL0000600;MH0006_GL0210681;O2.UC46-1_GL0067186;NOM017_GL0018806;MH0236_GL0022181;MH0420_GL0134718;O2.UC30-2_GL0139834;MH0161_GL0173255;764062976-stool1_revised_scaffold40413_1_gene23611;O2.UC47-2_GL0002468;O2.UC36-0_GL0012890;MH0276_GL0037922;V1.FI05_GL0029630;V1.CD3-0-PN_GL00…	V1.UC2-4_GL0039373;V1.UC12-4_GL0139932;V1.CD32-0_GL0148911;O2.CD3-0-PT_GL0192307;MH0251_GL0090885;MH0239_GL0052444;MH0111_GL0000600;MH0006_GL0210681;O2.UC46-1_GL0067186;NOM017_GL0018806;MH0236_GL0022181;MH0420_GL0134718;O2.UC30-2_GL0139834;MH0161_GL0173255;764062976-stool1_revised_scaffold40413_1_gene23611;O2.UC47-2_GL0002468;O2.UC36-0_GL0012890;MH0276_GL0037922;V1.FI05_GL0029630;V1.CD3-0-PN_GL00…	no	yes	2	1	1	2.9257	407470000	28	7.51872	6.91541	-0.603305	0.0293644	0.409729	2.1249	15	7	8	7.70253	7.75242	7.5575	7.34629	7.16176	7.45378	NaN	7.65673	7.68608	7.16702	7.35353	5.60914	6.74624	7.17208	6.79582	6.79337	NaN	NaN
pr4453	Multivariate	MH0006_GL0212607;V1.UC14-0_GL0068175;V1.CD12-3_GL0042255	MH0006_GL0212607;V1.UC14-0_GL0068175	no	yes	7	1	1	2.603	115530000	7	7.03778	6.48707	-0.550713	0.0342615	0.421007	1.9372	12	6	6	7.42957	7.16209	6.76965	6.86418	NaN	6.7541	NaN	7.24709	6.83679	6.65137	6.82463	NaN	NaN	6.75071	NaN	NaN	5.64138	6.21751
pr469	Multivariate	T2D-22A_GL0135451;MH0443_GL0063517;MH0377_GL0099363;MH0266_GL0068915;MH0243_GL0114702;MH0177_GL0035174;MH0039_GL0029054;MH0025_GL0017228;MH0002_GL0059709;160765029-stool1_revised_C1105453_1_gene158569;159551223-stool2_revised_scaffold3772_1_gene16834;T2D-110A_GL0001976;O2.UC49-0_GL0114427;MH0062_GL0010960;MH0056_GL0032911;T2D-53A_GL0118979;MH0417_GL0012427	T2D-22A_GL0135451;MH0443_GL0063517;MH0377_GL0099363;MH0266_GL0068915;MH0243_GL0114702;MH0177_GL0035174;MH0039_GL0029054;MH0025_GL0017228;MH0002_GL0059709;160765029-stool1_revised_C1105453_1_gene158569;159551223-stool2_revised_scaffold3772_1_gene16834;T2D-110A_GL0001976;O2.UC49-0_GL0114427;MH0062_GL0010960;MH0056_GL0032911;T2D-53A_GL0118979;MH0417_GL0012427	no	yes	1	1	1	7.7029	149030000	19	6.98806	6.39637	-0.591689	0.0146819	0.343844	1.6855	12	6	6	NaN	6.80946	7.61435	6.67675	7.25964	6.97768	NaN	6.5905	NaN	6.58159	6.61045	6.08153	NaN	6.02333	6.7628	NaN	NaN	6.31854
pr5114	Multivariate	MH0013_GL0018042;MH0136_GL0035598;160765029-stool1_revised_scaffold16857_1_gene181260;O2.UC48-1_GL0001410;MH0443_GL0149967;V1.FI19_GL0205053;N038A_GL0126497;MH0319_GL0114735;MH0247_GL0095591;MH0037_GL0012332;160400887-stool1_revised_scaffold28942_1_gene56079;158742018-stool1_revised_scaffold14377_2_gene49589;T2D-22A_GL0040814;O2.UC31-0_GL0069949;MH0450_GL0277274;159571453-stool2_revised_scaffold2…	MH0013_GL0018042;MH0136_GL0035598;160765029-stool1_revised_scaffold16857_1_gene181260;O2.UC48-1_GL0001410;MH0443_GL0149967;V1.FI19_GL0205053;N038A_GL0126497;MH0319_GL0114735;MH0247_GL0095591;MH0037_GL0012332;160400887-stool1_revised_scaffold28942_1_gene56079;158742018-stool1_revised_scaffold14377_2_gene49589;T2D-22A_GL0040814;O2.UC31-0_GL0069949;MH0450_GL0277274;159571453-stool2_revised_scaffold2…	no	yes	6	3	3	9.7758	349630000	10	7.44999	6.90209	-0.547906	0.0493061	0.46617	1.3628	13	6	7	NaN	7.13494	7.95103	6.94293	7.37502	8.03435	NaN	7.26169	7.03028	7.10065	7.24775	7.15369	NaN	6.76782	7.06752	NaN	NaN	5.9469
pr5250	Multivariate	MH0014_GL0083952;V1.CD55-0_GL0118234;MH0192_GL0008273;DLF013_GL0010288;V1.CD1-3-PN_GL0151429	MH0014_GL0083952	no	yes	10	8	3	17.433	321990000	16	7.07734	6.4733	-0.604034	0.0149329	0.344322	1.7967	16	7	9	8.22217	NaN	7.22456	6.30155	6.86751	6.7582	6.82539	7.34197	6.53014	6.45284	NaN	6.29475	6.37539	6.73621	6.06479	6.5132	6.81682	6.47557
pr5255	Multivariate	MH0014_GL0089229;556261.HMPREF0240_01444;T2D-31A_GL0020684;V1.CD3-0-PN_GL0071946;HM503CO_revised_scaffold27806_1_gene88707;V1.FI18_GL0001145;O2.UC1-2_GL0019092;HM414CO_combine_revised_scaffold37047_4_gene72976	MH0014_GL0089229;556261.HMPREF0240_01444;T2D-31A_GL0020684;V1.CD3-0-PN_GL0071946	no	yes	10	10	2	25.772	1193400000	62	7.8416	7.45817	-0.383433	0.0231774	0.394861	1.2835	18	8	10	8.28805	8.0566	7.85214	7.75532	7.54169	7.94831	7.32362	7.96707	7.71701	7.812	7.95502	7.07896	7.20553	7.68904	7.05415	7.60473	7.36267	7.10254
pr5257	Multivariate	MH0014_GL0090940	MH0014_GL0090940	no	yes	6	6	6	6.3204	149710000	8	7.01121	6.61739	-0.393815	0.0411137	0.443998	1.212	14	6	8	NaN	NaN	6.72571	7.37822	7.45185	7.49062	6.42843	6.59243	NaN	6.71117	6.76787	6.48564	6.51978	NaN	6.59427	6.65659	6.56132	6.64251
pr539	Multivariate	159611913-stool1_revised_C771434_1_gene48715;MH0012_GL0206168	159611913-stool1_revised_C771434_1_gene48715;MH0012_GL0206168	no	yes	1	1	1	1.868	641270000	77	7.39043	6.66783	-0.722597	0.0132376	0.333564	2.4189	18	8	10	7.3272	7.47741	7.4765	7.60416	7.12749	7.14154	7.32881	7.64031	7.83036	7.17733	5.61051	6.07983	6.12545	7.43449	6.86321	7.04372	6.41501	6.0984
pr541	Multivariate	MH0135_GL0101488;159611913-stool1_revised_scaffold10699_2_gene3991;MH0161_GL0061964;O2.UC43-1_GL0058476;MH0247_GL0051285;O2.UC17-1_GL0023674;V1.UC10-2_GL0132437;V1.UC38-4_GL0060889;T2D-49A_GL0014672;SZEY-104A_GL0075743;NOM026_GL0089588;NOM020_GL0047312;MH0458_GL0092421;MH0318_GL0020660	MH0135_GL0101488;159611913-stool1_revised_scaffold10699_2_gene3991;MH0161_GL0061964;O2.UC43-1_GL0058476;MH0247_GL0051285;O2.UC17-1_GL0023674	no	yes	4	2	1	13.544	545970000	14	7.60241	6.82222	-0.780192	0.047156	0.46617	1.9501	13	6	7	NaN	7.54902	NaN	7.3161	7.9291	6.96872	7.95998	7.89157	5.86639	7.60685	7.2944	NaN	6.63977	6.49837	7.82394	NaN	NaN	6.02584
pr5417	Multivariate	MH0020_GL0011232;MH0462_GL0096723;HM494CO_revised_scaffold12343_1_gene68522;V1.FI10_GL0026644;MH0087_GL0041473	MH0020_GL0011232;MH0462_GL0096723;HM494CO_revised_scaffold12343_1_gene68522;V1.FI10_GL0026644	no	yes	13	13	10	39.787	372140000	29	7.19942	6.53438	-0.665037	0.0170897	0.363778	2.0327	15	7	8	6.53398	7.12418	6.83067	6.96262	8.18859	7.96233	NaN	6.79357	6.62278	6.43115	6.88861	NaN	6.23137	6.32037	6.2553	6.91222	NaN	6.61324
pr5438	Multivariate	MH0020_GL0027830;T2D-35A_GL0007074;MH0200_GL0081372;N079A_GL0029991;N056A_GL0050178;V1.FI37_GL0055664;MH0302_GL0011972	MH0020_GL0027830;T2D-35A_GL0007074;MH0200_GL0081372	no	yes	21	21	3	174.51	3744700000	240	8.36994	7.91251	-0.457432	0.0056393	0.258976	1.5312	18	8	10	8.68324	8.57626	8.38516	8.2578	8.10374	8.45606	7.98633	8.51096	8.44966	8.24642	8.33756	7.6292	7.62427	8.10609	7.84285	7.71452	7.48276	7.69177
pr5446	Multivariate	MH0020_GL0032279	MH0020_GL0032279	no	yes	26	24	1	248.47	3904600000	313	8.34608	8.00455	-0.341524	0.0392372	0.439845	1.1432	18	8	10	8.43302	7.81537	8.66491	8.59501	8.06804	8.23264	8.4791	8.48051	8.20063	8.39623	8.42859	7.74421	7.86204	7.51716	8.00065	8.18786	7.47305	8.2351
pr5448	Multivariate	MH0020_GL0035317;MH0462_GL0125511;MH0087_GL0015826	MH0020_GL0035317;MH0462_GL0125511;MH0087_GL0015826	no	yes	13	11	3	69.107	1675800000	87	7.94806	7.474	-0.474058	0.00519607	0.25025	1.5869	18	8	10	7.6322	8.49815	7.58569	8.09479	7.97533	8.4138	7.62936	7.75517	7.59577	7.34827	7.86656	7.56343	7.04759	7.44029	7.2493	7.82976	7.23709	7.56196
pr551	Multivariate	159632143-stool1_revised_C906494_1_gene66819;MH0428_GL0164480;MH0230_GL0026351;MH0005_GL0005741;MH0370_GL0034732	159632143-stool1_revised_C906494_1_gene66819	no	yes	4	2	1	2.4643	57532000	8	6.77248	6.21456	-0.557915	0.0248104	0.39791	1.6412	11	6	5	7.2075	6.77822	6.62828	NaN	6.28787	6.87899	NaN	6.854	6.3368	6.77903	5.74267	NaN	6.02383	NaN	NaN	6.19047	NaN	NaN
pr5616	Multivariate	MH0026_GL0047958;MH0138_GL0021296;HM483CO_revised_scaffold61963_1_gene4492;MH0130_GL0046487;MH0200_GL0007487;T2D-2A_GL0067637	MH0026_GL0047958	no	yes	10	10	6	50.239	352420000	20	6.74062	5.9186	-0.822013	0.0256962	0.401406	2.4738	15	7	8	6.10462	7.05254	5.85842	6.7037	NaN	8.50114	6.05246	6.91143	6.04817	5.9114	5.6645	5.88202	5.7949	NaN	6.32822	NaN	5.94808	5.77154
pr5709	Multivariate	MH0035_GL0005595	MH0035_GL0005595	no	yes	10	3	3	11.338	436960000	41	7.60191	7.16642	-0.435491	0.00375821	0.219819	1.1423	14	5	9	NaN	7.74875	NaN	7.67751	7.68668	7.65552	NaN	7.2411	6.80565	7.32476	7.51656	7.00061	7.03933	7.055	7.07795	NaN	7.31792	7.36001
pr5754	Multivariate	MH0402_GL0196636;MH0037_GL0008909;V1.UC40-0_GL0102684;MH0198_GL0152370;MH0243_GL0069326	MH0402_GL0196636;MH0037_GL0008909;V1.UC40-0_GL0102684;MH0198_GL0152370	no	yes	14	3	0	12.546	269810000	14	7.04429	6.71648	-0.327814	0.0317087	0.412992	1.0022	14	6	8	7.15903	NaN	NaN	6.80195	7.12898	7.06002	6.60461	7.51117	6.72254	6.46459	7.04766	6.64356	NaN	6.61536	6.94194	NaN	6.58105	6.71513
pr6015	Multivariate	O2.UC40-2_GL0001545;O2.UC41-1_GL0157170;O2.UC38-1_GL0035831;O2.UC2-1_GL0149442;MH0041_GL0056979;V1.CD32-0_GL0066534;MH0247_GL0145933;MH0341_GL0041206;V1.UC54-0_GL0027043;V1.UC52-1_GL0022432;V1.UC58-4_GL0223173;V1.UC55-0_GL0223217;O2.UC8-2_GL0199423;O2.UC31-1_GL0080250;O2.UC41-1_GL0118796;SZEY-30A_GL0007660;V1.UC47-4_GL0183397;T2D-203A_GL0088298;MH0009_GL0005528;O2.CD1-0-PT_GL0010705;MH0443_GL0163…	O2.UC40-2_GL0001545;O2.UC41-1_GL0157170;O2.UC38-1_GL0035831;O2.UC2-1_GL0149442;MH0041_GL0056979;V1.CD32-0_GL0066534;MH0247_GL0145933;MH0341_GL0041206;V1.UC54-0_GL0027043;V1.UC52-1_GL0022432;V1.UC58-4_GL0223173;V1.UC55-0_GL0223217;O2.UC8-2_GL0199423;O2.UC31-1_GL0080250;O2.UC41-1_GL0118796;SZEY-30A_GL0007660;V1.UC47-4_GL0183397;T2D-203A_GL0088298;MH0009_GL0005528;O2.CD1-0-PT_GL0010705;MH0443_GL0163…	no	yes	12	12	0	33.703	753360000	68	7.61459	7.24775	-0.366839	0.0187506	0.370749	1.228	18	8	10	7.79062	8.06543	7.66447	7.54569	7.34741	7.55686	7.26314	7.68307	7.82033	7.38545	7.56491	6.72735	6.86136	7.40565	7.35096	7.15658	7.07915	7.12574
pr6065	Multivariate	V1.UC44-0_GL0092977;MH0391_GL0127058;MH0045_GL0023974	V1.UC44-0_GL0092977;MH0391_GL0127058;MH0045_GL0023974	no	yes	10	7	2	15.346	219210000	18	7.18581	6.14616	-1.03965	0.00130998	0.124178	2.8488	12	6	6	7.62845	7.27073	NaN	8.0182	6.7054	6.64132	NaN	6.85076	6.22776	NaN	5.90536	6.28056	NaN	NaN	6.3295	6.04198	6.09181	NaN
pr6205	Multivariate	MH0053_GL0005356;MH0143_GL0117579;MH0144_GL0014144;MH0454_GL0158993;MH0302_GL0028260;MH0370_GL0079324;MH0441_GL0221659	MH0053_GL0005356;MH0143_GL0117579;MH0144_GL0014144;MH0454_GL0158993;MH0302_GL0028260;MH0370_GL0079324;MH0441_GL0221659	no	yes	10	1	0	2.3673	68856000	5	6.78787	6.25465	-0.533214	0.0291831	0.409729	1.068	11	5	6	NaN	6.57316	NaN	6.92214	6.96323	7.10384	NaN	6.37696	6.45026	5.76692	6.85595	NaN	NaN	6.08536	6.17705	NaN	NaN	6.19237
pr6273	Multivariate	MH0054_GL0058600;MH0457_GL0240502;O2.UC12-2_GL0033437;MH0070_GL0063689	MH0054_GL0058600;MH0457_GL0240502;O2.UC12-2_GL0033437	no	yes	23	20	9	157.86	2581600000	149	7.9701	6.8759	-1.09421	0.00884693	0.290074	3.6628	18	8	10	8.91302	7.73115	7.91705	7.82195	7.78883	8.45861	6.84959	8.28065	7.98916	8.85514	6.80878	6.61634	6.43832	6.94694	6.54367	6.08318	6.14045	6.337
pr6405	Multivariate	NLM029_GL0059161;MH0287_GL0188341;MH0199_GL0068424;MH0060_GL0063812;MH0198_GL0142990;MH0309_GL0049906;T2D-156A_GL0072104;MH0128_GL0082724;V1.FI07_GL0085248;NLM005_GL0020774;MH0399_GL0212504;MH0205_GL0128859;T2D-140A_GL0109492;N046A_GL0009121;MH0276_GL0242496;V1.CD54-0_GL0077021;556261.HMPREF0240_02740;V1.UC57-0_GL0092080;MH0284_GL0045746;MH0059_GL0061681;MH0197_GL0029542;MH0448_GL0173874;MH0126_G…	NLM029_GL0059161;MH0287_GL0188341;MH0199_GL0068424;MH0060_GL0063812;MH0198_GL0142990;MH0309_GL0049906;T2D-156A_GL0072104;MH0128_GL0082724;V1.FI07_GL0085248;NLM005_GL0020774;MH0399_GL0212504;MH0205_GL0128859;T2D-140A_GL0109492	no	yes	10	9	1	177.95	1469300000	94	7.94557	7.29234	-0.653232	0.0324692	0.413509	2.0691	13	8	5	8.35662	7.39141	7.61053	7.93815	8.0619	8.13833	7.50074	8.56689	7.6274	7.92471	6.893	NaN	NaN	6.58533	7.43127	NaN	NaN	NaN
pr6499	Multivariate	MH0064_GL0025357;O2.UC43-0_GL0004983;MH0165_GL0059932	MH0064_GL0025357;O2.UC43-0_GL0004983	no	yes	24	24	23	323.31	4337800000	124	8.11207	7.45759	-0.654487	0.0300557	0.409962	2.0352	17	8	9	7.29088	8.61607	7.50211	8.33102	7.56718	9.4486	7.82478	8.31595	7.57953	NaN	7.14082	7.41258	7.03346	7.07584	7.16373	7.94887	7.71734	8.0461
pr6503	Multivariate	MH0065_GL0013892;T2D-126A_GL0036703	MH0065_GL0013892;T2D-126A_GL0036703	no	yes	8	8	5	75.602	1808900000	33	7.40089	6.20167	-1.19923	0.00415898	0.22609	3.9283	17	8	9	6.20151	7.92619	6.60507	7.6692	6.09416	9.18204	7.49718	8.03181	6.32707	6.10684	5.83732	NaN	6.34891	6.11922	6.46694	6.11143	6.39183	6.10544
pr666	Multivariate	160158126-stool2_revised_C609437_1_gene90477	160158126-stool2_revised_C609437_1_gene90477	no	yes	19	16	0	69.26	1869100000	101	7.9261	6.94462	-0.981488	0.00928787	0.290404	3.2855	18	8	10	8.76257	7.85812	7.38894	7.56701	8.16212	8.43435	7.62942	7.60631	8.15794	8.51447	7.06528	6.51322	6.6048	6.95674	5.97521	5.944	6.81954	6.89495
pr6812	Multivariate	MH0080_GL0010562	MH0080_GL0010562	no	yes	8	6	4	10.621	102820000	10	6.90017	6.29969	-0.600476	0.0382354	0.435097	1.3655	11	5	6	NaN	7.59975	6.45324	NaN	6.3751	7.46364	NaN	6.60911	6.41586	NaN	NaN	6.04743	6.32079	6.24007	6.24492	NaN	6.52908	NaN
pr6876	Multivariate	MH0085_GL0026960;NOF013_GL0042209;T2D-135A_GL0008416;MH0012_GL0001587;MH0170_GL0134334;MH0113_GL0078073;MH0010_GL0041517;MH0192_GL0106271;MH0079_GL0013569;T2D-118A_GL0044959;O2.UC48-2_GL0062897;O2.UC3-0_GL0099657;T2D-109A_GL0026815;MH0198_GL0129738;HM494TI_revised_scaffold7484_3_gene166888;DOM005_GL0015651;O2.UC31-1_GL0051510;N001A_GL0021184;MH0435_GL0007224;MH0057_GL0039809;DLM016_GL0017563;MH03…	MH0085_GL0026960;NOF013_GL0042209;T2D-135A_GL0008416;MH0012_GL0001587;MH0170_GL0134334;MH0113_GL0078073;MH0010_GL0041517	no	yes	9	9	4	12.602	295970000	21	7.2418	6.92237	-0.319428	0.0199144	0.372817	1.0187	16	8	8	7.60504	7.05011	6.9895	6.90044	7.13564	7.43745	7.15537	7.66087	6.68157	7.06543	7.05434	6.67268	6.88901	NaN	7.07886	6.79741	NaN	7.13969
pr6886	Multivariate	MH0086_GL0010398;MH0309_GL0081970;V1.UC19-0_GL0008163;MH0103_GL0019392	MH0086_GL0010398;MH0309_GL0081970;V1.UC19-0_GL0008163;MH0103_GL0019392	no	yes	10	10	0	150.11	859550000	38	7.72952	7.27032	-0.459198	0.0487247	0.46617	1.625	15	7	8	NaN	7.70872	7.63931	7.58679	7.49361	7.52037	8.02383	8.13399	7.76445	7.38469	6.94108	6.70874	6.79592	7.89694	7.82454	NaN	6.84616	NaN
pr6888	Multivariate	MH0086_GL0013198;V1.UC33-0_GL0033868	MH0086_GL0013198;V1.UC33-0_GL0033868	no	yes	17	3	0	4.682	308860000	22	7.46313	6.98398	-0.479145	0.0219842	0.385013	1.4321	13	6	7	7.68511	7.80988	7.54984	7.07624	NaN	7.25066	NaN	7.40705	7.38801	6.87668	7.28346	NaN	6.68826	7.28094	6.96377	6.40676	NaN	NaN
pr6909	Multivariate	MH0086_GL0041825;MH0329_GL0062851;MH0169_GL0028133;763860675-stool1_revised_scaffold56865_1_gene47488;MH0462_GL0116849;O2.UC21-2_GL0014520;T2D-11A_GL0110423;MH0135_GL0072404;V1.CD55-0_GL0247855;SZEY-09A_GL0037074;MH0443_GL0017251;MH0026_GL0044198;O2.UC7-1_GL0007622;O2.UC17-2_GL0032961;V1.FI19_GL0007498;T2D-22A_GL0027333;MH0044_GL0000998;MH0233_GL0027946;MH0446_GL0162038;MH0396_GL0012741;MH0006_GL…	MH0086_GL0041825;MH0329_GL0062851;MH0169_GL0028133;763860675-stool1_revised_scaffold56865_1_gene47488;MH0462_GL0116849;O2.UC21-2_GL0014520;T2D-11A_GL0110423;MH0135_GL0072404;V1.CD55-0_GL0247855;SZEY-09A_GL0037074;MH0443_GL0017251;MH0026_GL0044198;O2.UC7-1_GL0007622;O2.UC17-2_GL0032961;V1.FI19_GL0007498;T2D-22A_GL0027333;MH0044_GL0000998;MH0233_GL0027946;MH0446_GL0162038;MH0396_GL0012741;MH0006_GL…	no	yes	9	3	0	9.6284	243120000	20	7.19451	6.72837	-0.466136	0.00761334	0.28066	1.5508	16	8	8	7.22261	7.55319	6.90145	6.79313	7.12424	7.61519	6.92377	7.42249	6.9003	6.90168	7.24981	6.37262	6.41532	6.69681	6.63847	NaN	NaN	6.65199
pr6917	Multivariate	MH0086_GL0058925	MH0086_GL0058925	no	yes	10	1	1	1.9649	220520000	18	7.21688	6.52704	-0.689839	0.0385433	0.437605	1.8053	12	6	6	NaN	7.66623	6.29332	7.61788	7.27173	7.6671	NaN	6.78502	6.11039	6.86407	7.21514	6.19984	NaN	6.34788	NaN	NaN	6.42493	NaN
pr6942	Multivariate	MH0086_GL0113062	MH0086_GL0113062	no	yes	18	1	0	1.6417	242650000	6	7.43692	6.9508	-0.486112	0.00957985	0.295029	1.4118	11	5	6	7.81762	7.40649	NaN	7.22732	NaN	7.15014	NaN	7.58301	7.3575	6.86055	6.73128	NaN	7.03395	NaN	NaN	NaN	6.89236	6.82919
pr6957	Multivariate	MH0087_GL0004799;MH0206_GL0168517;MH0233_GL0110344	MH0087_GL0004799;MH0206_GL0168517	no	yes	14	8	1	38.394	1640800000	114	7.94475	7.29363	-0.651121	0.0368741	0.434205	2.0703	17	7	10	8.42627	8.3294	7.97173	7.77026	6.93468	7.95693	NaN	8.22396	8.14323	7.37987	7.88866	6.73251	7.60937	7.81887	7.40278	6.1086	6.82481	7.02755
pr6970	Multivariate	MH0087_GL0014198	MH0087_GL0014198	no	yes	30	10	0	170.89	5303800000	218	8.43541	8.03671	-0.398704	0.0339638	0.421007	1.3347	18	8	10	8.88362	8.7109	8.46225	8.26687	8.09212	8.36056	7.90852	8.79846	8.57396	8.4025	8.48544	7.72428	8.15168	8.17067	7.8072	7.46764	7.87721	7.7065
pr6973	Multivariate	MH0087_GL0016064;MH0114_GL0021224;158499257-stool2_revised_C1245359_1_gene131345	MH0087_GL0016064;MH0114_GL0021224	no	yes	15	8	1	99.721	749880000	35	7.5867	6.88961	-0.697086	0.0481362	0.46617	2.1462	15	7	8	6.49378	8.19959	NaN	8.21434	7.8311	8.11167	7.39711	6.85929	7.05369	6.22063	7.71993	6.54579	NaN	7.11066	6.77979	6.23261	NaN	7.45378
pr6999	Multivariate	MH0087_GL0040547;MH0462_GL0017045;MH0127_GL0007990;O2.UC47-2_GL0044509;O2.UC49-0_GL0086952;BGI-06A_GL0061178;SZEY-30A_GL0038293;T2D-9A_GL0129009;MH0389_GL0022540;V1.FI19_GL0063208;MH0229_GL0061195;MH0329_GL0029386	MH0087_GL0040547;MH0462_GL0017045;MH0127_GL0007990;O2.UC47-2_GL0044509;O2.UC49-0_GL0086952	no	yes	5	5	5	136.32	398910000	33	7.53887	6.78106	-0.757817	0.0162306	0.356357	1.8279	11	5	6	NaN	7.58724	NaN	7.51829	7.64393	8.22053	NaN	6.72439	6.45747	7.02567	7.0029	NaN	NaN	6.3974	NaN	NaN	6.6912	7.1117
pr7025	Multivariate	MH0088_GL0014770	MH0088_GL0014770	no	yes	4	1	0	3.1521	74818000	16	6.60711	5.9734	-0.633713	0.000128084	0.0210949	1.5114	12	7	5	NaN	6.63271	6.28832	6.70246	6.65388	6.81259	6.69242	6.46742	5.74418	5.87354	6.1754	NaN	NaN	NaN	6.15712	NaN	NaN	5.91677
pr7027	Multivariate	V1.CD17-0_GL0100368;MH0088_GL0016997;MH0381_GL0088557;MH0372_GL0098781	V1.CD17-0_GL0100368;MH0088_GL0016997;MH0381_GL0088557	no	yes	7	7	2	20.514	694000000	63	7.58672	7.22183	-0.364894	0.0497986	0.467514	1.2411	17	8	9	7.96841	8.03858	7.58062	7.38346	7.00363	7.47283	7.43984	7.80642	7.9437	7.39646	7.52519	6.85725	7.03511	7.26757	7.20615	6.89145	NaN	6.87359
pr7053	Multivariate	V1.UC53-0_GL0106305;MH0088_GL0048678	V1.UC53-0_GL0106305;MH0088_GL0048678	no	yes	1	1	1	5.4875	69930000	13	6.84748	6.34033	-0.507154	0.0206266	0.378662	1.4131	12	6	6	7.09604	7.03739	6.7467	6.47506	NaN	6.77914	NaN	6.95056	6.79594	NaN	6.71986	6.1788	5.84535	6.49878	NaN	NaN	NaN	6.00325
pr7460	Multivariate	MH0099_GL0071413	MH0099_GL0071413	no	yes	11	6	3	14.653	540940000	37	7.50708	7.05397	-0.453113	0.0347504	0.421951	1.3777	16	7	9	NaN	7.70554	7.35334	7.5309	7.57762	7.9753	7.43935	6.96752	7.15779	7.42382	7.68545	7.01766	6.74229	7.42552	NaN	7.08275	6.60458	6.34586
pr7632	Multivariate	MH0101_GL0104651	MH0101_GL0104651	no	yes	18	2	2	9.856	1766900000	46	7.92738	7.34934	-0.57804	0.0241887	0.396916	2.0102	17	8	9	8.3892	7.95056	7.99581	7.54104	7.64566	7.85649	7.60336	8.43694	7.8784	7.48576	8.09177	6.57583	7.77969	7.68776	6.93848	6.57679	NaN	7.12959
pr7642	Multivariate	MH0103_GL0004892	MH0103_GL0004892	no	yes	5	4	4	5.6579	395880000	20	7.37656	6.94803	-0.428531	0.0492523	0.46617	1.4345	18	8	10	7.48663	7.20314	6.71625	7.4879	7.26576	7.66551	7.57129	7.61598	7.48993	7.4097	6.93268	7.04399	6.93533	7.53171	6.21927	7.23001	6.29391	6.39373
pr7874	Multivariate	MH0111_GL0105277	MH0111_GL0105277	no	yes	2	2	2	3.6715	262540000	14	7.27915	6.95686	-0.322295	0.0388462	0.439845	1.0865	14	8	6	7.2042	7.50516	6.81944	7.1543	7.41002	7.53681	7.18027	7.423	6.96154	7.40787	6.5642	6.99588	NaN	NaN	7.03395	NaN	6.7777	NaN
pr7984	Multivariate	MH0118_GL0121712	MH0118_GL0121712	no	yes	20	14	0	171.8	1817700000	195	8.03842	7.57482	-0.463604	0.0308913	0.409962	1.5519	18	8	10	8.21016	8.04653	8.10711	7.99006	7.79673	8.18264	7.78691	8.18721	8.1788	7.92401	8.15706	7.6012	7.40805	7.87507	6.87234	7.90978	7.12956	6.69228
pr8118	Multivariate	MH0122_GL0093568;V1.UC23-0_GL0005788;V1.UC50-1_GL0059378;DLF009_GL0021216;MH0233_GL0061199;O2.UC48-1_GL0116329;O2.UC47-2_GL0115616;V1.UC16-0_GL0022433;V1.CD4-0_GL0002748;MH0368_GL0096486;V1.CD55-0_GL0204036;O2.UC28-0_GL0186452;MH0070_GL0019377;MH0051_GL0050264;MH0233_GL0064628;MH0439_GL0169587;MH0370_GL0105813;O2.CD1-0-PT_GL0116407;768724.HMPREF9131_0486;V1.CD12-0_GL0034743;O2.UC36-0_GL0024633	MH0122_GL0093568;V1.UC23-0_GL0005788	no	yes	7	4	0	18.425	856550000	12	7.63416	7.20772	-0.426434	0.0442186	0.458276	1.4275	18	8	10	8.21368	8.27014	7.53938	7.61985	7.10384	7.2845	7.04548	7.99638	7.53253	7.25624	7.68201	7.29471	7.20785	7.45065	7.0423	6.42289	7.17278	7.01528
pr8176	Multivariate	MH0126_GL0139717	MH0126_GL0139717	no	yes	7	2	0	6.0168	93203000	6	7.14199	6.57197	-0.570013	0.00374259	0.219819	1.4594	9	4	5	NaN	6.86751	NaN	7.09517	7.27827	7.32699	NaN	NaN	NaN	NaN	6.81232	6.56768	6.49664	NaN	6.30229	NaN	NaN	6.68092
pr8443	Multivariate	MH0138_GL0048956;MH0222_GL0026121;MH0138_GL0037265	MH0138_GL0048956;MH0222_GL0026121;MH0138_GL0037265	no	yes	15	7	0	261.68	2582300000	38	8.1051	7.23551	-0.869588	0.0149017	0.344322	2.2758	12	6	6	7.21109	8.13127	NaN	7.74856	NaN	9.27855	8.07196	8.18918	NaN	6.99447	7.09729	NaN	7.60963	7.08518	7.12795	7.49856	NaN	NaN
pr8607	Multivariate	MH0147_GL0108939;O2.UC12-1_GL0076525;MH0371_GL0048111;O2.UC15-1_GL0064849;MH0128_GL0041863;V1.FI34_GL0103391;V1.CD12-3_GL0052157;MH0212_GL0174363;V1.CD46-0_GL0057083;O2.UC15-1_GL0042625;V1.CD15-3_GL0021734;MH0088_GL0075566;V1.CD21-0_GL0087169;V1.UC31-4_GL0112173	MH0147_GL0108939;O2.UC12-1_GL0076525;MH0371_GL0048111;O2.UC15-1_GL0064849;MH0128_GL0041863;V1.FI34_GL0103391;V1.CD12-3_GL0052157;MH0212_GL0174363;V1.CD46-0_GL0057083;O2.UC15-1_GL0042625;V1.CD15-3_GL0021734;MH0088_GL0075566;V1.CD21-0_GL0087169;V1.UC31-4_GL0112173	no	yes	10	9	0	32.569	1534500000	104	7.97066	7.60765	-0.363017	0.00202516	0.159135	1.2152	18	8	10	7.98122	8.17745	7.88326	7.9254	7.78377	8.05812	7.84505	8.11103	7.96052	7.76006	7.89679	7.53923	7.52149	7.79606	7.21328	7.66825	7.38108	7.33971
pr8666	Multivariate	V1.FI36_GL0057227;MH0150_GL0091599;MH0274_GL0129328;657323.CK1_21680;O2.UC28-1_GL0213771;MH0286_GL0147477;V1.CD55-0_GL0152198;MH0071_GL0060412;V1.FI33_GL0105448;V1.UC35-4_GL0124197;T2D-61A_GL0020100;457421.CBFG_03000;V1.CD29-0_GL0089270;MH0422_GL0087213;V1.CD21-0_GL0021289;O2.UC21-1_GL0165418;MH0188_GL0187077;T2D-31A_GL0015281;MH0444_GL0001511	V1.FI36_GL0057227;MH0150_GL0091599;MH0274_GL0129328;657323.CK1_21680;O2.UC28-1_GL0213771	no	yes	7	7	6	121.73	754170000	52	7.38266	6.1997	-1.18296	0.00594101	0.258976	3.6906	16	7	9	8.3094	7.85721	7.77805	6.43441	NaN	7.2237	5.60777	8.46805	6.52136	6.39806	6.36277	5.73542	6.42925	6.58469	5.9406	6.05721	5.76793	NaN
pr879	Multivariate	272621.LBA1652	272621.LBA1652	no	yes	1	1	1	1.1964	81662000	6	6.90143	6.13212	-0.769302	0.0241494	0.396916	2.5208	11	5	6	7.18224	7.20782	NaN	NaN	6.04454	6.87934	NaN	7.19318	6.07298	6.90324	NaN	NaN	6.21323	6.17479	5.84708	NaN	NaN	5.58143
pr8884	Multivariate	MH0166_GL0032294	MH0166_GL0032294	no	yes	20	13	0	167.55	1388600000	141	7.89467	7.44584	-0.448839	0.0120765	0.327821	1.5025	18	8	10	8.08336	8.06172	7.79114	7.95767	7.84846	8.30179	7.28908	7.82418	7.66998	7.74363	7.95207	7.11711	7.20938	7.61998	7.48592	6.69497	7.40002	7.5653
pr8890	Multivariate	V1.CD6-0-PT_GL0032286;MH0167_GL0053522;DLM003_GL0063980;NLM004_GL0058370	V1.CD6-0-PT_GL0032286;MH0167_GL0053522;DLM003_GL0063980;NLM004_GL0058370	no	yes	21	12	5	197.44	724250000	48	7.07275	5.76678	-1.30597	0.0143306	0.340145	3.7354	13	8	5	5.55503	7.91837	6.38655	6.56934	7.1917	8.75866	7.31792	6.88442	NaN	5.71622	5.84238	5.48913	NaN	NaN	5.76865	NaN	6.01749	NaN
pr8892	Multivariate	V1.CD6-0-PT_GL0255557;MH0298_GL0148989;V1.FI31_GL0052195;MH0167_GL0074917;MH0031_GL0028521;MH0165_GL0114065;O2.UC43-1_GL0006383;O2.UC24-1_GL0075470;MH0400_GL0069995;MH0187_GL0017825;MH0220_GL0180464;MH0069_GL0033609;MH0065_GL0007127	V1.CD6-0-PT_GL0255557;MH0298_GL0148989;V1.FI31_GL0052195;MH0167_GL0074917;MH0031_GL0028521;MH0165_GL0114065;O2.UC43-1_GL0006383;O2.UC24-1_GL0075470;MH0400_GL0069995;MH0187_GL0017825;MH0220_GL0180464;MH0069_GL0033609;MH0065_GL0007127	no	yes	13	11	0	102.91	717410000	36	6.78782	5.75091	-1.03691	0.0304969	0.409962	3.4279	15	8	7	6.01536	7.94838	5.62116	6.91371	5.90921	8.78579	6.2531	6.85585	6.11518	6.11324	5.64646	5.54801	NaN	5.78906	5.34733	5.69711	NaN	NaN
pr8899	Multivariate	MH0169_GL0088780	MH0169_GL0088780	no	yes	15	5	0	48.428	755350000	37	7.43187	6.97914	-0.45273	0.0232077	0.394861	1.4673	16	8	8	7.30315	8.32282	7.3052	7.20121	6.89922	7.43963	7.31376	7.67	7.10605	7.00805	7.36886	6.84499	7.10819	7.09454	6.42532	NaN	NaN	6.87714
pr8921	Multivariate	MH0394_GL0081515;NLM029_GL0085598;MH0172_GL0072489	MH0394_GL0081515;NLM029_GL0085598;MH0172_GL0072489	no	yes	5	1	1	26.594	223200000	22	7.28506	6.77706	-0.508	0.0432973	0.454804	1.1715	10	5	5	NaN	7.19543	NaN	7.34363	7.40725	7.70543	NaN	6.77355	NaN	NaN	7.2701	6.51607	6.45349	NaN	6.74357	NaN	NaN	6.90206
pr893	Multivariate	V1.FI07_GL0149937;O2.UC11-2_GL0130777;O2.UC19-2_GL0093514;MH0375_GL0057494;MH0006_GL0087845;MH0006_GL0087456;DLM012_GL0011248;O2.UC34-0_GL0077472;O2.UC24-1_GL0076332;MH0276_GL0071829;MH0159_GL0117579;MH0006_GL0105970;O2.UC24-1_GL0081647;MH0188_GL0197065;543734.LCABL_26620;353496.LBU_0328;324831.LGAS_0299	V1.FI07_GL0149937;O2.UC11-2_GL0130777;O2.UC19-2_GL0093514;MH0375_GL0057494;MH0006_GL0087845;MH0006_GL0087456;DLM012_GL0011248;O2.UC34-0_GL0077472;O2.UC24-1_GL0076332;MH0276_GL0071829;MH0159_GL0117579;MH0006_GL0105970;O2.UC24-1_GL0081647;MH0188_GL0197065;543734.LCABL_26620;353496.LBU_0328;324831.LGAS_0299	no	yes	1	1	1	17.66	120010000	15	7.19127	6.73096	-0.460306	0.0429043	0.454231	1.1696	10	4	6	7.24316	NaN	NaN	7.31054	7.00178	NaN	NaN	7.2096	6.77859	6.3788	6.83627	NaN	NaN	7.26446	6.85782	6.26984	NaN	NaN
pr8988	Multivariate	MH0178_GL0079631;764002286-stool1_revised_C715917_1_gene81286;O2.UC60-0_GL0023755	MH0178_GL0079631;764002286-stool1_revised_C715917_1_gene81286;O2.UC60-0_GL0023755	no	yes	2	2	1	14.51	370540000	9	7.47641	7.08658	-0.389828	0.0318112	0.412992	1.1923	13	5	8	8.12015	7.22515	NaN	7.4054	7.30965	NaN	NaN	7.3217	7.51416	6.92116	7.0389	6.93799	6.84138	7.17981	NaN	NaN	7.05827	7.20099
pr9140	Multivariate	MH0188_GL0042824;V1.UC53-0_GL0049145;T2D-143A_GL0072151;O2.CD1-0-PT_GL0070217;MH0198_GL0209198;V1.FI37_GL0082294;O2.UC9-2_GL0061797;MH0415_GL0006175	MH0188_GL0042824;V1.UC53-0_GL0049145;T2D-143A_GL0072151;O2.CD1-0-PT_GL0070217;MH0198_GL0209198;V1.FI37_GL0082294;O2.UC9-2_GL0061797;MH0415_GL0006175	no	yes	7	6	0	33.072	368110000	17	7.29952	6.69989	-0.599635	0.0143894	0.340145	1.8951	16	8	8	7.51606	8.04852	7.5238	6.71464	7.01774	7.20637	6.88269	7.48636	6.99851	6.51071	6.89424	NaN	6.05477	7.14208	6.60145	7.1991	NaN	6.19824
pr9230	Multivariate	MH0188_GL0202800;BGI002A_GL0157689	MH0188_GL0202800;BGI002A_GL0157689	no	yes	26	26	0	270.17	5393500000	257	8.41209	7.82706	-0.585034	0.046355	0.46617	1.9584	18	8	10	8.4746	8.40844	8.45404	8.29557	7.99565	8.69432	8.17537	8.79877	8.44149	9.05135	8.45428	7.34624	7.04064	7.88127	8.47092	7.25765	7.16909	7.15767
pr9383	Multivariate	MH0195_GL0093465;HM403CO_revised_C471729_1_gene24846	MH0195_GL0093465;HM403CO_revised_C471729_1_gene24846	no	yes	14	5	1	38.054	849980000	87	7.65944	7.3513	-0.308141	0.0251134	0.398876	1.0315	18	8	10	8.105	7.96569	7.20761	7.58582	7.69028	7.80039	7.20194	7.71878	7.23742	7.45756	7.71461	7.2682	7.23837	7.30462	7.11297	7.68805	7.24706	7.2441
pr9463	Multivariate	MH0198_GL0018777	MH0198_GL0018777	no	yes	17	8	2	19.96	349570000	32	7.19872	6.47522	-0.723498	0.0143273	0.340145	2.3659	17	7	10	6.90021	8.18636	7.68411	7.21648	6.72496	NaN	6.67201	7.00689	6.8688	6.62422	5.9435	6.09226	6.53399	7.24336	7.19326	5.84678	5.95929	6.44674
pr9663	Multivariate	MH0205_GL0169893;O2.UC14-1_GL0056178;V1.FI36_GL0126982;O2.UC41-1_GL0081239;MH0227_GL0088843;MH0200_GL0035164;V1.CD3-0-PN_GL0037869;T2D-13A_GL0057551;O2.UC15-1_GL0130847;O2.UC41-1_GL0097841;O2.UC37-1_GL0095395;O2.CD3-0-PT_GL0113913;MH0420_GL0097215;MH0198_GL0207008;O2.UC2-1_GL0002740;V1.FI18_GL0128463;O2.UC19-1_GL0038816;MH0272_GL0024758;V1.FI15_GL0006388;HT25A_GL0017425;T2D-47A_GL0000160;V1.UC56-…	MH0205_GL0169893;O2.UC14-1_GL0056178;V1.FI36_GL0126982;O2.UC41-1_GL0081239;MH0227_GL0088843;MH0200_GL0035164;V1.CD3-0-PN_GL0037869;T2D-13A_GL0057551;O2.UC15-1_GL0130847;O2.UC41-1_GL0097841;O2.UC37-1_GL0095395;O2.CD3-0-PT_GL0113913;MH0420_GL0097215;MH0198_GL0207008	no	yes	7	5	3	21.569	150880000	20	7.05155	6.58011	-0.471444	0.0433879	0.454804	1.4952	14	7	7	7.43283	7.13963	7.09541	6.89741	6.42488	7.15161	NaN	7.21909	7.2249	6.66412	6.78909	6.0924	NaN	6.97719	6.17742	NaN	NaN	6.13564
pr9762	Multivariate	MH0220_GL0013104	MH0220_GL0013104	no	yes	28	18	4	167.99	4523300000	129	8.37174	7.94672	-0.425026	0.0271733	0.409729	1.4228	18	8	10	8.8868	8.67237	8.58687	8.07089	8.27946	8.23676	7.72769	8.51312	8.37632	8.17152	8.46184	8.12597	8.07173	7.46483	7.42817	7.59165	8.02342	7.75173
pr9828	Multivariate	MH0222_GL0051612;MH0114_GL0061691;MH0462_GL0107207;MH0127_GL0043321;V1.FI26_GL0254697;T2D-19A_GL0030399;MH0389_GL0129139;V1.CD21-0_GL0026952;MH0333_GL0111052;MH0006_GL0196185;V1.FI33_GL0120880;MH0370_GL0021284;HM455TI_revised_scaffold8312_1_gene75674;MH0358_GL0077290;MH0087_GL0009440;HM403CO_revised_scaffold116_1_gene33186;V1.CD3-3-PN_GL0047843;411902.CLOBOL_01427;MH0260_GL0076623;T2D-70A_GL01535…	MH0222_GL0051612;MH0114_GL0061691;MH0462_GL0107207;MH0127_GL0043321;V1.FI26_GL0254697;T2D-19A_GL0030399;MH0389_GL0129139;V1.CD21-0_GL0026952;MH0333_GL0111052;MH0006_GL0196185;V1.FI33_GL0120880;MH0370_GL0021284;HM455TI_revised_scaffold8312_1_gene75674;MH0358_GL0077290;MH0087_GL0009440;HM403CO_revised_scaffold116_1_gene33186;V1.CD3-3-PN_GL0047843;411902.CLOBOL_01427	no	yes	5	5	3	5.9777	65346000	12	6.81056	6.47532	-0.335244	0.0333317	0.417311	1.0714	11	6	5	7.03786	6.60511	NaN	NaN	6.71303	6.95803	6.65983	6.8895	6.14214	6.87541	6.51364	NaN	NaN	6.47666	6.36873	NaN	NaN	NaN
pr9857	Multivariate	MH0404_GL0043247;MH0357_GL0156664;SZEY-10A_GL0079225;MH0224_GL0178979;MH0321_GL0117038;V1.UC17-0_GL0029479;V1.CD34-0_GL0029419;O2.UC43-0_GL0089952;MH0138_GL0037998;MH0031_GL0011794;MH0026_GL0044367;MH0018_GL0004085;T2D-112A_GL0057667;MH0057_GL0041195	MH0404_GL0043247;MH0357_GL0156664;SZEY-10A_GL0079225;MH0224_GL0178979;MH0321_GL0117038;V1.UC17-0_GL0029479;V1.CD34-0_GL0029419;O2.UC43-0_GL0089952;MH0138_GL0037998;MH0031_GL0011794;MH0026_GL0044367;MH0018_GL0004085;T2D-112A_GL0057667;MH0057_GL0041195	no	yes	7	5	3	31.235	817610000	17	7.09981	6.19636	-0.903457	0.0314848	0.412992	2.5821	14	7	7	6.09552	7.14045	6.32387	7.80968	NaN	8.85676	6.60222	6.87019	6.1176	6.35526	6.44501	NaN	6.2907	6.28925	6.07584	NaN	NaN	5.80082
pr9915	Multivariate	MH0229_GL0055385;HM459CO2_revised_scaffold53592_1_gene59475;160704339-stool1_revised_C1400627_1_gene160110;HM483CO_revised_scaffold36219_1_gene101139;V1.FI13_GL0118618;SZEY-39A_GL0064062;V1.CD31-0_GL0110040;MH0274_GL0061161	MH0229_GL0055385;HM459CO2_revised_scaffold53592_1_gene59475;160704339-stool1_revised_C1400627_1_gene160110;HM483CO_revised_scaffold36219_1_gene101139;V1.FI13_GL0118618;SZEY-39A_GL0064062;V1.CD31-0_GL0110040;MH0274_GL0061161	no	yes	4	4	3	6.4232	114660000	11	6.84468	6.37455	-0.470133	0.037889	0.435097	1.4626	14	7	7	NaN	6.29627	7.53196	6.43941	6.72928	7.30177	6.85531	6.75877	6.68677	6.02971	6.73014	NaN	5.96529	6.53453	NaN	6.32476	6.35064	NaN
pr9966	Multivariate	MH0230_GL0119172;O2.UC48-0_GL0163238;V1.UC53-0_GL0108501;V1.UC3-0_GL0020313;O2.CD3-0-PT_GL0149061;V1.CD32-0_GL0050907;V1.CD3-0-PN_GL0022361;V1.CD12-3_GL0006025;T2D-31A_GL0028693;O2.CD2-0-PT_GL0010905;MH0233_GL0092448;MH0128_GL0016858;MH0088_GL0044510;553973.CLOHYLEM_06529;159753524-stool1_revised_scaffold17271_1_gene28949;O2.UC48-0_GL0116008;O2.UC11-2_GL0050231;NOF005_GL0054834;MH0370_GL0003957;E…	MH0230_GL0119172;O2.UC48-0_GL0163238;V1.UC53-0_GL0108501;V1.UC3-0_GL0020313;O2.CD3-0-PT_GL0149061;V1.CD32-0_GL0050907;V1.CD3-0-PN_GL0022361;V1.CD12-3_GL0006025;T2D-31A_GL0028693;O2.CD2-0-PT_GL0010905;MH0233_GL0092448;MH0128_GL0016858;MH0088_GL0044510;553973.CLOHYLEM_06529;159753524-stool1_revised_scaffold17271_1_gene28949;O2.UC48-0_GL0116008;O2.UC11-2_GL0050231;NOF005_GL0054834;MH0370_GL0003957;E…	no	yes	2	2	1	5.0928	1000600000	38	7.87348	7.09959	-0.773894	0.00822225	0.282418	2.6256	16	8	8	7.4239	7.89216	7.92681	7.78059	8.02078	7.95682	8.10387	7.88292	6.97862	6.52458	6.9123	7.85863	NaN	7.96139	7.45159	NaN	5.90931	7.20028
pr9971	Multivariate	MH0230_GL0143987	MH0230_GL0143987	no	yes	14	7	2	24.484	939150000	82	7.62166	7.23776	-0.383907	0.0404206	0.442322	1.2851	18	8	10	7.8073	7.88908	7.0774	7.98252	7.86952	8.19736	6.85538	7.29475	7.00621	7.5365	7.3924	7.12937	6.84598	7.03679	7.20393	7.54205	7.32964	7.3547
pr9972	Multivariate	O2.UC46-0_GL0120745;MH0230_GL0146892;V1.CD17-0_GL0063548;T2D-157A_GL0028293;MH0442_GL0015984;V1.CD29-0_GL0071461;O2.UC6-0_GL0082333	O2.UC46-0_GL0120745;MH0230_GL0146892;V1.CD17-0_GL0063548;T2D-157A_GL0028293;MH0442_GL0015984	no	yes	8	5	3	7.118	261320000	16	7.34268	6.86987	-0.472809	0.00354334	0.219819	1.5003	14	7	7	7.72555	7.49415	7.10102	6.98402	7.52598	7.12529	NaN	7.44271	7.28278	6.66341	6.90176	6.73928	6.70817	6.81932	6.97435	NaN	NaN	NaN
pr10267	Multivariate	MH0239_GL0172619;O2.UC18-1_GL0037638;V1.CD3-0-PT_GL0009892	MH0239_GL0172619	no	yes	9	7	6	49.71	399020000	30	6.53978	7.27994	0.740156	0.0378974	0.435097	1.9954	11	5	6	6.29088	NaN	NaN	NaN	6.91761	6.66724	6.40533	6.41785	NaN	NaN	7.14383	6.73693	NaN	NaN	7.57748	7.58284	8.1922	6.44635
pr10284	Multivariate	MH0243_GL0108391;T2D-135A_GL0106790;N085A_GL0034003;MH0128_GL0006783;MH0005_GL0011881;V1.CD9-0_GL0052603;MH0274_GL0004975;MH0321_GL0017382;556260.BSEG_03242;159571453-stool1_revised_C700200_1_gene109098;MH0181_GL0033124;MH0337_GL0120105;N038A_GL0084218;MH0328_GL0099111;O2.UC31-0_GL0054242;O2.UC3-1_GL0136120;V1.UC41-0_GL0033601;V1.UC57-0_GL0079967;MH0153_GL0030388;764325968-stool1_revised_C548011_…	MH0243_GL0108391;T2D-135A_GL0106790;N085A_GL0034003;MH0128_GL0006783;MH0005_GL0011881;V1.CD9-0_GL0052603;MH0274_GL0004975;MH0321_GL0017382;556260.BSEG_03242	no	yes	3	3	2	2.8198	44646000	4	6.11131	6.70491	0.593599	0.0154539	0.348229	1.4495	9	4	5	6.03671	6.19047	6.27871	NaN	NaN	NaN	NaN	5.93937	NaN	6.74091	NaN	6.58265	NaN	6.21872	NaN	7.15779	6.8245	NaN
pr10695	Multivariate	MH0272_GL0078372;N013A_GL0047077	MH0272_GL0078372;N013A_GL0047077	no	yes	19	3	0	37.396	220580000	11	6.49548	7.0659	0.570426	0.00600584	0.259333	1.5983	15	7	8	NaN	6.58715	6.30944	6.48322	6.82725	6.26297	6.30389	6.69443	6.27499	NaN	7.05545	7.41726	6.65917	NaN	7.07203	7.22616	7.34674	7.47542
pr10866	Multivariate	MH0277_GL0016150	MH0277_GL0016150	no	yes	3	2	2	4.9609	187410000	10	6.79937	7.34239	0.543021	0.0219277	0.385013	1.4973	10	5	5	6.6465	7.29502	NaN	6.88878	NaN	6.60988	6.55669	NaN	7.4034	NaN	6.83667	7.64103	NaN	7.38545	7.44543	NaN	NaN	NaN
pr11217	Multivariate	MH0316_GL0030210	MH0316_GL0030210	no	yes	31	1	1	1.3546	40114000	4	5.9796	6.56106	0.581464	0.0295699	0.409962	1.3608	10	4	6	5.89029	NaN	NaN	NaN	6.15014	NaN	6.03362	5.84434	6.33319	NaN	NaN	NaN	6.5768	7.11598	6.50284	6.90198	5.93559	NaN
pr11275	Multivariate	MH0322_GL0014251	MH0322_GL0014251	no	yes	1	1	1	1.2157	4486400000	20	6.34497	8.23532	1.89035	7.15911e-05	0.0133607	6.0523	17	7	10	5.67213	NaN	6.44744	6.51907	6.44422	6.34118	6.6442	6.34657	7.35484	6.03743	8.67292	8.74632	8.63604	8.82591	8.39764	8.5165	8.6789	8.48667
pr11323	Multivariate	MH0447_GL0123975;MH0327_GL0091661	MH0447_GL0123975;MH0327_GL0091661	no	yes	9	8	1	14.563	374560000	26	6.61954	7.3804	0.760857	0.0322125	0.413509	2.0897	12	6	6	6.22704	7.47571	6.63539	6.32848	NaN	6.52006	NaN	6.53057	7.3766	NaN	6.75064	8.0484	NaN	7.75846	7.78633	NaN	NaN	6.56198
pr11462	Multivariate	MH0336_GL0130623;MH0280_GL0210772	MH0336_GL0130623;MH0280_GL0210772	no	yes	6	1	1	1.8598	2607900000	16	7.58861	8.27431	0.685701	0.0273129	0.409729	2.1956	15	8	7	6.3557	8.07686	6.96648	7.96384	8.43906	7.03515	7.7937	8.07806	8.11193	8.14448	8.21514	8.39032	NaN	8.31116	NaN	NaN	8.28872	8.45841
pr11794	Multivariate	MH0370_GL0116909	MH0370_GL0116909	no	yes	8	1	1	3.6642	358630000	15	7.0572	7.47539	0.418193	0.00231009	0.170319	1.0456	12	6	6	NaN	NaN	7.3765	6.79265	6.86972	7.08952	7.00441	7.21037	7.37171	7.29669	7.48814	7.61999	7.45623	7.61957	NaN	NaN	NaN	NaN
pr1191	Multivariate	550672.ECCG_00299	550672.ECCG_00299	no	yes	9	6	3	36.911	529490000	26	6.81014	7.40067	0.590524	0.0134354	0.335106	1.8374	16	6	10	6.58456	6.8727	6.88328	NaN	6.58316	7.50627	6.43088	NaN	7.66509	6.79387	7.55105	7.74534	7.23654	6.70137	7.17421	7.98406	7.56545	7.5897
pr11971	Multivariate	MH0386_GL0056219	MH0386_GL0056219	no	yes	4	1	1	4.4088	320540000	18	6.78768	7.2308	0.443117	0.00541013	0.254404	1.1439	16	6	10	6.51619	NaN	7.14404	6.53737	6.44484	NaN	6.77223	7.31144	7.46391	7.41559	7.19443	7.16385	7.05839	6.85169	7.34508	7.19005	7.27149	7.35353
pr12270	Multivariate	MH0415_GL0085428	MH0415_GL0085428	no	yes	6	4	4	15.511	363460000	13	6.91608	7.38804	0.471963	0.00389382	0.223595	1.4456	14	7	7	NaN	6.71451	7.22565	6.89669	6.75701	6.82963	6.85897	7.13008	7.14436	7.29203	7.82511	7.73283	7.10319	7.46063	NaN	7.15812	NaN	NaN
pr12517	Multivariate	MH0434_GL0227240	MH0434_GL0227240	no	yes	4	4	4	39.657	279570000	20	6.72202	7.27165	0.549631	0.043677	0.454804	1.6387	13	8	5	6.38281	6.75596	7.02837	6.82073	7.37736	6.33383	6.83149	6.24564	6.84141	7.02845	NaN	7.98813	NaN	NaN	7.54396	NaN	NaN	6.95633
pr12719	Multivariate	MH0455_GL0106394;T2D-176A_GL0100236	MH0455_GL0106394	no	yes	28	28	3	196.93	2604100000	79	5.83584	7.18748	1.35163	0.0115299	0.323999	4.2081	17	7	10	5.95519	5.60991	5.85622	5.73052	5.96123	6.03937	5.69845	NaN	6.57295	6.47337	8.47116	8.25955	6.0816	6.085	6.17834	8.58801	9.00877	6.156
pr12811	Multivariate	N013A_GL0038796	N013A_GL0038796	no	yes	1	1	1	2.6524	199190000	13	6.58516	6.99395	0.408793	0.0174965	0.363778	1.3684	18	8	10	6.53489	6.68197	6.99329	6.57024	6.78701	6.1645	6.47417	6.47518	7.32777	6.46333	7.35353	6.49325	6.73842	7.51623	6.7881	7.10408	7.2929	6.8619
pr12900	Multivariate	N042A_GL0084559;DLF001_GL0002652	N042A_GL0084559;DLF001_GL0002652	no	yes	30	4	0	79.871	531850000	26	6.60849	7.29433	0.685837	0.0116644	0.323999	2.0546	14	5	9	NaN	NaN	6.47645	6.45283	7.00762	NaN	6.55496	6.55061	6.85099	6.78377	6.77819	7.70281	NaN	7.11072	7.12736	7.70007	7.46274	8.13232
pr13071	Multivariate	NLF009_GL0016975;718252.FP2_30210;BGI003A_GL0082822	NLF009_GL0016975;718252.FP2_30210	no	yes	12	12	7	169.79	1321900000	61	6.36939	7.64491	1.27551	0.0416586	0.446065	3.8224	10	5	5	NaN	NaN	7.09916	NaN	6.36581	5.99994	5.94042	6.44163	7.56648	NaN	NaN	7.12126	NaN	8.86477	NaN	NaN	8.50329	6.16873
pr13089	Multivariate	NLF014_GL0001973;V1.CD38-0_GL0089346	NLF014_GL0001973;V1.CD38-0_GL0089346	no	yes	5	1	1	5.3292	473540000	11	7.08113	7.63249	0.55136	0.0303486	0.409962	1.2927	10	4	6	NaN	NaN	NaN	7.01089	7.63681	NaN	6.6048	7.07203	NaN	NaN	7.41027	7.78866	NaN	7.28391	7.59368	7.80492	7.91351	NaN
pr13105	Multivariate	NLM003_GL0014164	NLM003_GL0014164	no	yes	21	4	1	72.963	1257100000	29	7.14121	7.74222	0.601013	0.0474168	0.46617	1.9862	15	7	8	6.75914	6.83846	7.41497	6.56184	7.28919	NaN	7.64514	7.47975	NaN	7.98658	7.65681	8.58339	6.72318	7.66288	7.12652	7.81157	8.38687	NaN
pr13205	Multivariate	NLM032_GL0020088;sp|P62805|H4_HUMAN;Fungitr.W0TH35.W0TH35_KLUMA;Fungitr.G8B882.G8B882_CANPC;Fungitr.C4XZM4.C4XZM4_CLAL4;Fungitr.A0A0H5CAE6.A0A0H5CAE6_CYBJA;Fungitr.N1PAQ9.N1PAQ9_YEASC;Fungitr.H0GC86.H0GC86_SACCK;Fungitr.G2W917.G2W917_YEASK;Fungitr.E7QBC8.E7QBC8_YEASZ;Fungitr.E7Q0U8.E7Q0U8_YEASB;Fungitr.E7NER0.E7NER0_YEASO;Fungitr.E7LR46.E7LR46_YEASV;Fungitr.E7KTN8.E7KTN8_YEASL;Fungitr.E7K9P7.E7K9…	NLM032_GL0020088;sp|P62805|H4_HUMAN	yes	yes	16	16	9	121.53	8224900000	272	7.05981	8.27562	1.2158	0.00646244	0.261258	4.0699	18	8	10	6.64184	8.77955	6.62548	8.20181	6.44626	6.39955	6.05687	7.32715	8.18287	7.56201	7.96451	8.84743	7.95149	9.2072	8.03651	7.1807	9.25506	8.5684
pr13527	Multivariate	O2.UC1-1_GL0008102;MH0128_GL0009655;T2D-142A_GL0092737	O2.UC1-1_GL0008102;MH0128_GL0009655;T2D-142A_GL0092737	no	yes	12	12	1	99.053	522060000	38	6.19525	7.11375	0.918495	0.0283745	0.409729	2.6004	13	6	7	6.29616	6.51568	NaN	6.51315	5.86132	NaN	6.03715	5.94805	6.41697	7.81879	7.24903	6.74726	NaN	8.57002	6.87503	NaN	6.11912	NaN
pr13568	Multivariate	V1.FI17_GL0228336;O2.UC1-2_GL0032362	V1.FI17_GL0228336;O2.UC1-2_GL0032362	no	yes	2	1	1	1.3473	51649000	7	6.03844	6.65973	0.621292	0.0238308	0.396916	1.5429	9	4	5	NaN	NaN	5.93022	6.04972	NaN	5.97197	6.20186	NaN	6.17577	NaN	6.30563	7.08711	NaN	6.69621	7.03395	NaN	NaN	NaN
pr1365	Multivariate	MH0325_GL0080230;717608.CLS_23650	MH0325_GL0080230;717608.CLS_23650	no	yes	6	4	3	7.8172	542660000	6	6.63404	7.41545	0.781409	0.00723657	0.277591	2.1257	14	7	7	6.66749	6.56788	6.41288	6.61658	6.65841	NaN	6.6216	6.89345	8.01753	7.52711	8.34096	NaN	NaN	7.01423	NaN	7.52915	6.64396	6.83522
pr138	Multivariate	158499257-stool1_revised_C1414953_1_gene71476	158499257-stool1_revised_C1414953_1_gene71476	no	yes	1	1	1	1.848	690870000	19	5.79459	7.31906	1.52447	0.000234022	0.0340872	4.3209	14	4	10	NaN	6.1052	NaN	5.73671	5.70385	NaN	NaN	5.6326	6.50809	6.5582	8.24748	7.3925	7.64532	7.75516	7.28174	7.41343	7.64565	6.74302
pr14316	Multivariate	O2.UC47-2_GL0002078;160603188-stool1_revised_C931651_1_gene93521;MH0336_GL0046844;MH0446_GL0154258;T2D-107A_GL0067180;BGI-27A_GL0069874	O2.UC47-2_GL0002078	no	yes	6	6	4	109.79	422700000	26	6.38596	7.45072	1.06475	0.00226343	0.170319	2.9169	12	7	5	6.26167	6.64212	6.77887	6.36539	6.318	6.15984	NaN	6.17586	7.06108	7.82342	8.32317	6.67214	NaN	7.37378	NaN	NaN	NaN	NaN
pr14630	Multivariate	tr|A0A087X0Q4|A0A087X0Q4_HUMAN;tr|A0A087WW87|A0A087WW87_HUMAN;sp|P01615|KVD28_HUMAN;sp|A0A075B6P5|KV228_HUMAN;sp|P01614|KVD40_HUMAN;sp|A0A075B6S6|KVD30_HUMAN	tr|A0A087X0Q4|A0A087X0Q4_HUMAN;tr|A0A087WW87|A0A087WW87_HUMAN;sp|P01615|KVD28_HUMAN;sp|A0A075B6P5|KV228_HUMAN;sp|P01614|KVD40_HUMAN;sp|A0A075B6S6|KVD30_HUMAN	yes	no	2	1	1	38.533	3425200000	72	7.80817	8.27664	0.468461	0.000187664	0.0287367	1.5682	18	8	10	7.72309	7.83593	7.95082	7.73431	7.8785	7.74116	7.85454	7.74705	8.16985	7.79431	8.56548	8.02251	8.07335	8.42732	8.58483	8.46255	8.45553	8.21061
pr14632	Multivariate	sp|A0A0A0MS15|HV349_HUMAN	sp|A0A0A0MS15|HV349_HUMAN	yes	no	6	4	3	9.7054	295900000	23	6.25994	7.0064	0.74646	0.0225012	0.390632	2.0807	15	6	9	6.1422	5.86767	6.65089	NaN	6.19546	6.34078	NaN	6.36265	6.6679	NaN	7.40456	6.04309	6.09896	6.57561	7.78052	7.37225	7.5722	7.54253
pr14633	Multivariate	sp|A0A0B4J1V0|HV315_HUMAN;tr|A0A0G2JN55|A0A0G2JN55_HUMAN	sp|A0A0B4J1V0|HV315_HUMAN	yes	no	10	10	6	29.381	3009100000	162	7.67213	8.24686	0.57473	1.40185e-06	0.000578257	1.9239	18	8	10	7.62489	7.68508	7.87509	7.53016	7.58555	7.63656	7.68186	7.75787	8.25411	7.89182	8.34258	8.01153	8.24465	8.08418	8.50178	8.33169	8.4587	8.34758
pr14635	Multivariate	sp|A0A0C4DH31|HV118_HUMAN	sp|A0A0C4DH31|HV118_HUMAN	yes	no	3	2	2	16.298	338070000	32	6.91796	7.24353	0.325566	0.00475974	0.238659	1.0291	17	7	10	6.54246	7.00578	7.02963	NaN	7.28037	6.96732	6.80099	6.79918	7.2552	7.12966	7.37284	6.85566	7.26271	7.18639	7.34815	7.38207	7.47724	7.16536
pr14660	Multivariate	sp|O15143|ARC1B_HUMAN;tr|C9J4Z7|C9J4Z7_HUMAN;tr|F8VXW2|F8VXW2_HUMAN;tr|C9JEY1|C9JEY1_HUMAN;tr|C9JQM8|C9JQM8_HUMAN;tr|C9JFG9|C9JFG9_HUMAN;tr|C9J6C8|C9J6C8_HUMAN;tr|C9JBJ7|C9JBJ7_HUMAN;tr|C9K057|C9K057_HUMAN;tr|C9JTT6|C9JTT6_HUMAN	sp|O15143|ARC1B_HUMAN;tr|C9J4Z7|C9J4Z7_HUMAN;tr|F8VXW2|F8VXW2_HUMAN;tr|C9JEY1|C9JEY1_HUMAN;tr|C9JQM8|C9JQM8_HUMAN;tr|C9JFG9|C9JFG9_HUMAN;tr|C9J6C8|C9J6C8_HUMAN;tr|C9JBJ7|C9JBJ7_HUMAN;tr|C9K057|C9K057_HUMAN	yes	no	4	4	4	8.0807	156250000	13	6.51435	7.01082	0.496471	0.0327081	0.414719	1.3061	11	4	7	6.78694	NaN	NaN	6.5024	6.50259	NaN	NaN	6.26548	NaN	NaN	NaN	7.19103	7.26567	7.00199	6.69663	6.41616	7.45897	7.04532
pr14662	Multivariate	sp|O15145|ARPC3_HUMAN;tr|F8VR50|F8VR50_HUMAN;tr|C9JZD1|C9JZD1_HUMAN	sp|O15145|ARPC3_HUMAN;tr|F8VR50|F8VR50_HUMAN;tr|C9JZD1|C9JZD1_HUMAN	yes	no	3	3	3	4.2076	219570000	12	6.68752	7.03764	0.350114	0.00746298	0.278556	1.2051	17	7	10	6.56635	6.52591	6.85651	6.55196	6.82168	NaN	6.89407	6.59618	6.84303	6.93723	6.53502	7.36001	7.20404	6.84015	7.25353	7.16584	6.90826	7.32928
pr14674	Multivariate	sp|O43707|ACTN4_HUMAN;sp|O43707-2|ACTN4_HUMAN;tr|F5GXS2|F5GXS2_HUMAN;sp|O43707-3|ACTN4_HUMAN;tr|H7C144|H7C144_HUMAN;sp|P35609-2|ACTN2_HUMAN;tr|G3V2X9|G3V2X9_HUMAN;tr|G3V2E8|G3V2E8_HUMAN;tr|K7EP19|K7EP19_HUMAN;tr|G3V5M4|G3V5M4_HUMAN;tr|K7EJH8|K7EJH8_HUMAN;tr|D6RH00|D6RH00_HUMAN;tr|F6THM6|F6THM6_HUMAN	sp|O43707|ACTN4_HUMAN;sp|O43707-2|ACTN4_HUMAN;tr|F5GXS2|F5GXS2_HUMAN;sp|O43707-3|ACTN4_HUMAN	yes	no	19	19	10	49.976	697550000	68	7.04158	7.48615	0.444562	0.0422536	0.450605	1.5483	17	7	10	7.11414	7.52537	NaN	6.29261	7.62311	6.79184	6.8488	7.0952	7.45291	7.60625	7.15116	7.62794	7.56225	7.1634	8.06911	6.79303	7.55837	7.87705
pr14685	Multivariate	sp|O75131|CPNE3_HUMAN;tr|A0A087WYQ3|A0A087WYQ3_HUMAN;tr|E5RHZ0|E5RHZ0_HUMAN;tr|A0A087WXR6|A0A087WXR6_HUMAN;tr|H0YB26|H0YB26_HUMAN;tr|A0A087WUS8|A0A087WUS8_HUMAN;tr|E5RFT7|E5RFT7_HUMAN	sp|O75131|CPNE3_HUMAN;tr|A0A087WYQ3|A0A087WYQ3_HUMAN;tr|E5RHZ0|E5RHZ0_HUMAN	yes	no	11	11	10	35.051	660820000	72	6.76465	7.61404	0.849385	7.52885e-06	0.00210474	2.7628	17	7	10	6.77805	6.90132	7.16684	6.90396	6.98812	NaN	6.39217	6.22209	7.42922	7.3927	7.40569	7.92449	7.5888	7.79209	7.64449	7.4659	7.8003	7.6967
pr14692	Multivariate	sp|O75594|PGRP1_HUMAN	sp|O75594|PGRP1_HUMAN	yes	no	6	6	6	280.58	3670200000	89	6.29821	7.97801	1.6798	0.000193604	0.0289051	5.2962	16	6	10	NaN	6.06826	NaN	6.66389	5.91533	6.81171	6.27462	6.05545	7.48669	6.94461	8.28979	8.98192	6.85448	9.09451	7.69537	7.81171	8.2351	8.38589
pr14711	Multivariate	sp|P00338|LDHA_HUMAN;sp|P00338-3|LDHA_HUMAN;sp|P00338-5|LDHA_HUMAN;sp|P00338-4|LDHA_HUMAN;sp|P00338-2|LDHA_HUMAN;tr|F5GXY2|F5GXY2_HUMAN;tr|F5GYU2|F5GYU2_HUMAN;tr|F5GXH2|F5GXH2_HUMAN;tr|A0A087WUM2|A0A087WUM2_HUMAN;sp|Q6ZMR3|LDH6A_HUMAN;tr|F5H5G7|F5H5G7_HUMAN;tr|A8MW50|A8MW50_HUMAN;tr|F5H245|F5H245_HUMAN;sp|P07195|LDHB_HUMAN	sp|P00338|LDHA_HUMAN;sp|P00338-3|LDHA_HUMAN;sp|P00338-5|LDHA_HUMAN;sp|P00338-4|LDHA_HUMAN;sp|P00338-2|LDHA_HUMAN	yes	no	12	12	11	34.759	1014500000	71	7.20406	7.66635	0.462289	0.0191003	0.371213	1.5475	18	8	10	7.54394	7.479	6.78172	7.06845	7.77562	6.69874	7.13481	7.15023	7.79335	7.67013	7.26574	7.87833	7.9093	7.52982	8.04988	6.82409	7.77134	7.97155
pr14718	Multivariate	sp|P00558|PGK1_HUMAN;sp|P00558-2|PGK1_HUMAN;sp|P07205|PGK2_HUMAN	sp|P00558|PGK1_HUMAN;sp|P00558-2|PGK1_HUMAN	yes	no	13	13	13	54.43	993780000	42	7.12306	7.74944	0.626376	0.0059403	0.258976	1.8538	16	7	9	7.46995	7.74498	6.49121	7.09909	7.238	NaN	6.67471	7.14351	8.1813	7.49073	7.03731	8.0412	7.64586	7.64488	7.89378	NaN	7.8642	7.9457
pr14719	Multivariate	sp|P00738|HPT_HUMAN;tr|A0A0C4DGL8|A0A0C4DGL8_HUMAN;tr|J3QR68|J3QR68_HUMAN;tr|H0Y300|H0Y300_HUMAN;sp|P00738-2|HPT_HUMAN;tr|J3QLC9|J3QLC9_HUMAN;tr|A0A087WU08|A0A087WU08_HUMAN;tr|H3BS21|H3BS21_HUMAN;sp|P00739|HPTR_HUMAN;sp|P00739-2|HPTR_HUMAN;tr|J3KTC3|J3KTC3_HUMAN;tr|J3KRH2|J3KRH2_HUMAN;tr|A0A0A0MRD9|A0A0A0MRD9_HUMAN;tr|J3KSV1|J3KSV1_HUMAN;tr|J3QQI8|J3QQI8_HUMAN;tr|H3BMJ7|H3BMJ7_HUMAN	sp|P00738|HPT_HUMAN;tr|A0A0C4DGL8|A0A0C4DGL8_HUMAN;tr|J3QR68|J3QR68_HUMAN;tr|H0Y300|H0Y300_HUMAN;sp|P00738-2|HPT_HUMAN;tr|J3QLC9|J3QLC9_HUMAN;tr|A0A087WU08|A0A087WU08_HUMAN	yes	no	14	14	14	29.067	559090000	54	6.50565	7.4127	0.907052	0.00752005	0.278942	2.6299	13	4	9	NaN	6.50711	6.49535	NaN	6.73165	NaN	6.2885	NaN	6.39754	7.26858	NaN	7.43808	7.53911	6.7815	8.07646	7.84446	7.6118	7.75679
pr14725	Multivariate	tr|A0A024R6I7|A0A024R6I7_HUMAN;sp|P01009|A1AT_HUMAN;tr|A0A0G2JRN3|A0A0G2JRN3_HUMAN;sp|P01009-2|A1AT_HUMAN;sp|P01009-3|A1AT_HUMAN;tr|G3V2B9|G3V2B9_HUMAN;tr|G3V5R8|G3V5R8_HUMAN;tr|G3V387|G3V387_HUMAN;tr|A0A0B4J278|A0A0B4J278_HUMAN;tr|G3V544|G3V544_HUMAN	tr|A0A024R6I7|A0A024R6I7_HUMAN;sp|P01009|A1AT_HUMAN;tr|A0A0G2JRN3|A0A0G2JRN3_HUMAN;sp|P01009-2|A1AT_HUMAN;sp|P01009-3|A1AT_HUMAN	yes	no	23	23	23	96.094	6323800000	259	7.97931	8.49448	0.515173	0.00379126	0.219819	1.7245	18	8	10	7.62602	8.1412	8.25749	8.21827	8.09279	7.94126	8.11998	7.43745	8.4876	7.72878	9.11388	8.5663	8.65023	8.60224	8.3471	8.4531	8.47497	8.52061
pr14727	Multivariate	sp|P01023|A2MG_HUMAN;tr|H0YFH1|H0YFH1_HUMAN;sp|P20742-2|PZP_HUMAN;sp|P20742|PZP_HUMAN;tr|F8W7L3|F8W7L3_HUMAN;CON__ENSEMBL:ENSBTAP00000024146	sp|P01023|A2MG_HUMAN	yes	no	27	27	27	93.7	2126500000	141	6.82874	8.03099	1.20224	2.3186e-05	0.00566291	4.0245	18	8	10	6.0958	6.58947	6.40712	7.41571	7.35835	6.89719	7.11207	6.75425	7.89371	7.47614	8.76145	8.45684	8.28475	8.18585	7.67098	7.58243	8.10006	7.89767
pr14728	Multivariate	sp|P01024|CO3_HUMAN;tr|M0QXZ3|M0QXZ3_HUMAN;CON__Q2UVX4;tr|M0R0Q9|M0R0Q9_HUMAN;tr|M0QYC8|M0QYC8_HUMAN	sp|P01024|CO3_HUMAN	yes	no	23	23	23	49.792	1032800000	77	6.85446	7.58659	0.73213	0.0128818	0.330172	2.4539	17	7	10	6.83394	8.16711	6.33933	7.24281	6.58644	6.40853	NaN	6.40305	7.31576	6.69224	7.94732	7.95088	8.04029	7.32154	7.43128	7.55278	7.87545	7.73836
pr14731	Multivariate	sp|P04432|KVD39_HUMAN;sp|P01597|KV139_HUMAN	sp|P04432|KVD39_HUMAN;sp|P01597|KV139_HUMAN	yes	no	3	3	2	65.567	297990000	38	6.50908	7.06203	0.552943	0.000676035	0.0823935	1.6984	16	6	10	6.38016	NaN	7.00992	NaN	6.53732	6.51746	6.18182	6.42784	6.69389	6.93286	7.22999	7.04669	7.06487	7.10673	7.2029	7.2545	7.38236	6.70548
pr14732	Multivariate	sp|P01599|KV117_HUMAN	sp|P01599|KV117_HUMAN	yes	no	4	4	2	39.229	308020000	25	6.60327	7.20906	0.605786	0.000489831	0.0650061	2.0279	18	8	10	6.32006	6.28387	6.64394	7.20374	6.68508	6.42215	6.68306	6.58431	6.87486	7.06134	7.82846	7.00958	7.16295	7.23787	6.85792	7.42935	7.43797	7.1903
pr14734	Multivariate	sp|P01602|KV105_HUMAN	sp|P01602|KV105_HUMAN	yes	no	3	3	3	8.8928	737780000	27	7.00396	7.49171	0.487754	0.00201626	0.159135	1.6328	18	8	10	6.87533	6.54375	7.49826	7.37612	7.02251	6.98627	6.67101	7.05843	7.54554	7.25866	7.83873	7.4865	7.52385	7.36508	7.05706	7.84288	7.41306	7.58575
pr14735	Multivariate	sp|P01619|KV320_HUMAN	sp|P01619|KV320_HUMAN	yes	no	5	5	2	97.385	4311300000	104	7.75931	8.37277	0.613458	3.83436e-05	0.00789613	2.0535	18	8	10	7.46923	7.46598	7.98336	7.67368	8.05622	7.9572	7.60028	7.86852	8.21309	8.1365	8.44373	8.11949	8.25785	8.21147	8.71956	8.69246	8.57887	8.35465
pr14736	Multivariate	sp|P01624|KV315_HUMAN;tr|A0A0C4DH90|A0A0C4DH90_HUMAN;tr|A0A0C4DH55|A0A0C4DH55_HUMAN;tr|A0A075B6H7|A0A075B6H7_HUMAN	sp|P01624|KV315_HUMAN;tr|A0A0C4DH90|A0A0C4DH90_HUMAN;tr|A0A0C4DH55|A0A0C4DH55_HUMAN	yes	no	3	2	1	76.809	2392800000	101	7.59097	8.13818	0.547213	3.97107e-06	0.00131751	1.8318	18	8	10	7.63495	7.24844	7.74277	7.69213	7.67489	7.71533	7.47508	7.54418	8.0032	7.83386	8.33776	8.10442	8.12476	8.01481	8.31112	8.26588	8.34301	8.04301
pr14738	Multivariate	sp|P01700|LV147_HUMAN	sp|P01700|LV147_HUMAN	yes	no	3	3	1	9.8396	393580000	22	6.78979	7.37941	0.589618	0.000559483	0.07109	1.6447	15	7	8	6.86564	NaN	6.854	6.66667	6.66638	6.7629	6.59555	7.1174	6.97985	NaN	7.07777	NaN	7.4634	7.38709	7.19518	7.54382	7.93627	7.45191
pr14744	Multivariate	sp|P01709|LV208_HUMAN	sp|P01709|LV208_HUMAN	yes	no	3	2	2	10.05	287760000	25	6.78927	7.16072	0.371444	0.040397	0.442322	1.1779	14	6	8	NaN	6.39867	6.75784	6.61113	6.82416	NaN	7.14311	7.00074	7.45823	6.65554	NaN	NaN	7.05664	6.73851	7.38169	7.38122	7.45888	7.15503
pr14747	Multivariate	sp|P01780|HV307_HUMAN;sp|P01763|HV348_HUMAN;sp|P01762|HV311_HUMAN;sp|A0A0B4J1V1|HV321_HUMAN	sp|P01780|HV307_HUMAN;sp|P01763|HV348_HUMAN;sp|P01762|HV311_HUMAN;sp|A0A0B4J1V1|HV321_HUMAN	yes	no	8	5	4	37.251	792360000	63	6.85009	7.58214	0.732059	0.000358219	0.0509353	2.4506	18	8	10	6.53453	6.91221	7.35765	7.14401	6.3229	7.14176	6.21147	7.17615	7.54897	7.16385	7.76934	7.32525	7.4457	7.50676	7.68973	8.02011	7.55542	7.79632
pr14749	Multivariate	sp|P01825|HV459_HUMAN;tr|A0A0C4DH41|A0A0C4DH41_HUMAN;sp|P06331|HV434_HUMAN;sp|P01824|HV439_HUMAN;tr|A0A0J9YWU9|A0A0J9YWU9_HUMAN;tr|A0A087WW49|A0A087WW49_HUMAN;tr|A0A075B6R2|A0A075B6R2_HUMAN;tr|A0A087WSY4|A0A087WSY4_HUMAN	sp|P01825|HV459_HUMAN;tr|A0A0C4DH41|A0A0C4DH41_HUMAN;sp|P06331|HV434_HUMAN;sp|P01824|HV439_HUMAN;tr|A0A0J9YWU9|A0A0J9YWU9_HUMAN	yes	no	3	3	3	108.89	524800000	49	6.88264	7.40998	0.527339	0.00617719	0.261258	1.7207	17	8	9	6.62678	6.6497	7.17435	6.57962	6.81771	7.21972	6.86584	7.1274	7.38586	6.68973	7.29999	6.98209	7.45761	NaN	7.89287	7.92564	7.64096	7.41506
pr14751	Multivariate	sp|P01834|IGKC_HUMAN;tr|A0A075B6H6|A0A075B6H6_HUMAN	sp|P01834|IGKC_HUMAN;tr|A0A075B6H6|A0A075B6H6_HUMAN	yes	no	17	17	17	323.31	85235000000	788	9.24903	9.68151	0.43247	2.37061e-05	0.00566291	1.4477	18	8	10	9.10185	9.21315	9.49929	9.34357	9.13938	9.38241	9.22076	9.09188	9.79946	9.30075	9.78297	9.51142	9.70701	9.69375	9.80303	9.82084	9.66242	9.73341
pr14752	Multivariate	sp|P01857|IGHG1_HUMAN;tr|A0A0A0MS08|A0A0A0MS08_HUMAN;tr|A0A0A0MS07|A0A0A0MS07_HUMAN	sp|P01857|IGHG1_HUMAN;tr|A0A0A0MS08|A0A0A0MS08_HUMAN;tr|A0A0A0MS07|A0A0A0MS07_HUMAN	yes	no	11	8	7	59.476	5312700000	119	7.36531	8.52783	1.16252	2.39845e-07	0.000143236	3.8915	18	8	10	7.23047	7.80242	6.91679	7.32366	7.74407	7.04696	7.66864	7.18946	8.54569	7.95949	8.75312	8.39044	8.78432	8.50744	8.40919	8.50469	8.71815	8.70582
pr14753	Multivariate	sp|P01859|IGHG2_HUMAN	sp|P01859|IGHG2_HUMAN	yes	no	14	14	5	136.19	10358000000	198	7.12565	8.74043	1.61477	2.66343e-06	0.000935649	5.4054	18	8	10	6.51697	7.8002	6.62807	7.4184	6.94298	6.23203	7.7787	7.68786	8.09909	8.51002	8.88945	8.70742	8.65476	8.59403	8.84795	8.93464	9.38185	8.78504
pr14755	Multivariate	tr|A0A087WYJ9|A0A087WYJ9_HUMAN;sp|P01871|IGHM_HUMAN;tr|A0A075B6N9|A0A075B6N9_HUMAN;sp|P01871-2|IGHM_HUMAN;tr|A0A1B0GUU9|A0A1B0GUU9_HUMAN;sp|P04220|MUCB_HUMAN	tr|A0A087WYJ9|A0A087WYJ9_HUMAN;sp|P01871|IGHM_HUMAN;tr|A0A075B6N9|A0A075B6N9_HUMAN;sp|P01871-2|IGHM_HUMAN;tr|A0A1B0GUU9|A0A1B0GUU9_HUMAN;sp|P04220|MUCB_HUMAN	yes	no	32	32	32	323.31	59357000000	1689	9.09359	9.46204	0.368453	0.00118789	0.114421	1.2334	18	8	10	8.80761	9.29804	9.28619	9.32434	8.98681	8.86743	9.0491	9.12917	9.4471	9.05084	9.5211	9.4327	9.60682	9.42127	9.73812	9.25452	9.53088	9.61705
pr14764	Multivariate	sp|P02743|SAMP_HUMAN	sp|P02743|SAMP_HUMAN	yes	no	7	7	7	34.521	891540000	56	6.55872	7.67741	1.11869	0.00286679	0.192365	2.2413	13	4	9	6.02313	7.13008	6.29028	NaN	6.79138	NaN	NaN	NaN	6.69217	NaN	8.20216	8.071	7.65798	8.2008	7.68362	7.22771	7.7117	7.64956
pr14767	Multivariate	sp|P02748|CO9_HUMAN;CON__Q3MHN2	sp|P02748|CO9_HUMAN	yes	no	6	6	6	10.499	243270000	16	6.52189	7.01473	0.49284	0.0188727	0.370749	1.5521	16	7	9	6.17386	7.09618	6.49308	6.22334	6.61828	NaN	6.5252	6.5233	6.65787	6.52449	7.47538	6.75626	7.16985	7.29732	7.39201	NaN	7.40031	6.45909
pr14769	Multivariate	sp|P02763|A1AG1_HUMAN;sp|P19652|A1AG2_HUMAN	sp|P02763|A1AG1_HUMAN	yes	no	13	13	13	109.76	7577000000	208	6.22363	8.47395	2.25031	8.48988e-08	6.3377e-05	6.7527	16	6	10	5.88118	6.4394	5.81778	6.4411	6.48873	NaN	NaN	6.27363	8.08164	7.80171	9.471	8.38151	8.56239	8.9821	8.36805	7.95859	8.54497	8.58751
pr14772	Multivariate	tr|E7ER44|E7ER44_HUMAN;sp|P02788|TRFL_HUMAN;tr|E7EQB2|E7EQB2_HUMAN;sp|P02788-2|TRFL_HUMAN;tr|C9JCF5|C9JCF5_HUMAN;CON__Q29443;CON__Q0IIK2	tr|E7ER44|E7ER44_HUMAN;sp|P02788|TRFL_HUMAN;tr|E7EQB2|E7EQB2_HUMAN;sp|P02788-2|TRFL_HUMAN	yes	no	86	86	86	323.31	82258000000	2054	7.63692	9.7306	2.09369	1.58186e-07	0.000104965	7.0086	18	8	10	7.17003	7.66072	8.17389	8.61947	7.41701	7.43868	6.35951	8.25602	9.49261	9.4422	9.92422	9.73754	9.99877	10.0375	9.43519	9.72904	9.85543	9.65349
pr14782	Multivariate	sp|P04075|ALDOA_HUMAN;tr|J3KPS3|J3KPS3_HUMAN;tr|H3BQN4|H3BQN4_HUMAN;sp|P04075-2|ALDOA_HUMAN;tr|H3BUH7|H3BUH7_HUMAN;tr|H3BPS8|H3BPS8_HUMAN;tr|H3BR68|H3BR68_HUMAN;tr|H3BMQ8|H3BMQ8_HUMAN;tr|H3BR04|H3BR04_HUMAN	sp|P04075|ALDOA_HUMAN;tr|J3KPS3|J3KPS3_HUMAN;tr|H3BQN4|H3BQN4_HUMAN;sp|P04075-2|ALDOA_HUMAN;tr|H3BUH7|H3BUH7_HUMAN;tr|H3BPS8|H3BPS8_HUMAN	yes	no	11	10	9	33.036	664660000	34	6.71495	7.47556	0.760607	0.00347452	0.219819	2.3739	17	7	10	6.74322	7.2843	6.20997	6.86416	7.25402	6.3894	NaN	6.25962	7.64457	7.60457	6.98839	7.69877	7.56726	7.22598	7.51528	6.55057	7.93956	8.02065
pr14783	Multivariate	sp|P04083|ANXA1_HUMAN;tr|Q5T3N1|Q5T3N1_HUMAN;tr|Q5T3N0|Q5T3N0_HUMAN;MH0167_GL0035805	sp|P04083|ANXA1_HUMAN	yes	no	37	37	37	323.31	11681000000	344	6.28556	8.66107	2.37551	4.25234e-07	0.000211625	7.952	18	8	10	6.02329	6.99442	5.54448	7.24541	5.80607	6.49632	5.72854	6.44592	8.12398	7.76866	7.79619	9.41207	8.90735	9.36438	8.49194	8.60481	9.22552	8.91576
pr14786	Multivariate	sp|P04179-4|SODM_HUMAN;tr|A0A0C4DFU1|A0A0C4DFU1_HUMAN;sp|P04179-2|SODM_HUMAN;tr|A0A0C4DFU2|A0A0C4DFU2_HUMAN;sp|P04179|SODM_HUMAN;tr|G8JLJ2|G8JLJ2_HUMAN;tr|F5H3C5|F5H3C5_HUMAN;tr|A0A0C4DG56|A0A0C4DG56_HUMAN;sp|P04179-3|SODM_HUMAN;tr|F5H4R2|F5H4R2_HUMAN;tr|F5GYZ5|F5GYZ5_HUMAN;T2D-57A_GL0140035	sp|P04179-4|SODM_HUMAN;tr|A0A0C4DFU1|A0A0C4DFU1_HUMAN;sp|P04179-2|SODM_HUMAN;tr|A0A0C4DFU2|A0A0C4DFU2_HUMAN;sp|P04179|SODM_HUMAN;tr|G8JLJ2|G8JLJ2_HUMAN;tr|F5H3C5|F5H3C5_HUMAN;tr|A0A0C4DG56|A0A0C4DG56_HUMAN;sp|P04179-3|SODM_HUMAN;tr|F5H4R2|F5H4R2_HUMAN;tr|F5GYZ5|F5GYZ5_HUMAN	yes	no	4	4	4	45.999	336290000	19	6.76017	7.32487	0.564704	0.00146201	0.134325	1.6007	15	5	10	NaN	7.11434	6.6945	NaN	NaN	6.35587	6.89207	6.74406	7.35052	7.21635	7.16182	7.55019	7.25397	7.77179	7.13972	6.9907	7.62035	7.19332
pr14789	Multivariate	sp|P04406-2|G3P_HUMAN;sp|P04406|G3P_HUMAN;tr|E7EUT5|E7EUT5_HUMAN	sp|P04406-2|G3P_HUMAN;sp|P04406|G3P_HUMAN;tr|E7EUT5|E7EUT5_HUMAN	yes	no	18	18	16	323.31	6705400000	317	8.0941	8.45943	0.365322	0.0414973	0.446048	1.2229	18	8	10	8.0291	7.95012	8.81284	7.97063	8.51518	7.88829	7.57799	8.00869	8.52901	8.25713	8.06517	8.713	9.11674	8.27873	8.49816	8.08572	8.55369	8.49692
pr14791	Multivariate	tr|A0A0A0MRZ8|A0A0A0MRZ8_HUMAN;sp|P04433|KV311_HUMAN	tr|A0A0A0MRZ8|A0A0A0MRZ8_HUMAN;sp|P04433|KV311_HUMAN	yes	no	5	5	4	38.507	3210600000	94	7.72522	8.24082	0.515593	0.000857635	0.0934845	1.6531	17	7	10	7.64242	7.35537	8.01653	NaN	7.86672	7.74279	7.77317	7.67957	7.7685	7.89179	8.32913	8.2824	8.17473	8.25888	8.40666	8.50345	8.71004	8.08261
pr14796	Multivariate	sp|P04839|CY24B_HUMAN	sp|P04839|CY24B_HUMAN	yes	no	11	11	11	46.553	1538100000	74	6.26261	7.77087	1.50826	7.19395e-06	0.00210474	5.0489	18	8	10	6.18099	6.4078	5.99317	6.76229	5.9912	6.64034	6.38991	5.73521	7.07671	7.05365	7.77237	8.41996	8.02465	8.0865	7.58431	6.99506	8.53846	8.15703
pr14798	Multivariate	sp|P04899|GNAI2_HUMAN;sp|P04899-4|GNAI2_HUMAN;sp|P04899-6|GNAI2_HUMAN;sp|P04899-3|GNAI2_HUMAN;sp|P04899-5|GNAI2_HUMAN;sp|P04899-2|GNAI2_HUMAN;sp|P63096|GNAI1_HUMAN;sp|P63096-2|GNAI1_HUMAN;sp|P11488|GNAT1_HUMAN;sp|P09471-2|GNAO_HUMAN;sp|P19087|GNAT2_HUMAN;sp|A8MTJ3|GNAT3_HUMAN;tr|A0A087WTB6|A0A087WTB6_HUMAN;tr|A2A2R6|A2A2R6_HUMAN;tr|H0Y7E8|H0Y7E8_HUMAN;tr|A0A087WZE5|A0A087WZE5_HUMAN;tr|F8WE78|F8WE…	sp|P04899|GNAI2_HUMAN;sp|P04899-4|GNAI2_HUMAN;sp|P04899-6|GNAI2_HUMAN;sp|P04899-3|GNAI2_HUMAN;sp|P04899-5|GNAI2_HUMAN;sp|P04899-2|GNAI2_HUMAN	yes	no	17	17	12	93.126	1162700000	70	6.71727	7.8062	1.08894	0.000399878	0.0542743	3.4996	16	7	9	6.71497	6.42144	7.57886	7.12833	7.10315	5.97333	NaN	6.10078	7.82237	7.46512	7.63101	7.94089	8.05411	7.55245	7.27779	NaN	8.18216	8.32993
pr14803	Multivariate	sp|P05090|APOD_HUMAN;tr|C9JF17|C9JF17_HUMAN;tr|C9JX71|C9JX71_HUMAN;O2.CD3-0-PT_GL0052048;V1.UC42-0_GL0160536;MH0442_GL0233805	sp|P05090|APOD_HUMAN;tr|C9JF17|C9JF17_HUMAN	yes	no	7	7	7	143.84	1081000000	57	7.18988	7.62516	0.435282	0.0299087	0.409962	1.4571	18	8	10	6.81994	7.69218	7.26982	7.49496	6.9662	7.1422	7.47159	6.66214	7.88464	6.9106	8.44428	7.64098	7.68172	7.864	7.54127	7.36877	7.32459	7.59075
pr14806	Multivariate	sp|P05109|S10A8_HUMAN;MH0396_GL0182104;556261.HMPREF0240_04500;REV__MH0257_GL0039174;REV__MH0233_GL0057674	sp|P05109|S10A8_HUMAN	yes	no	18	18	18	323.31	58705000000	689	7.64865	9.51709	1.86844	1.80494e-08	2.60631e-05	6.2546	18	8	10	7.10144	7.3883	7.82361	8.05964	7.19723	7.59082	7.7096	8.31859	9.30645	9.02551	9.98019	9.58103	9.46755	10.0116	9.3901	9.62556	9.77891	9.00402
pr14807	Multivariate	sp|P05141|ADT2_HUMAN;sp|P12236|ADT3_HUMAN;sp|P12235|ADT1_HUMAN;tr|V9GYG0|V9GYG0_HUMAN;sp|Q9H0C2|ADT4_HUMAN	sp|P05141|ADT2_HUMAN;sp|P12236|ADT3_HUMAN	yes	no	9	9	9	9.0582	433270000	22	6.96385	7.42258	0.458727	0.00282508	0.192365	1.5014	17	8	9	6.81864	7.3055	6.85116	7.04214	6.82925	6.65843	7.2994	6.90627	7.86617	7.6009	7.39855	7.52903	7.43069	7.61601	6.95066	NaN	7.3973	7.01389
pr14810	Multivariate	sp|P05164-2|PERM_HUMAN;sp|P05164|PERM_HUMAN;sp|P05164-3|PERM_HUMAN;tr|J3QSF7|J3QSF7_HUMAN	sp|P05164-2|PERM_HUMAN;sp|P05164|PERM_HUMAN;sp|P05164-3|PERM_HUMAN	yes	no	70	70	61	323.31	116890000000	1890	8.06199	9.76643	1.70444	2.75302e-07	0.000149464	5.7056	18	8	10	7.41711	8.61517	7.58669	8.63033	8.02185	7.75121	7.94733	8.52626	9.2746	9.26802	10.4876	9.71785	9.96218	10.1171	9.61613	9.69894	9.98632	9.53553
pr14818	Multivariate	sp|P06310|KV230_HUMAN	sp|P06310|KV230_HUMAN	yes	no	5	5	4	42.669	1782800000	97	7.57517	7.9868	0.411627	0.000922951	0.0984261	1.3779	18	8	10	7.41249	7.63094	7.94421	7.41941	7.4903	7.44174	7.69511	7.5672	8.2502	7.5251	8.07762	7.88567	7.87915	7.73109	8.30647	8.04871	8.05204	8.11197
pr14819	Multivariate	sp|P06312|KV401_HUMAN	sp|P06312|KV401_HUMAN	yes	no	5	5	5	39.721	1035100000	114	7.23926	7.69053	0.451268	0.0101189	0.300315	1.5106	18	8	10	7.20491	7.14148	7.66656	7.29303	7.08736	6.39992	7.54752	7.57334	7.90353	7.40021	7.61539	7.38691	7.48293	7.5298	8.03141	8.04961	7.6423	7.86323
pr14821	Multivariate	sp|P06702|S10A9_HUMAN	sp|P06702|S10A9_HUMAN	yes	no	21	21	21	323.31	157670000000	768	8.13154	9.98291	1.85137	6.54582e-08	6.3377e-05	6.1974	18	8	10	7.43905	7.97874	8.47116	8.57867	7.88388	7.54412	8.40878	8.74792	9.77158	9.53725	10.4346	9.96216	9.97333	10.5156	9.81261	10.1747	10.1663	9.48094
pr14824	Multivariate	sp|P06733|ENOA_HUMAN;sp|P06733-2|ENOA_HUMAN;tr|K7EM90|K7EM90_HUMAN;tr|F5H1C3|F5H1C3_HUMAN;tr|E5RI09|E5RI09_HUMAN;tr|E5RG95|E5RG95_HUMAN;tr|K7EPM1|K7EPM1_HUMAN;tr|K7EKN2|K7EKN2_HUMAN;tr|E5RGZ4|E5RGZ4_HUMAN;tr|F5H0C8|F5H0C8_HUMAN;sp|P13929-3|ENOB_HUMAN;sp|P09104-2|ENOG_HUMAN;sp|P13929-2|ENOB_HUMAN;sp|P13929|ENOB_HUMAN;sp|P09104|ENOG_HUMAN	sp|P06733|ENOA_HUMAN;sp|P06733-2|ENOA_HUMAN	yes	no	19	19	17	181.48	2866500000	188	7.69967	8.09971	0.400034	0.0292448	0.409729	1.3291	17	7	10	7.78524	7.80518	NaN	7.67391	8.21187	7.11886	7.6506	7.65205	8.04575	7.96243	7.86688	8.2816	8.42914	7.95159	8.48324	7.34299	8.20531	8.4281
pr14826	Multivariate	tr|K7EQ48|K7EQ48_HUMAN;sp|P06744|G6PI_HUMAN;sp|P06744-2|G6PI_HUMAN;tr|A0A0A0MTS2|A0A0A0MTS2_HUMAN;tr|A0A0J9YXP8|A0A0J9YXP8_HUMAN;tr|A0A0J9YX90|A0A0J9YX90_HUMAN;tr|A0A0J9YYH3|A0A0J9YYH3_HUMAN;tr|K7ENA0|K7ENA0_HUMAN;tr|K7EPY4|K7EPY4_HUMAN;tr|K7EP41|K7EP41_HUMAN;tr|K7ERC6|K7ERC6_HUMAN;tr|K7EIL4|K7EIL4_HUMAN;tr|K7ERK8|K7ERK8_HUMAN;tr|K7ELR7|K7ELR7_HUMAN;tr|K7ESF4|K7ESF4_HUMAN;CON__Q3ZBD7	tr|K7EQ48|K7EQ48_HUMAN;sp|P06744|G6PI_HUMAN;sp|P06744-2|G6PI_HUMAN;tr|A0A0A0MTS2|A0A0A0MTS2_HUMAN;tr|A0A0J9YXP8|A0A0J9YXP8_HUMAN;tr|A0A0J9YX90|A0A0J9YX90_HUMAN;tr|A0A0J9YYH3|A0A0J9YYH3_HUMAN	yes	no	7	7	7	87.275	983020000	62	7.05553	7.67068	0.615153	0.00193347	0.156037	2.0592	18	8	10	7.32172	6.91838	7.21551	6.74616	7.42333	6.73198	7.01724	7.06993	7.71675	7.36126	7.23264	7.85272	8.20828	7.76151	7.88381	6.8489	7.77046	8.07052
pr14832	Multivariate	sp|P07237|PDIA1_HUMAN;tr|H7BZ94|H7BZ94_HUMAN;tr|I3L398|I3L398_HUMAN;tr|I3L312|I3L312_HUMAN;tr|H0Y3Z3|H0Y3Z3_HUMAN;tr|I3L3U6|I3L3U6_HUMAN;tr|I3L0S0|I3L0S0_HUMAN;tr|I3NI03|I3NI03_HUMAN;tr|I3L514|I3L514_HUMAN;tr|I3L3P5|I3L3P5_HUMAN;tr|I3L1Y5|I3L1Y5_HUMAN	sp|P07237|PDIA1_HUMAN;tr|H7BZ94|H7BZ94_HUMAN;tr|I3L398|I3L398_HUMAN	yes	no	15	15	12	67.586	737310000	65	6.71017	7.67663	0.966466	4.41072e-05	0.00878027	2.9211	14	5	9	6.49784	7.1248	NaN	6.72385	NaN	NaN	6.32029	6.88405	7.8694	7.53324	7.19335	8.05454	7.4865	7.70315	7.6705	NaN	7.91903	7.66
pr14837	Multivariate	tr|Q5JP53|Q5JP53_HUMAN;sp|P07437|TBB5_HUMAN;sp|Q9BVA1|TBB2B_HUMAN;sp|Q13885|TBB2A_HUMAN;sp|Q13509|TBB3_HUMAN;tr|A0A0B4J269|A0A0B4J269_HUMAN;tr|K7ESM5|K7ESM5_HUMAN;tr|A0A075B736|A0A075B736_HUMAN;tr|Q5SQY0|Q5SQY0_HUMAN;sp|A6NNZ2|TBB8L_HUMAN;sp|Q9BUF5|TBB6_HUMAN;tr|G3V5W4|G3V5W4_HUMAN;tr|G3V2R8|G3V2R8_HUMAN;tr|G3V3R4|G3V3R4_HUMAN;tr|G3V2N6|G3V2N6_HUMAN	tr|Q5JP53|Q5JP53_HUMAN;sp|P07437|TBB5_HUMAN;sp|Q9BVA1|TBB2B_HUMAN;sp|Q13885|TBB2A_HUMAN;sp|Q13509|TBB3_HUMAN;tr|A0A0B4J269|A0A0B4J269_HUMAN	yes	no	12	12	3	35.493	671020000	57	7.01464	7.51328	0.498646	0.0363942	0.432165	1.6784	15	5	10	6.88001	7.64961	NaN	NaN	7.03173	NaN	6.68523	6.8266	7.59616	7.60389	6.84524	7.97904	7.51822	7.45923	7.80864	6.81003	7.62587	7.8865
pr14840	Multivariate	sp|P07737|PROF1_HUMAN;tr|K7EJ44|K7EJ44_HUMAN;CON__P02584;tr|I3L3D5|I3L3D5_HUMAN	sp|P07737|PROF1_HUMAN;tr|K7EJ44|K7EJ44_HUMAN	yes	no	11	11	11	36.089	1837800000	75	7.29951	7.90575	0.606242	0.0223917	0.389863	2.0294	18	8	10	7.40355	7.55772	6.78476	7.04056	7.79469	6.73645	7.57944	7.49888	7.73098	7.9558	7.79495	8.19429	8.25691	8.05219	8.09587	6.36571	8.31519	8.29559
pr14844	Multivariate	sp|P08133-2|ANXA6_HUMAN;sp|P08133|ANXA6_HUMAN;tr|E5RK69|E5RK69_HUMAN;tr|E7EMC6|E7EMC6_HUMAN;tr|E5RFF0|E5RFF0_HUMAN;tr|H0YC77|H0YC77_HUMAN;tr|E5RJF5|E5RJF5_HUMAN;tr|E5RI05|E5RI05_HUMAN;tr|E5RK63|E5RK63_HUMAN;tr|E5RJR0|E5RJR0_HUMAN;tr|E5RIU8|E5RIU8_HUMAN	sp|P08133-2|ANXA6_HUMAN;sp|P08133|ANXA6_HUMAN;tr|E5RK69|E5RK69_HUMAN;tr|E7EMC6|E7EMC6_HUMAN	yes	no	26	26	26	68.435	1660300000	107	6.60273	7.78259	1.17986	8.92321e-05	0.0156734	3.8247	17	7	10	6.72861	6.86361	6.25648	6.76825	NaN	6.41591	6.65158	6.53467	7.59577	6.95797	7.35892	8.26487	8.02333	8.30112	7.65131	7.03109	8.6157	8.02584
pr14849	Multivariate	sp|P08246|ELNE_HUMAN	sp|P08246|ELNE_HUMAN	yes	no	12	12	12	70.503	14940000000	152	6.69269	8.8932	2.2005	1.45242e-06	0.000578257	6.5711	16	6	10	5.86907	6.40262	6.69264	7.2885	NaN	NaN	6.20499	7.69834	8.36528	8.35336	8.7979	8.90446	9.36337	9.44946	8.64173	9.27175	9.29822	8.48643
pr14851	Multivariate	sp|P08311|CATG_HUMAN	sp|P08311|CATG_HUMAN	yes	no	23	23	23	323.31	22001000000	460	6.4522	9.08661	2.63441	7.9513e-08	6.3377e-05	8.8187	18	8	10	6.31245	6.91932	6.298	7.05687	5.33496	5.60156	6.4461	7.64831	8.18642	9.02502	8.53938	9.46823	9.47145	9.24371	9.00928	9.4687	9.45715	8.99672
pr14859	Multivariate	sp|P08758|ANXA5_HUMAN;tr|D6RBL5|D6RBL5_HUMAN;tr|E9PHT9|E9PHT9_HUMAN;tr|D6RBE9|D6RBE9_HUMAN	sp|P08758|ANXA5_HUMAN;tr|D6RBL5|D6RBL5_HUMAN;tr|E9PHT9|E9PHT9_HUMAN	yes	no	7	7	7	9.8111	368550000	29	6.86337	7.34716	0.483792	0.0372986	0.434205	1.1153	15	5	10	NaN	NaN	7.30803	7.23982	6.78345	NaN	6.18698	6.79853	7.78843	7.39534	6.82475	7.52611	7.31566	7.74623	6.73089	7.24373	7.49513	7.40531
pr14868	Multivariate	sp|P09525|ANXA4_HUMAN;tr|Q6P452|Q6P452_HUMAN;sp|P09525-2|ANXA4_HUMAN;tr|B4E1S2|B4E1S2_HUMAN	sp|P09525|ANXA4_HUMAN;tr|Q6P452|Q6P452_HUMAN;sp|P09525-2|ANXA4_HUMAN	yes	no	25	25	25	294.15	4604700000	207	7.97596	8.37539	0.399431	0.0133623	0.335106	1.3371	18	8	10	8.01582	8.25225	8.10009	7.90204	8.18806	7.1478	8.05576	8.14585	8.76016	8.52256	8.05285	8.15552	8.47868	8.58115	8.60266	7.96425	8.32329	8.31277
pr14879	Multivariate	sp|P0DMV8-2|HS71A_HUMAN;sp|P0DMV9|HS71B_HUMAN;sp|P0DMV8|HS71A_HUMAN;tr|A0A0G2JIW1|A0A0G2JIW1_HUMAN;tr|V9GZ37|V9GZ37_HUMAN;tr|Q53FA3|Q53FA3_HUMAN;sp|P34931|HS71L_HUMAN;MH0142_GL0062743	sp|P0DMV8-2|HS71A_HUMAN;sp|P0DMV9|HS71B_HUMAN;sp|P0DMV8|HS71A_HUMAN;tr|A0A0G2JIW1|A0A0G2JIW1_HUMAN;tr|V9GZ37|V9GZ37_HUMAN;tr|Q53FA3|Q53FA3_HUMAN;sp|P34931|HS71L_HUMAN	yes	no	8	7	5	17.782	363280000	31	6.80177	7.21528	0.413512	0.025411	0.40093	1.344	16	6	10	6.63062	7.36579	NaN	6.71858	6.69466	NaN	6.60372	6.79727	7.30346	7.42775	6.77831	7.50944	7.54773	7.06315	7.10312	6.54738	7.50554	7.36696
pr14887	Multivariate	sp|P11021|GRP78_HUMAN;Fungitr.W0TAL8.W0TAL8_KLUMA	sp|P11021|GRP78_HUMAN	yes	no	15	15	14	59.251	996870000	87	6.67203	7.62203	0.949994	0.000833902	0.0934845	3.1801	18	8	10	6.45723	7.4408	6.36845	6.51585	6.6122	6.39623	6.69699	6.8885	8.02567	7.58817	7.32162	8.12064	7.42275	7.88968	7.80955	6.20976	8.15818	7.67423
pr14890	Multivariate	sp|P11215|ITAM_HUMAN;sp|P11215-2|ITAM_HUMAN;sp|Q13349|ITAD_HUMAN;sp|P20702|ITAX_HUMAN;tr|H3BN02|H3BN02_HUMAN	sp|P11215|ITAM_HUMAN;sp|P11215-2|ITAM_HUMAN	yes	no	25	25	25	249.83	2038400000	190	6.20001	7.98474	1.78474	4.68839e-06	0.00147363	5.3911	15	5	10	5.98093	6.438	NaN	6.68576	NaN	NaN	6.15137	5.74398	7.32187	7.20322	7.9512	8.19081	8.479	8.30632	7.84243	7.71049	8.37559	8.46653
pr14893	Multivariate	sp|P11279|LAMP1_HUMAN;sp|P11279-2|LAMP1_HUMAN	sp|P11279|LAMP1_HUMAN;sp|P11279-2|LAMP1_HUMAN	yes	no	2	2	2	4.2726	210790000	23	6.60569	7.08999	0.484302	0.000842828	0.0934845	1.5153	16	6	10	6.76328	6.8262	NaN	6.42498	NaN	6.46888	6.72314	6.42768	7.19382	7.00445	7.32822	7.04949	7.28596	7.14731	7.11651	6.4933	7.27903	7.00186
pr14900	Multivariate	sp|P12429|ANXA3_HUMAN;tr|D6RA82|D6RA82_HUMAN;tr|D6RFG5|D6RFG5_HUMAN;tr|D6RCA8|D6RCA8_HUMAN;tr|D6RAZ8|D6RAZ8_HUMAN;tr|D6RFJ9|D6RFJ9_HUMAN;MH0302_GL0050030	sp|P12429|ANXA3_HUMAN;tr|D6RA82|D6RA82_HUMAN;tr|D6RFG5|D6RFG5_HUMAN	yes	no	24	24	24	220.24	3251400000	198	6.15986	8.27925	2.11939	2.51517e-09	6.20675e-06	6.7942	17	7	10	6.73433	6.27075	5.9278	6.28158	6.07686	5.83913	NaN	5.98858	8.42377	7.66245	7.8066	8.70756	8.30088	8.67989	8.09433	8.47035	8.62873	8.01799
pr14902	Multivariate	sp|P12724|ECP_HUMAN	sp|P12724|ECP_HUMAN	yes	no	9	9	9	164.66	11482000000	382	8.19173	8.69203	0.500302	0.0330232	0.415265	1.6748	18	8	10	7.40018	8.41243	7.64747	9.17949	8.4861	7.63997	8.21171	8.55651	8.34435	8.29283	9.19181	8.87173	8.56545	8.98534	8.54989	8.56489	8.98089	8.57316
pr14918	Multivariate	sp|P13796|PLSL_HUMAN;sp|P13796-2|PLSL_HUMAN;tr|Q5TBN3|Q5TBN3_HUMAN;tr|Q5TBN5|Q5TBN5_HUMAN	sp|P13796|PLSL_HUMAN	yes	no	17	15	11	68.496	1293900000	83	6.56921	7.60427	1.03506	0.00151213	0.135708	3.3441	17	7	10	6.42457	6.87056	6.33648	6.3676	7.19651	6.05542	NaN	6.73331	7.08066	6.88984	7.42742	8.38746	7.85577	7.76118	8.11687	6.45688	7.85485	8.21173
pr14928	Multivariate	sp|P14555|PA2GA_HUMAN	sp|P14555|PA2GA_HUMAN	yes	no	12	12	12	121.21	3018100000	190	7.75154	8.17473	0.42319	0.0426316	0.453018	1.4166	18	8	10	7.96399	7.91453	8.1522	7.99265	7.79378	6.60497	7.49282	8.09743	8.3774	8.02588	8.25464	7.42062	8.40768	8.33706	8.45746	8.01064	8.23967	8.2163
pr14929	Multivariate	sp|P14618|KPYM_HUMAN;sp|P14618-2|KPYM_HUMAN;tr|H3BTN5|H3BTN5_HUMAN;tr|H3BQ34|H3BQ34_HUMAN;tr|B4DNK4|B4DNK4_HUMAN;sp|P14618-3|KPYM_HUMAN;tr|H3BT25|H3BT25_HUMAN;tr|H3BUW1|H3BUW1_HUMAN;tr|H3BTJ2|H3BTJ2_HUMAN;tr|H3BR70|H3BR70_HUMAN;tr|H3BU13|H3BU13_HUMAN;tr|H3BN34|H3BN34_HUMAN;tr|H3BQZ3|H3BQZ3_HUMAN	sp|P14618|KPYM_HUMAN;sp|P14618-2|KPYM_HUMAN;tr|H3BTN5|H3BTN5_HUMAN;tr|H3BQ34|H3BQ34_HUMAN;tr|B4DNK4|B4DNK4_HUMAN;sp|P14618-3|KPYM_HUMAN	yes	no	12	12	12	58.433	713140000	53	6.66136	7.44923	0.787873	0.00422931	0.22609	2.6277	17	7	10	6.85915	7.22981	6.52621	5.8579	7.19399	NaN	6.50329	6.45918	6.69956	7.36252	7.16797	8.01841	7.81329	7.30253	7.50549	6.78986	7.96095	7.87177
pr14930	Multivariate	sp|P14625|ENPL_HUMAN;tr|Q96GW1|Q96GW1_HUMAN;tr|H0YIV0|H0YIV0_HUMAN;tr|F8W026|F8W026_HUMAN;sp|Q58FF3|ENPLL_HUMAN	sp|P14625|ENPL_HUMAN	yes	no	11	11	11	15.49	448980000	31	6.62967	7.20745	0.577781	0.030244	0.409962	1.8517	17	7	10	6.23411	6.61631	6.74111	6.94308	7.12995	NaN	6.47211	6.271	7.86233	7.72983	6.50862	7.75856	6.8024	7.54894	6.73461	6.37729	7.68091	7.071
pr14937	Multivariate	sp|P15153|RAC2_HUMAN;tr|B1AH77|B1AH77_HUMAN;tr|B1AH80|B1AH80_HUMAN;tr|B1AH78|B1AH78_HUMAN	sp|P15153|RAC2_HUMAN;tr|B1AH77|B1AH77_HUMAN;tr|B1AH80|B1AH80_HUMAN;tr|B1AH78|B1AH78_HUMAN	yes	no	12	12	6	21.167	904400000	80	7.23543	7.61646	0.381032	0.0291121	0.409729	1.2755	18	8	10	7.56556	7.45228	6.49602	7.36485	7.73172	6.64364	7.30728	7.32212	7.59728	7.58938	7.42719	7.78937	7.8531	7.50931	7.72049	7.11079	7.70691	7.86083
pr14947	Multivariate	sp|P17213|BPI_HUMAN;tr|H0Y738|H0Y738_HUMAN	sp|P17213|BPI_HUMAN	yes	no	15	15	15	139.2	1501100000	103	6.38149	7.53381	1.15232	0.0058315	0.258976	3.6013	15	5	10	NaN	6.27752	6.25556	6.74691	NaN	NaN	6.21854	6.40893	7.13341	6.12753	7.29877	7.99939	7.89998	8.67049	7.18797	6.97033	8.45199	7.5983
pr14952	Multivariate	sp|P18669|PGAM1_HUMAN;sp|P15259|PGAM2_HUMAN;MH0433_GL0008820;MH0131_GL0105904;V1.FI17_GL0220526;O2.UC24-2_GL0107987;V1.FI31_GL0049561;MH0262_GL0050830;V1.UC42-0_GL0062203;V1.CD7-0-PN_GL0036952;MH0047_GL0021823;MH0234_GL0073143;V1.CD18-3_GL0069274;O2.CD2-0_GL0014245;MH0357_GL0123286;MH0012_GL0115418;764143897-stool1_revised_scaffold32722_1_gene44956;MH0430_GL0110163;V1.UC25-0_GL0109259;V1.FI10_GL0…	sp|P18669|PGAM1_HUMAN;sp|P15259|PGAM2_HUMAN	yes	no	7	7	6	29.343	386960000	25	6.7208	7.2379	0.517102	0.00685835	0.274886	1.731	18	8	10	6.88527	6.91263	6.68225	6.77111	7.26283	6.10921	6.61151	6.53161	7.13777	7.17339	6.85437	7.46867	7.3423	7.14724	7.69889	6.52646	7.30591	7.72404
pr14959	Multivariate	sp|P20160|CAP7_HUMAN;tr|A0A087WXP0|A0A087WXP0_HUMAN	sp|P20160|CAP7_HUMAN	yes	no	6	6	6	121.81	8429500000	244	6.1429	8.67373	2.53083	3.11793e-09	6.20675e-06	8.1144	17	7	10	NaN	6.30576	6.63409	6.37482	5.61928	5.73503	5.66147	6.66985	7.92686	8.21964	8.94809	8.38146	8.85753	9.11314	8.77072	8.71869	9.10281	8.69834
pr14961	Multivariate	tr|A0A087WWY3|A0A087WWY3_HUMAN;tr|Q5HY54|Q5HY54_HUMAN;tr|Q60FE5|Q60FE5_HUMAN;sp|P21333-2|FLNA_HUMAN;sp|P21333|FLNA_HUMAN;tr|F8WE98|F8WE98_HUMAN;sp|Q14315-2|FLNC_HUMAN;sp|Q14315|FLNC_HUMAN	tr|A0A087WWY3|A0A087WWY3_HUMAN;tr|Q5HY54|Q5HY54_HUMAN;tr|Q60FE5|Q60FE5_HUMAN;sp|P21333-2|FLNA_HUMAN;sp|P21333|FLNA_HUMAN	yes	no	18	18	16	33.256	631340000	49	6.76433	7.38004	0.615704	0.0242936	0.396916	1.9472	16	6	10	6.53029	NaN	7.08881	NaN	6.82564	6.53203	6.71032	6.89891	6.82559	6.6085	6.99146	7.88756	7.86418	8.04801	7.22458	6.78669	8.09279	7.47098
pr14975	Multivariate	sp|P23083|HV102_HUMAN	sp|P23083|HV102_HUMAN	yes	no	4	4	3	20.009	325650000	20	6.76005	7.21975	0.459705	0.00328966	0.213542	1.543	17	7	10	6.78803	6.99833	6.72724	NaN	6.75606	6.91681	6.43246	6.70141	7.60712	6.63635	7.23528	6.94416	7.23009	7.01511	7.11697	7.62901	7.5178	7.26564
pr14976	Multivariate	sp|P23284|PPIB_HUMAN;MH0447_GL0310930;MH0206_GL0060624	sp|P23284|PPIB_HUMAN	yes	no	4	4	4	8.2531	259540000	12	6.75031	7.17187	0.421558	0.0106762	0.308012	1.0343	14	5	9	NaN	NaN	6.74853	NaN	6.81147	6.515	6.86731	6.80926	7.41954	7.38523	6.75416	7.40922	6.89285	7.42904	6.84308	NaN	7.41106	7.00264
pr14979	Multivariate	tr|U3KPS2|U3KPS2_HUMAN;sp|P24158|PRTN3_HUMAN	tr|U3KPS2|U3KPS2_HUMAN;sp|P24158|PRTN3_HUMAN	yes	no	7	7	7	114.74	14309000000	207	7.01975	8.91723	1.89748	1.46487e-10	8.7482e-07	6.0855	17	7	10	6.60294	7.1358	7.21775	7.33947	NaN	7.0545	6.76828	7.01953	8.62404	8.58458	9.3175	8.99488	8.86967	9.14255	8.71641	8.9419	9.20151	8.77926
pr14985	Multivariate	sp|P26038|MOES_HUMAN	sp|P26038|MOES_HUMAN	yes	no	20	11	9	35.08	439420000	24	6.86865	7.33141	0.462757	0.0171478	0.363778	1.3703	14	5	9	NaN	6.85002	6.89023	6.80485	NaN	6.85385	NaN	6.94431	NaN	7.03559	7.02169	7.74821	6.95095	7.45797	7.12349	7.06479	7.69674	7.88326
pr14986	Multivariate	sp|P27105|STOM_HUMAN;sp|P27105-2|STOM_HUMAN;tr|F8VSL7|F8VSL7_HUMAN;sp|Q8TAV4-2|STML3_HUMAN;sp|Q8TAV4|STML3_HUMAN	sp|P27105|STOM_HUMAN	yes	no	17	17	17	232.37	7432300000	326	7.93471	8.56819	0.633484	3.40237e-05	0.00725676	2.1206	18	8	10	7.87262	7.82163	7.88494	7.93353	8.37643	7.86802	7.84439	7.87611	8.46506	8.04403	8.97485	8.69146	8.73876	8.52996	8.58834	8.2276	8.71321	8.70867
pr14989	Multivariate	sp|P27797|CALR_HUMAN;tr|K7EJB9|K7EJB9_HUMAN;tr|K7EL50|K7EL50_HUMAN	sp|P27797|CALR_HUMAN;tr|K7EJB9|K7EJB9_HUMAN	yes	no	6	6	6	34.041	436470000	40	6.42813	7.35259	0.92446	0.0035895	0.219819	2.6295	14	4	10	6.1829	6.90149	NaN	NaN	NaN	NaN	6.19923	6.42888	7.42627	7.59194	6.72745	7.8249	7.08693	7.84355	7.35989	6.47195	7.72082	7.47216
pr14992	Multivariate	sp|P28066|PSA5_HUMAN;sp|P28066-2|PSA5_HUMAN	sp|P28066|PSA5_HUMAN;sp|P28066-2|PSA5_HUMAN	yes	no	2	2	2	11.114	86827000	9	6.45202	6.90458	0.452563	0.00516514	0.25025	1.1062	10	4	6	6.60576	6.52497	NaN	NaN	NaN	6.42045	6.25689	NaN	6.93928	6.87637	6.91409	NaN	7.23997	NaN	NaN	NaN	6.84417	6.61357
pr14995	Multivariate	sp|P28799|GRN_HUMAN;tr|K7EKL3|K7EKL3_HUMAN;sp|P28799-3|GRN_HUMAN;tr|K7EQ05|K7EQ05_HUMAN;sp|P28799-2|GRN_HUMAN;tr|K7EQI0|K7EQI0_HUMAN;tr|K7EMR1|K7EMR1_HUMAN	sp|P28799|GRN_HUMAN;tr|K7EKL3|K7EKL3_HUMAN;sp|P28799-3|GRN_HUMAN;tr|K7EQ05|K7EQ05_HUMAN;sp|P28799-2|GRN_HUMAN;tr|K7EQI0|K7EQI0_HUMAN	yes	no	4	4	4	30.042	336460000	14	6.61697	7.11721	0.500238	0.0376626	0.43505	1.6896	17	7	10	6.33955	6.48177	6.59008	6.89522	6.72189	NaN	7.12623	6.16403	6.72784	6.3358	6.67809	7.27561	7.73905	7.1835	6.59343	7.66246	7.71914	7.25715
pr14998	Multivariate	sp|P29401|TKT_HUMAN;sp|P29401-2|TKT_HUMAN;tr|A0A0B4J1R6|A0A0B4J1R6_HUMAN;tr|E9PFF2|E9PFF2_HUMAN;tr|F8W888|F8W888_HUMAN	sp|P29401|TKT_HUMAN;sp|P29401-2|TKT_HUMAN;tr|A0A0B4J1R6|A0A0B4J1R6_HUMAN	yes	no	17	17	17	69.216	1357900000	103	6.82311	7.81716	0.994049	8.00644e-05	0.0144892	3.3276	18	8	10	6.47672	7.25749	6.93698	7.18571	7.00796	6.35503	6.36341	7.0016	8.06826	7.4593	7.33407	8.33353	8.16379	7.72718	7.91862	7.03262	8.19786	7.93639
pr15005	Multivariate	sp|P30101|PDIA3_HUMAN	sp|P30101|PDIA3_HUMAN	yes	no	15	15	11	36.874	1017000000	105	6.60568	7.83403	1.22835	2.60692e-05	0.00598789	3.9974	17	8	9	5.83802	7.42726	6.44479	6.44685	6.4397	6.12103	6.94637	7.18141	8.26002	8.00048	7.30801	8.06285	7.63681	7.91914	7.73572	NaN	7.9839	7.59936
pr15006	Multivariate	sp|P30453|1A34_HUMAN;sp|P30459|1A74_HUMAN;sp|P16189|1A31_HUMAN	sp|P30453|1A34_HUMAN;sp|P30459|1A74_HUMAN;sp|P16189|1A31_HUMAN	yes	no	18	18	0	201.82	1025600000	79	6.77264	7.52858	0.755937	0.0115006	0.323999	2.5305	18	8	10	6.54307	7.42475	6.28255	6.52421	7.17534	6.1456	7.17222	6.91335	8.20385	7.62772	6.57031	7.30066	8.51076	7.61453	7.94149	6.59002	7.39853	7.52789
pr15011	Multivariate	tr|B1AH87|B1AH87_HUMAN;sp|P30536|TSPO_HUMAN	tr|B1AH87|B1AH87_HUMAN;sp|P30536|TSPO_HUMAN	yes	no	2	2	2	47.729	512960000	12	6.67171	7.46121	0.789497	0.000531634	0.0690199	2.1463	15	5	10	6.34984	6.69755	6.57838	NaN	NaN	NaN	6.7961	6.93667	7.6858	6.93244	7.50462	7.64888	7.61809	8.04708	7.26569	6.92936	7.63216	7.34793
pr15013	Multivariate	sp|P30740|ILEU_HUMAN;sp|P30740-2|ILEU_HUMAN;tr|C9J7N5|C9J7N5_HUMAN;sp|P50453|SPB9_HUMAN	sp|P30740|ILEU_HUMAN;sp|P30740-2|ILEU_HUMAN	yes	no	13	13	12	36.905	957390000	76	7.14705	7.66248	0.515429	0.00137934	0.12871	1.7254	18	8	10	6.81859	7.23744	7.57386	7.34209	7.23383	6.81495	7.38725	6.76839	7.89859	7.23842	8.03104	7.60483	7.89836	7.61606	7.63169	7.25377	7.76298	7.68903
pr15015	Multivariate	sp|P31146|COR1A_HUMAN;tr|H3BRY3|H3BRY3_HUMAN;tr|H3BTU6|H3BTU6_HUMAN;tr|H3BRJ0|H3BRJ0_HUMAN;tr|H3BNA2|H3BNA2_HUMAN;tr|H3BU76|H3BU76_HUMAN;tr|H3BSL1|H3BSL1_HUMAN	sp|P31146|COR1A_HUMAN;tr|H3BRY3|H3BRY3_HUMAN	yes	no	13	13	13	45.033	768550000	51	6.57052	7.45364	0.883124	0.00269633	0.191696	2.794	16	6	10	NaN	6.42328	NaN	6.7939	6.72774	6.40425	6.70894	6.365	7.00621	6.8869	7.33445	8.10486	7.82138	7.49901	7.27547	6.45752	8.16773	7.98288
pr15020	Multivariate	sp|P31949|S10AB_HUMAN	sp|P31949|S10AB_HUMAN	yes	no	2	2	2	4.2812	555400000	23	6.75144	7.60041	0.848975	7.75356e-06	0.00210474	2.435	15	7	8	NaN	6.47336	7.06092	6.74412	7.07295	6.50436	6.57885	6.82552	7.438	NaN	7.23661	7.599	7.59907	7.50116	7.89096	NaN	7.82451	7.714
pr15021	Multivariate	sp|P31997|CEAM8_HUMAN	sp|P31997|CEAM8_HUMAN	yes	no	6	5	5	76.963	977650000	37	6.35365	7.68244	1.32879	4.72113e-05	0.00909504	3.7344	15	5	10	5.97739	6.31881	6.31249	6.61352	NaN	NaN	NaN	6.54605	7.56916	6.96374	8.19967	7.49415	7.92072	8.19413	7.15966	7.22484	8.05003	8.04833
pr15023	Multivariate	sp|P32320|CDD_HUMAN	sp|P32320|CDD_HUMAN	yes	no	5	5	5	27.552	482430000	32	6.55089	7.33469	0.783797	0.00102634	0.105678	2.5097	17	7	10	6.43151	6.52358	7.17435	NaN	6.78666	6.36986	6.0571	6.5132	6.72119	6.86704	7.96834	7.65129	7.53179	7.59313	6.92012	7.2418	7.71335	7.13887
pr15029	Multivariate	sp|P35579|MYH9_HUMAN;sp|P35579-2|MYH9_HUMAN;tr|Q5BKV1|Q5BKV1_HUMAN;sp|P35749-4|MYH11_HUMAN;sp|P35749-3|MYH11_HUMAN;sp|P35749|MYH11_HUMAN;sp|P35749-2|MYH11_HUMAN;tr|B1AH99|B1AH99_HUMAN	sp|P35579|MYH9_HUMAN;sp|P35579-2|MYH9_HUMAN	yes	no	37	37	35	125.07	1064100000	63	6.47912	7.44113	0.962005	0.00105246	0.10653	3.2203	18	8	10	6.47385	6.97751	6.31012	5.98694	6.86433	6.3796	6.36627	6.47438	7.4129	7.05869	6.98702	8.60565	7.46436	6.81327	7.78417	6.59776	7.53974	8.14774
pr15055	Multivariate	tr|B1AK87|B1AK87_HUMAN;sp|P47756-2|CAPZB_HUMAN;sp|P47756|CAPZB_HUMAN;tr|B1AK88|B1AK88_HUMAN;tr|B1AK85|B1AK85_HUMAN	tr|B1AK87|B1AK87_HUMAN;sp|P47756-2|CAPZB_HUMAN;sp|P47756|CAPZB_HUMAN;tr|B1AK88|B1AK88_HUMAN;tr|B1AK85|B1AK85_HUMAN	yes	no	2	2	2	3.8137	111830000	7	6.47125	6.77866	0.307415	0.0317232	0.412992	1.0169	15	5	10	6.5601	6.32079	NaN	NaN	6.56233	NaN	6.50757	6.40545	6.50866	6.85783	6.44365	7.07332	6.85979	6.82133	6.97257	6.28017	6.933	7.03631
pr15072	Multivariate	sp|P50995-2|ANX11_HUMAN;sp|P50995|ANX11_HUMAN;tr|H0Y6E1|H0Y6E1_HUMAN	sp|P50995-2|ANX11_HUMAN;sp|P50995|ANX11_HUMAN	yes	no	19	18	18	165.71	2139200000	162	7.44405	8.0672	0.623147	0.000956707	0.100236	2.086	18	8	10	7.47512	7.79816	7.56699	7.44476	7.68462	6.37891	7.6456	7.55828	8.19106	8.07609	7.80295	8.16304	8.20388	8.31612	8.00881	7.74107	8.18971	7.97928
pr15098	Multivariate	sp|P59666|DEF3_HUMAN	sp|P59666|DEF3_HUMAN	yes	no	9	9	5	32.333	77664000000	422	8.34323	9.71447	1.37124	2.18211e-08	2.60631e-05	4.5902	18	8	10	7.7584	8.38182	8.39797	8.63903	8.31353	8.26968	8.72351	8.2619	9.50204	9.05664	9.81533	9.89567	9.90406	10.0065	9.54995	9.82767	9.85546	9.73136
pr15116	Multivariate	sp|P61626|LYSC_HUMAN;tr|F8VV32|F8VV32_HUMAN;tr|A0A0B4J259|A0A0B4J259_HUMAN	sp|P61626|LYSC_HUMAN;tr|F8VV32|F8VV32_HUMAN;tr|A0A0B4J259|A0A0B4J259_HUMAN	yes	no	18	18	18	323.31	20658000000	221	8.03798	9.00004	0.962056	0.00281027	0.192365	3.2205	18	8	10	7.05599	7.8236	8.76876	8.5289	7.00013	7.63588	8.57995	8.91066	8.44458	8.5799	8.76099	9.09458	9.16776	9.44641	8.70074	9.13248	9.56559	9.10738
pr15117	Multivariate	tr|H0YLF3|H0YLF3_HUMAN;tr|F5H6I0|F5H6I0_HUMAN;sp|P61769|B2MG_HUMAN	tr|H0YLF3|H0YLF3_HUMAN;tr|F5H6I0|F5H6I0_HUMAN;sp|P61769|B2MG_HUMAN	yes	no	1	1	1	2.6554	414740000	16	6.73317	7.38627	0.653109	0.0071004	0.277591	1.8258	15	5	10	NaN	6.99503	6.18067	NaN	7.08877	NaN	6.90623	6.49513	7.86015	7.45512	7.05652	7.22554	7.87999	7.40821	7.64094	6.65091	7.26597	7.41939
pr15122	Multivariate	sp|P62328|TYB4_HUMAN	sp|P62328|TYB4_HUMAN	yes	no	5	5	5	73.302	496130000	34	6.50942	7.35037	0.840956	0.00166572	0.143526	2.786	15	6	9	6.26093	6.73197	NaN	6.65078	6.52333	NaN	6.40333	6.48618	6.63935	7.52996	6.66942	7.65253	7.20677	7.25365	7.20777	NaN	8.00668	7.98725
pr1513	Multivariate	763820215-stool1_revised_scaffold2303_1_gene16840;MH0012_GL0039449;N040A_GL0038424;MH0128_GL0051795;T2D-11A_GL0149360;NOF013_GL0066118;158458797-stool1_revised_scaffold33505_1_gene72818;MH0415_GL0030309;V1.FI12_GL0155778;158458797-stool1_revised_scaffold31086_1_gene59405;MH0372_GL0087619;O2.UC48-1_GL0171867	763820215-stool1_revised_scaffold2303_1_gene16840;MH0012_GL0039449;N040A_GL0038424;MH0128_GL0051795	no	yes	7	7	2	12.396	268920000	38	6.72869	7.20471	0.476016	0.00646163	0.261258	1.5198	16	7	9	6.6108	6.94828	6.28892	6.36273	6.92784	NaN	7.15235	6.80992	6.96916	6.97501	7.36489	7.73312	6.88564	7.16527	7.40749	7.01728	7.32449	NaN
pr15137	Multivariate	sp|Q71U36-2|TBA1A_HUMAN;sp|Q9BQE3|TBA1C_HUMAN;sp|Q71U36|TBA1A_HUMAN;sp|P68363|TBA1B_HUMAN;tr|F5H5D3|F5H5D3_HUMAN;sp|P68366-2|TBA4A_HUMAN;sp|P68366|TBA4A_HUMAN;sp|Q13748|TBA3C_HUMAN;sp|P68363-2|TBA1B_HUMAN;sp|Q9NY65-2|TBA8_HUMAN;sp|Q13748-2|TBA3C_HUMAN;sp|Q9NY65|TBA8_HUMAN;tr|C9J2C0|C9J2C0_HUMAN;tr|V9GZ17|V9GZ17_HUMAN;sp|A6NHL2-2|TBAL3_HUMAN;sp|A6NHL2|TBAL3_HUMAN;sp|Q6PEY2|TBA3E_HUMAN;tr|C9JDS9|C9…	sp|Q71U36-2|TBA1A_HUMAN;sp|Q9BQE3|TBA1C_HUMAN;sp|Q71U36|TBA1A_HUMAN;sp|P68363|TBA1B_HUMAN;tr|F5H5D3|F5H5D3_HUMAN;sp|P68366-2|TBA4A_HUMAN;sp|P68366|TBA4A_HUMAN;sp|Q13748|TBA3C_HUMAN;sp|P68363-2|TBA1B_HUMAN;sp|Q9NY65-2|TBA8_HUMAN;sp|Q13748-2|TBA3C_HUMAN;sp|Q9NY65|TBA8_HUMAN;tr|C9J2C0|C9J2C0_HUMAN	yes	no	7	7	7	13.647	654970000	46	6.86811	7.47765	0.609542	0.00964806	0.295478	1.9513	17	7	10	7.08171	7.58628	6.56128	6.67198	7.13354	NaN	6.26998	6.77201	7.54888	7.52333	6.81836	8.12398	7.39766	7.56501	7.82912	6.80059	7.61255	7.55704
pr15139	Multivariate	sp|P68431|H31_HUMAN;sp|Q71DI3|H32_HUMAN;NLM032_GL0069923;tr|K7EMV3|K7EMV3_HUMAN;tr|B4DEB1|B4DEB1_HUMAN;tr|K7EK07|K7EK07_HUMAN;sp|P84243|H33_HUMAN;sp|Q16695|H31T_HUMAN;tr|K7ES00|K7ES00_HUMAN;Fungitr.H0GC87.H0GC87_SACCK;Fungitr.W0TGF0.W0TGF0_KLUMA;Fungitr.N1P868.N1P868_YEASC;Fungitr.H0H0E2.H0H0E2_SACCK;Fungitr.G8BFP5.G8BFP5_CANPC;Fungitr.G2WL38.G2WL38_YEASK;Fungitr.E7QBC9.E7QBC9_YEASZ;Fungitr.E7Q0U…	sp|P68431|H31_HUMAN;sp|Q71DI3|H32_HUMAN;NLM032_GL0069923;tr|K7EMV3|K7EMV3_HUMAN;tr|B4DEB1|B4DEB1_HUMAN;tr|K7EK07|K7EK07_HUMAN;sp|P84243|H33_HUMAN;sp|Q16695|H31T_HUMAN;tr|K7ES00|K7ES00_HUMAN;Fungitr.H0GC87.H0GC87_SACCK;Fungitr.W0TGF0.W0TGF0_KLUMA;Fungitr.N1P868.N1P868_YEASC;Fungitr.H0H0E2.H0H0E2_SACCK;Fungitr.G8BFP5.G8BFP5_CANPC;Fungitr.G2WL38.G2WL38_YEASK;Fungitr.E7QBC9.E7QBC9_YEASZ;Fungitr.E7Q0U…	yes	yes	8	8	3	219.49	4232200000	81	6.73813	7.9369	1.19877	0.00986495	0.299053	4.0039	17	7	10	NaN	8.1389	6.5025	7.67513	5.94057	6.34967	5.91893	6.64125	7.91728	6.86645	7.50846	8.76041	7.73357	8.90574	7.7016	6.74492	9.07791	8.15269
pr15140	Multivariate	sp|P68871|HBB_HUMAN;tr|F8W6P5|F8W6P5_HUMAN;sp|P02042|HBD_HUMAN;tr|E9PEW8|E9PEW8_HUMAN;tr|E9PFT6|E9PFT6_HUMAN;tr|A0A0J9YWK4|A0A0J9YWK4_HUMAN;tr|C9JRG0|C9JRG0_HUMAN;tr|A8MUF7|A8MUF7_HUMAN;tr|E9PBW4|E9PBW4_HUMAN;CON__P02070;sp|P69892|HBG2_HUMAN;sp|P69891|HBG1_HUMAN;sp|P02100|HBE_HUMAN;CON__Q3SX09	sp|P68871|HBB_HUMAN;tr|F8W6P5|F8W6P5_HUMAN	yes	no	11	11	11	139.21	3791500000	109	6.69283	8.24393	1.55109	0.000369856	0.051367	4.1478	14	4	10	6.45877	NaN	NaN	6.54205	NaN	NaN	6.83326	6.93725	8.27554	8.58517	6.79964	8.83559	8.03961	7.93545	8.69112	8.85979	8.12123	8.29614
pr15143	Multivariate	sp|P80188|NGAL_HUMAN;tr|X6R8F3|X6R8F3_HUMAN;sp|P80188-2|NGAL_HUMAN	sp|P80188|NGAL_HUMAN;tr|X6R8F3|X6R8F3_HUMAN;sp|P80188-2|NGAL_HUMAN	yes	no	7	7	7	124.28	1176700000	61	6.84035	7.82306	0.982706	0.000123095	0.0210036	2.9187	16	6	10	NaN	NaN	7.5985	6.95342	6.98257	6.6125	6.76508	6.13004	8.02645	7.65199	7.88071	7.95059	7.65266	8.15177	7.26705	7.77819	7.70479	8.16637
pr15145	Multivariate	sp|P80511|S10AC_HUMAN;MH0430_GL0177493;MH0020_GL0053629	sp|P80511|S10AC_HUMAN	yes	no	9	9	9	103.72	2304400000	50	6.42908	7.79091	1.36183	0.00172325	0.143526	4.4812	17	7	10	5.93881	6.36254	7.07969	6.41397	6.07089	6.71273	NaN	6.42495	6.42392	7.79371	6.68844	8.41934	8.79835	8.7195	6.65887	8.14482	8.2682	7.99393
pr15187	Multivariate	tr|J3QLD9|J3QLD9_HUMAN;sp|Q14254|FLOT2_HUMAN;tr|E7EMK3|E7EMK3_HUMAN;tr|K7EKW9|K7EKW9_HUMAN	tr|J3QLD9|J3QLD9_HUMAN;sp|Q14254|FLOT2_HUMAN;tr|E7EMK3|E7EMK3_HUMAN;tr|K7EKW9|K7EKW9_HUMAN	yes	no	2	2	2	2.1661	48513000	2	6.17661	6.56919	0.392578	0.0255784	0.40093	1.2189	12	4	8	5.93873	6.3604	NaN	NaN	NaN	6.16307	6.24423	NaN	6.4208	6.24768	6.55013	7.08909	6.44097	6.46148	NaN	6.50095	6.8424	NaN
pr15190	Multivariate	sp|Q14697|GANAB_HUMAN;sp|Q14697-2|GANAB_HUMAN;tr|F5H6X6|F5H6X6_HUMAN;tr|E9PKU7|E9PKU7_HUMAN;tr|E9PNH1|E9PNH1_HUMAN	sp|Q14697|GANAB_HUMAN;sp|Q14697-2|GANAB_HUMAN;tr|F5H6X6|F5H6X6_HUMAN;tr|E9PKU7|E9PKU7_HUMAN	yes	no	7	7	7	10.418	162920000	15	6.492	7.01346	0.521458	0.00831825	0.283866	1.4575	13	4	9	6.32809	6.62764	NaN	NaN	NaN	NaN	6.45653	6.55572	6.88429	7.45197	6.6552	7.13653	NaN	7.4742	6.67119	6.81929	7.14479	6.88364
pr15227	Multivariate	sp|Q6P4A8|PLBL1_HUMAN;tr|F5H053|F5H053_HUMAN	sp|Q6P4A8|PLBL1_HUMAN	yes	no	5	5	5	15.025	336420000	23	6.77957	7.23555	0.45598	0.0402599	0.442322	1.1253	14	5	9	NaN	NaN	6.78491	NaN	6.70524	6.65729	6.68486	7.06554	7.01402	NaN	7.56309	7.87173	6.9557	7.68655	6.79567	6.80058	7.51602	6.9166
pr15316	Multivariate	sp|Q9HD89|RETN_HUMAN;sp|Q9HD89-2|RETN_HUMAN	sp|Q9HD89|RETN_HUMAN	yes	no	7	7	7	284.76	5760100000	150	6.2608	8.38395	2.12315	1.12254e-06	0.00051568	6.9274	17	7	10	NaN	6.75404	6.77017	6.4937	5.26238	5.85369	6.16932	6.52231	7.5467	7.41661	8.99749	9.02173	8.25864	8.51554	8.35675	8.23646	8.81659	8.67297
pr15322	Multivariate	sp|Q9NV96|CC50A_HUMAN;sp|Q9NV96-2|CC50A_HUMAN;sp|Q9NV96-3|CC50A_HUMAN	sp|Q9NV96|CC50A_HUMAN;sp|Q9NV96-2|CC50A_HUMAN;sp|Q9NV96-3|CC50A_HUMAN	yes	no	4	4	3	9.4638	205080000	18	6.54928	7.03873	0.489452	0.00628794	0.261258	1.5387	16	7	9	6.35948	7.23812	6.24316	6.41877	6.8477	6.19058	6.54716	NaN	6.83919	6.77162	7.40247	7.37681	7.00809	6.94328	6.82092	NaN	7.19571	6.99051
pr15359	Multivariate	sp|Q9Y6N5|SQRD_HUMAN;tr|H3BNX3|H3BNX3_HUMAN;tr|H3BMS6|H3BMS6_HUMAN;tr|H3BNP9|H3BNP9_HUMAN;tr|A0A1B0GXB4|A0A1B0GXB4_HUMAN;tr|H3BV36|H3BV36_HUMAN	sp|Q9Y6N5|SQRD_HUMAN;tr|H3BNX3|H3BNX3_HUMAN;tr|H3BMS6|H3BMS6_HUMAN	yes	no	20	20	20	151.98	2489500000	170	7.38807	7.94992	0.561849	0.0321147	0.413509	1.8808	18	8	10	6.79436	8.37734	7.36116	6.77069	7.50355	6.84796	8.14653	7.30294	8.38643	8.33955	7.79416	7.91111	8.43615	8.09701	7.79453	7.11267	8.02069	7.60684
pr15538	Multivariate	T2D-105A_GL0130162;N047A_GL0020855;BGI-06A_GL0046654	T2D-105A_GL0130162	no	yes	10	10	4	66.628	917140000	60	6.94922	7.75859	0.809366	0.036537	0.432165	2.4461	11	5	6	NaN	7.37328	7.33496	7.53053	NaN	6.36935	6.13799	NaN	7.34696	NaN	7.46031	7.4797	NaN	8.1543	NaN	NaN	8.46817	7.64207
pr156	Multivariate	158499257-stool2_revised_C1266168_1_gene196240;MH0057_GL0001075;MH0180_GL0075275;MH0314_GL0125868;V1.FI17_GL0211280;MH0133_GL0007857;O2.UC8-0_GL0078134;MH0321_GL0021553;O2.UC49-0_GL0183913;MH0292_GL0104027	158499257-stool2_revised_C1266168_1_gene196240	no	yes	16	16	16	323.31	3078900000	116	6.86402	7.89134	1.02732	0.0346263	0.421951	2.8283	15	7	8	NaN	6.77588	7.46565	6.25964	7.89596	6.11793	6.87957	6.65352	NaN	6.36676	7.38867	8.88185	NaN	6.58302	8.51782	8.7291	8.48914	8.17438
pr15671	Multivariate	T2D-135A_GL0009031	T2D-135A_GL0009031	no	yes	19	2	0	22.919	179340000	12	6.48679	6.90485	0.418065	0.0491579	0.46617	1.1754	13	5	8	NaN	NaN	6.30164	NaN	6.92604	6.61205	6.03471	6.5595	NaN	6.42835	7.22121	7.18834	NaN	6.61296	7.15488	6.57207	7.20415	6.85688
pr15995	Multivariate	T2D-53A_GL0137685;445972.ANACOL_03442;SZEY-44A_GL0003061;V1.CD25-4_GL0103073;O2.UC31-2_GL0042044	T2D-53A_GL0137685;445972.ANACOL_03442;SZEY-44A_GL0003061	no	yes	15	15	1	67.902	1610400000	124	6.30801	7.55176	1.24375	0.0213582	0.38075	4.206	15	7	8	6.11203	7.78672	NaN	6.4326	5.76612	5.65151	6.30647	6.10061	7.10006	5.74269	6.24986	8.38743	NaN	8.41726	8.28997	NaN	8.40465	7.82214
pr16111	Multivariate	T2D-73A_GL0040568	T2D-73A_GL0040568	no	yes	15	1	0	1.9685	748240000	16	6.826	7.89153	1.06553	0.0298981	0.409962	2.9072	12	7	5	5.86569	7.48735	6.22678	NaN	5.60703	7.27212	7.90894	7.41409	NaN	NaN	7.84717	8.21922	7.51875	NaN	7.96031	NaN	7.91222	NaN
pr16114	Multivariate	T2D-73A_GL0042162;V1.CD38-0_GL0136431;MH0267_GL0059871;MH0108_GL0066820;MH0013_GL0035430;HM403CO_revised_scaffold27936_1_gene43527;DOM017_GL0050386	T2D-73A_GL0042162;V1.CD38-0_GL0136431;MH0267_GL0059871;MH0108_GL0066820;MH0013_GL0035430;HM403CO_revised_scaffold27936_1_gene43527;DOM017_GL0050386	no	yes	9	1	0	1.6711	324330000	25	6.73738	7.1762	0.438821	0.0139218	0.33797	1.3095	17	8	9	6.99691	6.52177	6.64467	6.6974	7.10843	6.88246	6.46046	6.58698	NaN	6.67967	7.28954	7.73161	7.29281	6.49479	7.31235	7.30479	7.47264	7.00762
pr16166	Multivariate	tr|A0A075B6I0|A0A075B6I0_HUMAN	tr|A0A075B6I0|A0A075B6I0_HUMAN	yes	no	2	2	2	7.1134	375940000	30	6.80142	7.31909	0.51767	0.00427759	0.22609	1.6198	17	8	9	6.53577	7.13969	6.66921	6.71085	6.33528	6.97846	7.26623	6.77584	7.73628	NaN	7.36065	6.89429	7.41083	6.72397	7.41301	7.51843	7.25353	7.56078
pr16168	Multivariate	tr|A0A075B6I9|A0A075B6I9_HUMAN	tr|A0A075B6I9|A0A075B6I9_HUMAN	yes	no	2	2	1	5.8765	447310000	19	6.89197	7.30096	0.40899	0.0138176	0.33797	1.3691	18	8	10	7.28646	6.70702	7.04673	6.98591	6.78636	6.66561	6.83875	6.81893	7.69458	6.73334	7.19618	6.82045	7.42656	7.13427	7.04446	7.85597	7.52933	7.57447
pr16172	Multivariate	tr|A0A075B6N7|A0A075B6N7_HUMAN	tr|A0A075B6N7|A0A075B6N7_HUMAN	yes	no	19	4	4	18.213	881490000	32	6.95371	7.37743	0.423728	0.00736685	0.277591	1.4184	18	8	10	6.62608	6.99614	7.42715	6.68173	7.20453	6.98465	6.76008	6.94929	7.33792	7.03157	7.63383	6.79241	7.49624	7.15348	7.66208	7.65696	7.32703	7.68282
pr16173	Multivariate	tr|A0A075B6S5|A0A075B6S5_HUMAN;tr|A0A0C4DH67|A0A0C4DH67_HUMAN;tr|A0A0C4DH69|A0A0C4DH69_HUMAN	tr|A0A075B6S5|A0A075B6S5_HUMAN;tr|A0A0C4DH67|A0A0C4DH67_HUMAN;tr|A0A0C4DH69|A0A0C4DH69_HUMAN	yes	no	2	2	2	21.977	226760000	9	6.73549	7.14304	0.407553	0.00909994	0.290074	1.1783	13	4	9	NaN	NaN	6.64388	6.73481	6.84387	NaN	NaN	6.71941	NaN	6.766	7.04774	7.21056	7.01578	7.04391	7.3659	7.56348	6.93903	7.33498
pr16179	Multivariate	tr|A0A087WW89|A0A087WW89_HUMAN;tr|A0A0B4J1Y9|A0A0B4J1Y9_HUMAN	tr|A0A087WW89|A0A087WW89_HUMAN;tr|A0A0B4J1Y9|A0A0B4J1Y9_HUMAN	yes	no	8	4	2	164.1	7627900000	256	8.16377	8.53524	0.371467	0.0031973	0.209827	1.2435	18	8	10	8.14226	8.03575	8.26399	8.15582	8.06438	8.14879	8.26271	8.23644	8.47001	8.17073	8.6583	7.93572	8.53823	8.48396	8.81588	8.82176	8.81673	8.64104
pr16180	Multivariate	tr|A0A087X0P6|A0A087X0P6_HUMAN;tr|A0A075B6S2|A0A075B6S2_HUMAN;tr|A0A0A0MRZ7|A0A0A0MRZ7_HUMAN	tr|A0A087X0P6|A0A087X0P6_HUMAN;tr|A0A075B6S2|A0A075B6S2_HUMAN;tr|A0A0A0MRZ7|A0A0A0MRZ7_HUMAN	yes	no	4	3	3	95.334	561200000	28	6.71692	7.4651	0.748173	0.023627	0.396916	1.5163	12	4	8	NaN	6.43196	6.74814	6.63845	7.04914	NaN	NaN	NaN	7.97907	NaN	7.45796	6.91762	NaN	6.97778	7.70569	8.31298	6.89753	7.47213
pr16184	Multivariate	tr|A0A0B4J1X5|A0A0B4J1X5_HUMAN;tr|A0A075B7E8|A0A075B7E8_HUMAN;tr|A0A0J9YVY3|A0A0J9YVY3_HUMAN	tr|A0A0B4J1X5|A0A0B4J1X5_HUMAN	yes	no	8	7	4	62.473	6500500000	187	8.13658	8.56496	0.428385	3.36173e-05	0.00725676	1.434	18	8	10	8.1731	8.01022	8.28058	8.07118	8.13236	8.067	8.15482	8.20339	8.51491	8.14223	8.57692	8.36248	8.57712	8.52738	8.66822	8.79103	8.76822	8.72113
pr16187	Multivariate	tr|A0A0C4DH24|A0A0C4DH24_HUMAN	tr|A0A0C4DH24|A0A0C4DH24_HUMAN	yes	no	3	3	1	10.764	132800000	9	6.31829	6.80476	0.486473	0.0461996	0.46617	1.2881	13	5	8	6.25093	NaN	6.62518	NaN	6.18407	NaN	6.36896	6.16233	6.67665	NaN	7.18104	NaN	6.85868	6.29931	6.33927	6.9578	7.63472	6.49065
pr16200	Multivariate	tr|A0A0J9YY99|A0A0J9YY99_HUMAN;sp|P01768|HV330_HUMAN;sp|P01764|HV323_HUMAN	tr|A0A0J9YY99|A0A0J9YY99_HUMAN;sp|P01768|HV330_HUMAN;sp|P01764|HV323_HUMAN	yes	no	9	9	3	64.092	2908900000	116	7.82261	8.18474	0.362129	0.000138601	0.0217822	1.2122	18	8	10	7.88302	7.64716	8.08214	7.75815	7.7036	7.79325	7.8443	7.86928	8.20347	7.85877	8.24979	7.95512	8.18398	8.11531	8.26919	8.36624	8.38241	8.26314
pr16202	Multivariate	tr|C9JIS1|C9JIS1_HUMAN;tr|C9JXA5|C9JXA5_HUMAN;sp|P62879|GBB2_HUMAN;tr|C9JZN1|C9JZN1_HUMAN;tr|E7EP32|E7EP32_HUMAN;sp|Q9HAV0|GBB4_HUMAN;sp|P62879-2|GBB2_HUMAN;tr|C9JD14|C9JD14_HUMAN;tr|H7C5J5|H7C5J5_HUMAN;tr|F5H8J8|F5H8J8_HUMAN;tr|F5H0S8|F5H0S8_HUMAN;sp|P16520-2|GBB3_HUMAN;tr|E9PCP0|E9PCP0_HUMAN;sp|P16520|GBB3_HUMAN	tr|C9JIS1|C9JIS1_HUMAN;tr|C9JXA5|C9JXA5_HUMAN;sp|P62879|GBB2_HUMAN;tr|C9JZN1|C9JZN1_HUMAN;tr|E7EP32|E7EP32_HUMAN	yes	no	10	6	6	62.712	1439200000	46	7.43573	7.90738	0.471649	0.0171398	0.363778	1.6407	16	7	9	7.54926	7.79766	NaN	7.54365	8.10271	7.16593	7.24905	6.64188	7.82498	7.86721	7.4754	8.14208	8.15875	7.90761	7.87523	NaN	7.85702	8.05816
pr16203	Multivariate	tr|D3DSM0|D3DSM0_HUMAN	tr|D3DSM0|D3DSM0_HUMAN	yes	no	23	23	1	112.49	2110600000	140	6.38337	7.96676	1.5834	2.21578e-06	0.000827038	5.247	17	7	10	6.00004	6.71599	NaN	5.99221	6.908	5.99893	6.70149	6.36691	7.41963	7.36771	7.49279	8.2656	8.4313	8.21211	7.90294	7.62715	8.40511	8.54331
pr16341	Multivariate	V1.CD20-0_GL0093674;MH0211_GL0076816;V1.CD12-0_GL0027311;MH0239_GL0086314	V1.CD20-0_GL0093674;MH0211_GL0076816;V1.CD12-0_GL0027311;MH0239_GL0086314	no	yes	6	6	5	9.7662	119630000	9	6.43658	6.93056	0.493983	0.0146022	0.343325	1.4316	13	5	8	6.27073	6.56731	NaN	NaN	NaN	6.39571	6.52799	6.42114	7.62345	6.85098	NaN	7.08135	7.09082	6.60631	6.99708	6.41739	6.7771	NaN
pr16500	Multivariate	V1.CD3-0-PT_GL0032225	V1.CD3-0-PT_GL0032225	no	yes	1	1	1	4.5527	3721200000	116	7.61114	8.14898	0.537838	0.0155688	0.348229	1.8004	18	8	10	8.18741	7.3845	8.21537	7.6086	7.8643	7.2489	6.7336	7.64642	7.9269	7.99684	8.07878	7.46522	8.41228	7.92169	8.19833	8.4368	8.69554	8.35738
pr16501	Multivariate	V1.CD3-0-PT_GL0040086	V1.CD3-0-PT_GL0040086	no	yes	26	7	0	126.73	1816200000	46	6.97942	7.765	0.785576	0.0291582	0.409729	1.8956	13	6	7	7.13004	NaN	7.49883	6.94431	6.25578	7.1651	NaN	6.88246	7.78593	NaN	7.68305	7.32699	7.97822	7.5927	NaN	9.05473	6.93336	NaN
pr16665	Multivariate	V1.CD45-0_GL0111774;V1.FI20_GL0128707;MH0441_GL0094152;V1.CD30-0_GL0141093;158458797-stool1_revised_scaffold32394_1_gene109158	V1.CD45-0_GL0111774	no	yes	25	21	15	49.518	619590000	40	6.56833	7.25995	0.691626	0.0376201	0.43505	2.0467	15	7	8	6.50564	6.86188	7.47715	6.4113	6.42047	6.46124	NaN	5.8406	7.14873	7.64126	7.06461	6.30758	6.91653	8.51232	7.10336	NaN	7.38523	NaN
pr16713	Multivariate	V1.CD51-0_GL0241773;MH0260_GL0096364;O2.UC1-0_GL0033015;T2D-73A_GL0015958;NOF010_GL0078894;MH0407_GL0004576;MH0065_GL0037738;O2.UC14-2_GL0037707;MH0152_GL0028657;O2.UC23-1_GL0007877	V1.CD51-0_GL0241773;MH0260_GL0096364	no	yes	4	4	1	85.503	1100000000	38	7.3441	7.68447	0.340375	0.0478058	0.46617	1.1394	18	8	10	7.51924	6.76231	7.36177	7.5402	7.61275	7.12395	7.77281	7.05975	7.29296	7.53908	7.33041	7.96123	7.38265	7.61542	7.49006	8.03607	7.98913	8.20772
pr16725	Multivariate	V1.CD53-0_GL0035253;764184357-stool1_revised_scaffold10826_1_gene71608	V1.CD53-0_GL0035253;764184357-stool1_revised_scaffold10826_1_gene71608	no	yes	7	7	2	51.352	440000000	18	6.75491	7.48816	0.73325	0.0138762	0.33797	1.9124	12	6	6	6.29084	NaN	6.62406	7.05011	7.30092	6.43724	6.82628	NaN	6.75947	NaN	NaN	7.84688	NaN	NaN	7.31326	7.71202	7.25866	8.03866
pr16802	Multivariate	V1.CD7-4_GL0016958	V1.CD7-4_GL0016958	no	yes	51	4	2	11.748	117870000	14	6.53033	7.07304	0.542711	0.04044	0.442322	1.3618	9	4	5	7.07456	NaN	NaN	6.3469	NaN	6.41012	NaN	6.28972	NaN	NaN	NaN	7.1503	7.17702	6.57602	NaN	7.15406	7.3078	NaN
pr16941	Multivariate	V1.FI10_GL0065638;NOF013_GL0045021;MH0119_GL0045817;NOM023_GL0039098;V1.CD38-0_GL0150808;T2D-135A_GL0082067;MH0267_GL0078087;MH0037_GL0047525;MH0010_GL0043802;MH0049_GL0039878;N001A_GL0011217;MH0013_GL0031760	V1.FI10_GL0065638;NOF013_GL0045021;MH0119_GL0045817;NOM023_GL0039098;V1.CD38-0_GL0150808;T2D-135A_GL0082067;MH0267_GL0078087;MH0037_GL0047525;MH0010_GL0043802;MH0049_GL0039878;N001A_GL0011217;MH0013_GL0031760	no	yes	2	2	1	2.1994	458840000	4	6.91805	7.38457	0.466517	0.0402348	0.442322	1.4554	16	8	8	6.91987	6.08232	7.36092	7.53623	7.11167	6.83108	6.43035	7.07199	7.25057	7.08586	6.95304	7.60226	NaN	7.19521	NaN	7.55398	7.42289	8.01275
pr1720	Multivariate	764508039-stool1_revised_scaffold12095_1_gene53925	764508039-stool1_revised_scaffold12095_1_gene53925	no	yes	14	14	5	82.008	576080000	59	6.74391	7.32194	0.578029	0.0365444	0.432165	1.7871	16	7	9	NaN	6.50845	6.56023	6.68477	7.52382	6.3123	6.95228	6.66552	7.23226	6.62995	6.4131	7.82547	NaN	7.08796	7.23469	7.59477	8.08803	7.79125
pr1935	Multivariate	765701615-stool1_revised_C1407512_1_gene226459	765701615-stool1_revised_C1407512_1_gene226459	no	yes	1	1	1	1.1973	297700000	6	6.7594	7.20448	0.445071	0.0201052	0.374045	1.4174	16	8	8	6.77539	6.9193	7.03551	6.73573	6.88302	6.44375	7.00329	6.27926	NaN	7.35932	6.46959	7.6326	6.81519	7.338	7.43769	7.04685	7.53658	NaN
pr2512	Multivariate	DOM017_GL0015546;V1.CD1-0-PN_GL0018079;O2.UC52-2_GL0148513	DOM017_GL0015546;V1.CD1-0-PN_GL0018079;O2.UC52-2_GL0148513	no	yes	17	1	0	7.3618	99824000	7	6.34953	6.82926	0.479735	0.0199138	0.372817	1.2267	13	7	6	6.21601	6.53534	6.13666	6.28773	6.55946	NaN	6.55719	6.1543	NaN	7.17768	NaN	7.22953	NaN	6.63264	7.02841	NaN	6.10998	6.79734
pr2517	Multivariate	DOM017_GL0050578;DOM026_GL0058978;Virus_gi.514051110.ref.YP_008126390.1.;Virus_gi.326784350.ref.YP_004324696.1.;Virus_gi.326782836.ref.YP_004323234.1.;Virus_gi.326784589.ref.YP_004324920.1.	DOM017_GL0050578	no	yes	19	19	18	285.49	2246300000	100	6.8053	7.69041	0.885103	0.0410897	0.443998	2.9244	16	7	9	6.56327	5.99329	NaN	6.68584	8.18067	6.62481	7.33288	6.25636	7.36088	6.27685	6.68224	8.19198	NaN	7.56151	7.88296	8.11394	8.83326	8.31003
pr2704	Multivariate	HM403TI_revised_scaffold11259_1_gene76567;HT14A_GL0018110	HM403TI_revised_scaffold11259_1_gene76567;HT14A_GL0018110	no	yes	10	10	6	161.29	717360000	30	6.89716	7.43961	0.542449	0.0293299	0.409729	1.7277	16	7	9	7.18193	7.33072	6.17849	6.75162	6.89587	6.86865	7.07287	NaN	7.16864	7.43482	NaN	6.92019	7.33023	7.51503	6.76547	7.48441	8.30133	8.03639
pr2751	Multivariate	V1.CD31-0_GL0114328;O2.CD3-0-PT_GL0195094;HM414CO_combine_revised_scaffold34088_2_gene51995;MH0053_GL0037226;T2D-132A_GL0028784;O2.UC8-2_GL0187213;MH0377_GL0090135;764062976-stool2_revised_scaffold41700_1_gene172217;MH0143_GL0101506;T2D-62A_GL0058758;T2D-31A_GL0055517;763577454-stool2_revised_scaffold14552_1_gene197757;O2.CD3-0-PT_GL0107885;MH0035_GL0050291;764588959-stool1_revised_scaffold13194_…	V1.CD31-0_GL0114328;O2.CD3-0-PT_GL0195094;HM414CO_combine_revised_scaffold34088_2_gene51995;MH0053_GL0037226;T2D-132A_GL0028784;O2.UC8-2_GL0187213;MH0377_GL0090135;764062976-stool2_revised_scaffold41700_1_gene172217;MH0143_GL0101506;T2D-62A_GL0058758;T2D-31A_GL0055517;763577454-stool2_revised_scaffold14552_1_gene197757;O2.CD3-0-PT_GL0107885;MH0035_GL0050291;764588959-stool1_revised_scaffold13194_…	no	yes	7	4	0	23.428	347360000	23	6.8315	7.28214	0.450635	0.0298523	0.409962	1.4257	16	8	8	7.59629	6.47145	6.72302	6.866	6.50486	6.76221	6.62603	7.10216	NaN	7.2633	7.24554	7.49074	7.71077	7.23922	NaN	7.26345	7.58105	6.46303
pr2768	Multivariate	HM414CO_combine_revised_scaffold54649_1_gene15118	HM414CO_combine_revised_scaffold54649_1_gene15118	no	yes	11	2	2	13.707	266180000	11	6.80291	7.19943	0.396516	0.00603605	0.259333	1.0029	11	5	6	7.07159	6.76742	6.86919	NaN	6.71211	NaN	6.59425	NaN	NaN	NaN	7.0406	7.31825	7.17759	6.92592	NaN	7.33155	7.40266	NaN
pr286	Multivariate	159166850-stool1_revised_scaffold12036_2_gene116164	159166850-stool1_revised_scaffold12036_2_gene116164	no	yes	7	2	2	6.378	304790000	12	6.78089	7.34272	0.561832	0.0281972	0.409729	1.3819	13	6	7	6.58016	NaN	7.07445	6.39168	7.22053	NaN	6.04743	7.3711	NaN	7.25563	7.46598	7.77704	7.18673	NaN	7.22624	6.98652	7.50092	NaN
pr287	Multivariate	159166850-stool1_revised_scaffold13048_1_gene64053;159571453-stool1_revised_scaffold15358_1_gene62454;MH0335_GL0004520	159166850-stool1_revised_scaffold13048_1_gene64053	no	yes	22	22	17	142	3161600000	122	7.03584	8.00408	0.968244	0.0116138	0.323999	3.2094	17	8	9	6.69192	6.248	6.18472	7.34046	8.30055	7.17011	7.88781	6.46313	7.8706	7.12616	7.05751	8.37537	NaN	8.07766	8.21075	8.04025	9.03266	8.24578
pr3677	Multivariate	MH0003_GL0006343	MH0003_GL0006343	no	yes	21	21	8	62.952	1027800000	86	7.38724	7.71676	0.329522	0.0475149	0.46617	1.0701	17	8	9	7.54672	7.20401	7.58138	7.0308	7.55601	7.16667	8.04481	6.96748	7.52364	7.39143	7.95989	8.1066	7.9742	7.60318	7.68036	7.36918	7.84233	NaN
pr3715	Multivariate	MH0003_GL0027867	MH0003_GL0027867	no	yes	3	2	2	5.8338	30350000	10	5.81526	6.30018	0.484925	0.0342568	0.421007	1.4665	13	5	8	5.74183	5.62965	NaN	6.01106	6.26055	NaN	NaN	5.43319	NaN	5.99002	6.09812	6.52101	6.57534	6.13402	5.70785	6.66335	6.71175	NaN
pr3954	Multivariate	V1.FI24_GL0053238;MH0362_GL0003958;MH0181_GL0131033;MH0004_GL0020926	V1.FI24_GL0053238;MH0362_GL0003958;MH0181_GL0131033;MH0004_GL0020926	no	yes	2	1	0	1.5789	65831000	17	6.24444	6.62129	0.37686	0.0397306	0.440207	1.1494	14	6	8	6.5231	6.07668	5.89777	5.92143	NaN	NaN	6.88669	6.16095	6.53484	6.51953	6.72452	6.97993	6.64083	6.1946	6.69747	6.67865	NaN	NaN
pr3968	Multivariate	MH0004_GL0024446;MH0402_GL0184395;MH0016_GL0047403;MH0319_GL0086012;765094712-stool1_revised_scaffold3525_1_gene49253;N087A_GL0043923;MH0414_GL0114605;T2D-48A_GL0010361;HM494TI_revised_scaffold22779_1_gene143091	MH0004_GL0024446;MH0402_GL0184395;MH0016_GL0047403;MH0319_GL0086012;765094712-stool1_revised_scaffold3525_1_gene49253;N087A_GL0043923;MH0414_GL0114605;T2D-48A_GL0010361	no	yes	20	7	0	31.38	728120000	56	6.91526	7.45198	0.536722	0.0286644	0.409729	1.7967	18	8	10	6.80138	6.2849	6.69565	6.46291	7.4254	7.35025	6.75543	7.54615	6.48239	7.53033	8.06288	7.82691	7.2489	7.43246	7.89679	7.15782	7.77294	7.1084
pr4539	Multivariate	MH0025_GL0020022;MH0009_GL0041785;MH0428_GL0078243;MH0012_GL0114628;MH0415_GL0209656;V1.UC57-0_GL0187217	MH0025_GL0020022;MH0009_GL0041785;MH0428_GL0078243;MH0012_GL0114628	no	yes	7	5	0	44.855	2305400000	49	7.52618	8.00103	0.474849	0.0457615	0.464775	1.5896	18	8	10	7.13805	7.77539	7.66954	7.91415	8.12186	6.86223	6.93	7.79819	6.82255	7.87808	8.0484	8.17158	8.08672	7.94422	8.16897	8.09191	8.46944	8.32838
pr4578	Multivariate	MH0010_GL0009891;679189.HMPREF9019_2242;MH0170_GL0126397;MH0068_GL0001789;MH0010_GL0027352;159571453-stool1_revised_scaffold15358_1_gene62456;MH0142_GL0092601	MH0010_GL0009891	no	yes	36	36	36	323.31	4594800000	264	7.47953	8.21173	0.732196	0.0193003	0.371213	2.4665	16	7	9	7.27701	6.92522	NaN	7.11133	8.41375	7.50515	8.09255	7.03173	8.00143	7.62401	7.26844	8.59726	NaN	8.1557	8.4143	8.28083	9.07412	8.48948
pr4767	Multivariate	MH0012_GL0009434	MH0012_GL0009434	no	yes	3	3	3	4.0038	1886500000	9	7.62254	8.04586	0.423313	0.00457922	0.233736	1.417	18	8	10	7.31298	7.91437	7.44688	8.02837	7.05219	7.41152	7.92027	7.89375	8.11461	7.88234	8.16197	8.16414	7.94318	7.65604	8.14426	8.10684	8.22149	8.06367
pr4778	Multivariate	MH0012_GL0018426;MH0435_GL0132033;763982056-stool1_revised_scaffold44130_3_gene39342;764325968-stool1_revised_scaffold5728_1_gene37867;MH0246_GL0054468;MH0142_GL0098338;675950834-stool1_revised_scaffold6423_2_gene95926;158802708-stool1_revised_scaffold38809_1_gene135373;V1.UC54-4_GL0137047	MH0012_GL0018426;MH0435_GL0132033	no	yes	8	8	8	48.54	202170000	15	6.48414	7.24274	0.758603	0.0153805	0.347926	1.8266	10	5	5	6.08099	6.79707	6.25312	6.64147	NaN	6.64806	NaN	NaN	NaN	6.8645	6.99626	7.42377	NaN	6.9538	7.97539	NaN	NaN	NaN
pr4837	Multivariate	MH0086_GL0002380;MH0012_GL0061256	MH0086_GL0002380;MH0012_GL0061256	no	yes	5	5	1	48.195	407270000	22	6.38876	7.17932	0.790563	0.0273165	0.409729	2.2901	14	7	7	5.9708	7.03169	6.15591	6.73328	6.14214	NaN	6.41674	6.27077	7.23442	7.8791	7.04867	NaN	NaN	8.36023	6.57731	6.98613	NaN	6.16941
pr4879	Multivariate	MH0012_GL0089997	MH0012_GL0089997	no	yes	39	2	0	2.4028	73346000	4	6.44311	6.92073	0.477616	0.00810982	0.282418	1.0538	10	5	5	NaN	NaN	6.66843	6.33482	6.56892	NaN	6.36444	6.27896	6.91742	7.22355	6.66244	NaN	NaN	NaN	NaN	7.12623	NaN	6.67401
pr4891	Multivariate	MH0012_GL0100609	MH0012_GL0100609	no	yes	21	21	3	108.18	453040000	52	6.30438	7.25275	0.94837	0.0305833	0.409962	2.4914	12	6	6	6.5391	6.6905	6.39014	6.42552	NaN	6.05812	5.72292	NaN	6.82507	7.83228	7.52815	6.08357	NaN	8.46033	NaN	NaN	6.78713	NaN
pr4980	Multivariate	MH0012_GL0159644;MH0037_GL0054764;158458797-stool1_revised_scaffold29424_1_gene79556;V1.CD22-0_GL0054160	MH0012_GL0159644;MH0037_GL0054764;158458797-stool1_revised_scaffold29424_1_gene79556;V1.CD22-0_GL0054160	no	yes	11	5	2	11.497	194670000	21	6.40886	7.26679	0.857934	0.0180208	0.367304	2.3899	11	6	5	NaN	7.25744	6.57292	6.41629	6.10985	NaN	6.3753	5.72137	6.63367	7.47065	7.20093	NaN	NaN	7.89554	NaN	NaN	7.13319	NaN
pr5010	Multivariate	MH0012_GL0194793;MH0336_GL0081844	MH0012_GL0194793	no	yes	9	9	7	36.443	288250000	27	6.3478	7.21095	0.863146	0.0119247	0.326671	2.5147	12	6	6	6.24883	6.3784	5.97917	6.62264	NaN	6.42896	6.42881	NaN	NaN	6.43567	7.05565	8.051	6.55907	7.34641	7.8179	NaN	NaN	NaN
pr5312	Multivariate	MH0016_GL0009839	MH0016_GL0009839	no	yes	4	1	0	5.5328	101860000	10	6.27286	6.92008	0.647211	0.00452166	0.233736	1.93	12	6	6	NaN	6.55852	6.1184	6.78753	NaN	6.04875	6.24596	5.87803	NaN	6.46656	6.81957	7.04092	NaN	7.21373	7.13792	NaN	6.84175	NaN
pr576	Multivariate	159632143-stool1_revised_scaffold46686_1_gene4210	159632143-stool1_revised_scaffold46686_1_gene4210	no	yes	39	12	3	50.741	1076400000	72	6.65887	7.42764	0.768769	0.0282785	0.409729	2.4013	16	7	9	NaN	6.1896	6.62446	6.86256	7.63856	5.98878	6.77	6.53816	7.00104	6.54486	6.55437	7.97547	NaN	6.93561	7.81509	7.62464	7.97116	8.42653
pr5767	Multivariate	MH0037_GL0022786	MH0037_GL0022786	no	yes	31	2	0	55.396	312630000	11	6.7311	7.40598	0.674879	0.0207646	0.378662	2.1202	13	8	5	6.65142	7.20121	6.46611	6.58476	6.60538	6.59541	7.00664	6.73788	6.33654	7.56473	7.90094	NaN	NaN	7.92185	NaN	NaN	7.30585	NaN
pr5966	Multivariate	MH0041_GL0021836;764062976-stool1_revised_C1242917_1_gene115500;MH0054_GL0065877;HM494TI_revised_scaffold59727_2_gene11449	MH0041_GL0021836	no	yes	5	5	2	23.758	709690000	26	6.95367	7.45364	0.499966	0.038183	0.435097	1.5116	17	8	9	6.59342	6.89248	7.31981	6.6389	7.53701	6.75727	6.45835	7.43212	6.76916	NaN	6.90911	7.75664	7.04501	7.21648	7.5935	7.71871	8.08196	7.99216
pr5980	Multivariate	MH0041_GL0029127	MH0041_GL0029127	no	yes	41	41	28	323.31	3921400000	178	7.18925	7.90204	0.712795	0.0484361	0.46617	2.3861	18	8	10	6.65258	6.67775	6.42828	6.85112	8.31561	7.52107	7.96938	7.09819	7.83353	7.24224	6.85302	8.43331	6.93625	7.88532	8.25653	8.0086	9.11883	8.45281
pr5998	Multivariate	V1.CD38-0_GL0049436;MH0267_GL0014081;MH0054_GL0042226;MH0041_GL0044012;MH0094_GL0049495;MH0003_GL0110041;MH0206_GL0014456;MH0101_GL0086948;MH0003_GL0034680;O2.UC15-2_GL0052634;MH0257_GL0088108;NOF010_GL0017600;MH0447_GL0040779	V1.CD38-0_GL0049436;MH0267_GL0014081;MH0054_GL0042226;MH0041_GL0044012;MH0094_GL0049495;MH0003_GL0110041;MH0206_GL0014456	no	yes	7	5	2	19.922	172260000	18	6.55611	6.98369	0.427581	0.0308435	0.409962	1.3203	15	7	8	6.95282	6.42755	NaN	6.05019	6.82055	6.6689	6.72753	6.24522	NaN	7.37435	6.57682	7.40169	NaN	6.79611	6.84527	7.3082	6.51654	7.05053
pr6026	Multivariate	MH0094_GL0067034;MH0041_GL0068300;MH0267_GL0174286;T2D-102A_GL0034191;MH0417_GL0242967;MH0085_GL0037463;DOM005_GL0012564;T2D-135A_GL0017273;159146620-stool1_revised_scaffold9110_1_gene1798;V1.CD38-0_GL0162265;MH0133_GL0075298;MH0274_GL0148124	MH0094_GL0067034;MH0041_GL0068300;MH0267_GL0174286;T2D-102A_GL0034191;MH0417_GL0242967;MH0085_GL0037463;DOM005_GL0012564;T2D-135A_GL0017273;159146620-stool1_revised_scaffold9110_1_gene1798;V1.CD38-0_GL0162265;MH0133_GL0075298;MH0274_GL0148124	no	yes	14	14	5	75.95	1449000000	56	6.58057	7.39343	0.812852	0.040012	0.442138	2.721	18	8	10	7.09982	5.70135	6.03997	6.33339	7.01569	6.17857	7.45637	6.81943	7.3032	7.13271	6.93675	8.4302	5.69173	6.68753	7.60427	7.39983	8.13739	8.61066
pr6158	Multivariate	MH0049_GL0025273;MH0222_GL0065262;N087A_GL0111615;MH0239_GL0000055;MH0044_GL0068163;MH0002_GL0036851;765560005-stool1_revised_scaffold20960_1_gene278;T2D-109A_GL0044142;MH0424_GL0111991;MH0206_GL0184740;159713063-stool1_revised_scaffold4974_2_gene34091;V1.UC49-1_GL0090679;MH0402_GL0159669	MH0049_GL0025273;MH0222_GL0065262;N087A_GL0111615;MH0239_GL0000055;MH0044_GL0068163;MH0002_GL0036851;765560005-stool1_revised_scaffold20960_1_gene278;T2D-109A_GL0044142;MH0424_GL0111991;MH0206_GL0184740;159713063-stool1_revised_scaffold4974_2_gene34091;V1.UC49-1_GL0090679;MH0402_GL0159669	no	yes	22	3	0	9.3256	435260000	29	6.90486	7.40393	0.499077	0.000589137	0.0732985	1.6711	17	8	9	6.53694	6.61559	7.0221	6.93438	6.94749	6.70789	7.32408	7.15039	6.9959	7.58629	7.45484	7.58672	7.35826	7.17487	7.38403	7.54245	7.55204	NaN
pr6201	Multivariate	V1.CD27-0_GL0119477;MH0415_GL0066550;MH0407_GL0202761;MH0290_GL0148621;MH0265_GL0015192;MH0192_GL0119840;MH0118_GL0096149;MH0052_GL0063406;V1.UC57-0_GL0162284;MH0314_GL0138373;MH0152_GL0074437;MH0435_GL0103835;MH0401_GL0106961;MH0384_GL0040364;MH0321_GL0089389;MH0281_GL0092900;MH0238_GL0000992;MH0152_GL0034382;MH0069_GL0002103;MH0057_GL0002663;MH0055_GL0052342;MH0055_GL0039630;MH0046_GL0029143;MH…	V1.CD27-0_GL0119477;MH0415_GL0066550;MH0407_GL0202761;MH0290_GL0148621;MH0265_GL0015192;MH0192_GL0119840;MH0118_GL0096149;MH0052_GL0063406;V1.UC57-0_GL0162284;MH0314_GL0138373;MH0152_GL0074437;MH0435_GL0103835;MH0401_GL0106961;MH0384_GL0040364;MH0321_GL0089389;MH0281_GL0092900;MH0238_GL0000992;MH0152_GL0034382;MH0069_GL0002103;MH0057_GL0002663;MH0055_GL0052342;MH0055_GL0039630;MH0046_GL0029143;MH…	no	yes	9	3	0	7.3322	279840000	22	6.80868	7.1348	0.326116	0.0478962	0.46617	1.0033	15	7	8	6.26304	6.59681	6.82794	6.77323	7.21506	NaN	6.94855	7.03615	NaN	7.07679	7.20104	7.27003	7.33363	6.73685	7.41954	6.72842	7.31209	NaN
pr6322	Multivariate	MH0057_GL0005897	MH0057_GL0005897	no	yes	8	2	2	4.2497	1087700000	28	7.29128	7.74587	0.454586	0.0248132	0.39791	1.5217	18	8	10	7.49531	6.18988	7.62498	6.91539	7.58327	7.24756	7.88436	7.38952	7.53259	7.69748	7.8226	8.19465	7.49418	7.597	7.93574	7.53861	7.88765	7.7582
pr661	Multivariate	T2D-135A_GL0104071;159915365-stool1_revised_C246023_1_gene6345	T2D-135A_GL0104071;159915365-stool1_revised_C246023_1_gene6345	no	yes	13	1	0	4.9925	201260000	6	6.51339	7.05111	0.537723	0.0248681	0.39791	1.2925	12	4	8	6.22603	NaN	6.69607	6.47949	NaN	NaN	6.65197	NaN	NaN	6.76062	6.90713	7.46706	7.48841	6.78726	7.5053	6.89128	6.60183	NaN
pr6663	Multivariate	O2.UC27-0_GL0039165;MH0068_GL0057466;MH0128_GL0070697	O2.UC27-0_GL0039165;MH0068_GL0057466;MH0128_GL0070697	no	yes	7	7	3	25.294	255580000	14	6.78788	7.34348	0.555602	0.00361317	0.219819	1.3702	11	5	6	NaN	6.52319	6.97474	NaN	NaN	6.67943	6.91159	6.85046	7.53255	7.44033	NaN	7.36494	NaN	NaN	7.14057	NaN	7.65847	6.92404
pr683	Multivariate	160218816-stool1_revised_scaffold35972_1_gene103002;N075A_GL0098406;NOF013_GL0061376;MH0132_GL0016880;MH0113_GL0004502;MH0076_GL0065946;547042.BACCOPRO_00469;V1.UC28-0_GL0020850;MH0411_GL0112358;MH0361_GL0080755;MH0298_GL0036270;MH0165_GL0081711;MH0158_GL0102480;MH0012_GL0182941;MH0430_GL0059578;MH0376_GL0062997;MH0290_GL0086681;MH0281_GL0132556;MH0281_GL0107458;MH0198_GL0154674;MH0189_GL0170146;…	160218816-stool1_revised_scaffold35972_1_gene103002;N075A_GL0098406;NOF013_GL0061376;MH0132_GL0016880;MH0113_GL0004502;MH0076_GL0065946;547042.BACCOPRO_00469;V1.UC28-0_GL0020850	no	yes	6	6	1	31.581	848910000	51	7.22782	7.57008	0.34226	0.024986	0.39791	1.1457	18	8	10	7.19764	7.27026	7.42132	7.1959	7.13577	6.99517	7.4387	7.16779	6.98157	7.19271	7.39733	7.85391	7.66728	7.18449	7.89688	7.57628	7.88096	8.06937
pr7347	Multivariate	MH0094_GL0105028	MH0094_GL0105028	no	yes	7	7	2	9.3763	132890000	15	6.31869	6.84605	0.527362	0.0196422	0.371213	1.4323	14	7	7	6.03755	NaN	6.46635	6.73537	6.4407	5.9838	6.48847	6.07857	6.55396	NaN	6.30675	7.05154	NaN	NaN	6.47284	6.94785	7.01657	7.57283
pr758	Multivariate	160502038-stool1_revised_scaffold45127_1_gene70643;O2.UC30-0_GL0060720;V1.CD20-4_GL0120352;T2D-62A_GL0046895;V1.FI18_GL0041126;V1.CD7-4_GL0096706;HM414CO_combine_revised_scaffold46605_3_gene64032;556261.HMPREF0240_02995;T2D-31A_GL0046504	160502038-stool1_revised_scaffold45127_1_gene70643;O2.UC30-0_GL0060720;V1.CD20-4_GL0120352;T2D-62A_GL0046895;V1.FI18_GL0041126;V1.CD7-4_GL0096706;HM414CO_combine_revised_scaffold46605_3_gene64032;556261.HMPREF0240_02995;T2D-31A_GL0046504	no	yes	3	3	1	10.465	141830000	8	6.60185	6.93865	0.336804	0.0176685	0.363778	1.0379	14	7	7	6.42518	6.44412	6.74854	6.56567	NaN	6.52429	6.56835	6.93675	NaN	6.79223	6.91352	6.99497	6.80515	6.52593	NaN	7.25276	7.28598	NaN
pr7615	Multivariate	MH0101_GL0090065	MH0101_GL0090065	no	yes	5	2	1	1.2224	127280000	2	6.28488	6.95745	0.672562	0.0114156	0.323999	1.5713	11	5	6	6.56665	NaN	NaN	6.29844	6.14029	6.15171	6.26734	NaN	6.80797	NaN	7.65764	NaN	NaN	NaN	6.5491	7.29334	6.5162	6.92042
pr7808	Multivariate	MH0109_GL0050181	MH0109_GL0050181	no	yes	27	27	12	173.73	875050000	65	6.64398	7.34826	0.704286	0.0105265	0.305165	2.3166	17	8	9	6.39085	7.36504	6.67665	6.64511	6.43329	6.67923	6.82869	6.13296	7.20691	7.13085	6.32127	7.28461	NaN	7.47661	7.4893	7.02119	7.67689	8.52674
pr8174	Multivariate	SZEY-06A_GL0055210;MH0126_GL0127011;MH0396_GL0151199;MH0167_GL0085224;V1.UC58-0_GL0097657;MH0284_GL0021917;O2.UC13-1_GL0138980	SZEY-06A_GL0055210;MH0126_GL0127011;MH0396_GL0151199;MH0167_GL0085224;V1.UC58-0_GL0097657;MH0284_GL0021917;O2.UC13-1_GL0138980	no	yes	1	1	1	2.1981	143520000	8	6.57325	7.02007	0.446827	0.00881404	0.290074	1.2466	14	7	7	6.16985	6.8154	NaN	6.83933	6.43589	6.703	6.56095	6.48831	NaN	6.91791	7.19554	7.22381	NaN	6.39303	NaN	7.19717	7.07048	7.14258
pr8229	Multivariate	T2D-135A_GL0080153;NOF013_GL0053110;MH0128_GL0063073;O2.UC13-2_GL0111542;MH0447_GL0283114;MH0435_GL0152886;MH0091_GL0104908;MH0055_GL0015929;MH0055_GL0014264;MH0055_GL0033136;V1.UC25-0_GL0069091;MH0314_GL0154703	T2D-135A_GL0080153;NOF013_GL0053110;MH0128_GL0063073;O2.UC13-2_GL0111542	no	yes	8	1	0	5.7851	119220000	12	6.5785	6.98594	0.40744	0.021337	0.38075	1.0357	11	4	7	NaN	6.05262	6.61129	NaN	6.98071	NaN	NaN	6.66939	NaN	6.8704	6.87457	7.04261	7.06896	6.9551	7.04661	NaN	7.04332	NaN
pr856	Multivariate	226186.BT_4296;MH0335_GL0105192;159571453-stool1_revised_scaffold15358_1_gene62455;MH0142_GL0115946;159490532-stool2_revised_C601516_1_gene19540;MH0405_GL0089698	226186.BT_4296	no	yes	20	20	20	285.85	3122300000	184	7.22959	7.92512	0.695528	0.0308756	0.409962	2.3283	18	8	10	7.252	6.71989	6.89408	7.3605	8.35428	6.99473	7.63469	6.62659	7.52856	7.24065	6.65639	8.48703	7.68928	7.9172	8.27432	8.22178	8.86796	8.36806
pr8560	Multivariate	MH0243_GL0021430;MH0145_GL0168129;O2.UC24-2_GL0011024;MH0257_GL0105633;158742018-stool1_revised_scaffold21970_1_gene2129;159369152-stool1_revised_scaffold12146_1_gene58011;MH0006_GL0214939	MH0243_GL0021430;MH0145_GL0168129	no	yes	7	1	1	4.1655	180450000	11	6.6214	6.99747	0.376067	0.0187366	0.370749	1.1193	14	7	7	6.537	6.32455	6.85314	6.31473	6.88752	NaN	6.72873	6.70415	NaN	6.66971	6.71437	7.4687	6.9858	NaN	7.20618	6.87412	7.06341	NaN
pr86	Multivariate	V1.UC40-0_GL0018173;MH0458_GL0041335;MH0411_GL0082256;MH0383_GL0038930;MH0363_GL0112766;MH0337_GL0040304;MH0281_GL0130972;MH0198_GL0120874;MH0116_GL0050206;762982.HMPREF9442_02287;667015.Bacsa_1997;158499257-stool1_revised_scaffold31562_1_gene22192;158499257-stool1_revised_C1446578_1_gene16710;158499257-stool1_revised_C1362540_1_gene193828;158458797-stool1_revised_scaffold21312_1_gene122505;O2.UC…	V1.UC40-0_GL0018173;MH0458_GL0041335;MH0411_GL0082256;MH0383_GL0038930;MH0363_GL0112766;MH0337_GL0040304;MH0281_GL0130972;MH0198_GL0120874;MH0116_GL0050206;762982.HMPREF9442_02287;667015.Bacsa_1997;158499257-stool1_revised_scaffold31562_1_gene22192;158499257-stool1_revised_C1446578_1_gene16710;158499257-stool1_revised_C1362540_1_gene193828;158458797-stool1_revised_scaffold21312_1_gene122505;O2.UC…	no	yes	1	1	1	3.2945	1291100000	38	7.20886	7.86469	0.655836	0.00342599	0.219819	1.991	16	7	9	7.588	7.1469	6.45808	7.02098	7.95575	7.31656	NaN	6.97574	NaN	7.4673	7.8271	8.06043	7.785	7.51223	7.90318	7.86395	8.27473	8.08831
pr9077	Multivariate	MH0187_GL0004889	MH0187_GL0004889	no	yes	2	2	2	2.7546	1036700000	15	5.98684	7.68957	1.70273	1.50207e-05	0.00390017	5.3949	15	6	9	5.84016	5.99965	6.4891	5.77107	NaN	NaN	5.84214	5.97894	6.94682	7.36918	8.42783	7.55318	7.89849	8.49879	NaN	7.73229	7.93548	6.84406
pr9227	Multivariate	MH0188_GL0199940;MH0188_GL0157464;MH0318_GL0115156;V1.UC55-0_GL0181670;O2.UC48-0_GL0125782;MH0245_GL0013341;V1.UC38-4_GL0077385;V1.UC17-2_GL0089874;O2.UC49-0_GL0025159;O2.UC11-1_GL0095347;411467.BACCAP_01942;MH0233_GL0038589;HM407COA_combine_revised_scaffold7983_1_gene42317;HM455CO_revised_scaffold23242_1_gene79134;MH0188_GL0174941;MH0374_GL0121480;MH0422_GL0211665;160502038-stool1_revised_scaffo…	MH0188_GL0199940;MH0188_GL0157464;MH0318_GL0115156;V1.UC55-0_GL0181670;O2.UC48-0_GL0125782;MH0245_GL0013341;V1.UC38-4_GL0077385;V1.UC17-2_GL0089874;O2.UC49-0_GL0025159;O2.UC11-1_GL0095347;411467.BACCAP_01942;MH0233_GL0038589	no	yes	3	3	1	5.2627	127700000	16	6.24635	6.77487	0.528522	0.0491604	0.46617	1.6718	15	7	8	5.89332	6.11304	6.20282	6.59847	5.80081	6.87787	NaN	6.2381	7.0992	6.30732	7.18986	6.97528	NaN	6.36929	5.81868	NaN	7.17658	7.26274
pr9234	Multivariate	MH0189_GL0028630;MH0002_GL0012140	MH0189_GL0028630;MH0002_GL0012140	no	yes	14	3	1	7.2788	723240000	80	7.24665	7.57077	0.324126	0.0142181	0.340145	1.085	18	8	10	6.59417	7.35713	7.40398	7.26649	7.44417	7.0026	7.58986	7.31477	7.32071	7.46315	7.52724	7.8329	7.87844	7.44403	7.51055	7.4838	7.49856	7.74836
pr9307	Multivariate	MH0192_GL0143694	MH0192_GL0143694	no	yes	3	1	1	2.7722	569550000	24	6.85245	7.366	0.513551	0.028889	0.409729	1.7337	17	7	10	7.28468	6.45039	6.31796	6.27149	7.37526	NaN	7.2478	7.01957	7.33704	6.84954	7.03563	7.73889	6.91693	7.04786	7.59642	7.43989	7.75623	7.9416
pr931	Multivariate	411467.BACCAP_00871	411467.BACCAP_00871	no	yes	1	1	1	1.3365	92420000	10	6.28699	6.87324	0.586251	0.021902	0.385013	1.2352	12	6	6	5.88651	6.44517	6.7768	6.22474	6.10857	6.28015	NaN	NaN	7.52912	7.15818	NaN	NaN	6.691	6.2865	NaN	6.92585	NaN	6.64877
pr9435	Multivariate	MH0197_GL0057947	MH0197_GL0057947	no	yes	5	1	1	5.8517	455010000	13	6.2944	7.28328	0.988875	0.00943095	0.293342	2.8603	14	4	10	6.23254	NaN	NaN	6.30769	6.35868	6.27871	NaN	NaN	6.03778	6.40652	7.58024	7.62458	7.51843	7.97807	7.273	7.08415	7.90802	7.42198
pr9675	Multivariate	MH0206_GL0130178;V1.UC39-4_GL0017564;MH0318_GL0045424;MH0362_GL0042644	MH0206_GL0130178	no	yes	9	9	4	91.037	745770000	51	6.64108	7.52857	0.887489	0.0318048	0.412992	2.5859	13	6	7	6.10731	7.42088	6.04564	6.7163	NaN	6.61076	NaN	6.94557	7.28167	6.1389	7.15597	8.1427	NaN	7.73773	8.2481	NaN	NaN	7.99489
pr10351	Frequency	MH0372_GL0115863;MH0246_GL0112485;O2.UC35-0_GL0155200;763901136-stool1_revised_C1072311_1_gene81192;O2.UC30-2_GL0123010	MH0372_GL0115863;MH0246_GL0112485;O2.UC35-0_GL0155200;763901136-stool1_revised_C1072311_1_gene81192	no	yes	18	1	0	1.3904	28238000	3							7	6	1	NaN	NaN	6.17733	6.39298	6.38256	6.59182	6.43435	6.52359	NaN	NaN	NaN	NaN	NaN	NaN	NaN	6.93169	NaN	NaN
pr10545	Frequency	MH0265_GL0022217	MH0265_GL0022217	no	yes	2	2	0	4.4189	149110000	11							8	6	2	NaN	7.14398	7.5275	6.53079	6.79555	7.70731	NaN	6.74369	NaN	NaN	7.05545	NaN	NaN	NaN	NaN	NaN	NaN	6.0214
pr10876	Frequency	MH0280_GL0137988;MH0289_GL0034309	MH0280_GL0137988;MH0289_GL0034309	no	yes	3	2	2	4.8633	45498000	3							8	6	2	7.50732	6.29442	NaN	6.23001	6.16244	6.02995	NaN	6.36536	NaN	NaN	5.97036	NaN	6.12192	NaN	NaN	NaN	NaN	NaN
pr11193	Frequency	MH0319_GL0067434;MH0313_GL0088934;158802708-stool1_revised_scaffold31430_1_gene100342	MH0319_GL0067434;MH0313_GL0088934	no	yes	6	6	5	14.373	58579000	9							8	6	2	5.90113	NaN	5.80815	NaN	6.00385	7.72643	5.94529	6.21577	6.07427	NaN	5.90208	NaN	NaN	NaN	NaN	NaN	NaN	NaN
pr11277	Frequency	MH0391_GL0166166;MH0322_GL0050473	MH0391_GL0166166;MH0322_GL0050473	no	yes	6	1	1	1.4723	35202000	2							8	6	2	6.20548	6.40954	7.37134	6.19131	6.00199	NaN	6.16702	NaN	6.45367	NaN	NaN	NaN	NaN	NaN	6.03751	NaN	NaN	NaN
pr11562	Frequency	T2D-109A_GL0044003;MH0351_GL0037836;T2D-6A_GL0044930;NLM023_GL0007606;MH0316_GL0144003;MH0182_GL0095376;O2.UC32-2_GL0106501	T2D-109A_GL0044003;MH0351_GL0037836;T2D-6A_GL0044930;NLM023_GL0007606	no	yes	4	4	4	26.261	76152000	10							8	6	2	NaN	6.55859	6.87402	NaN	7.30878	6.61395	6.27238	6.79409	6.80598	NaN	NaN	NaN	NaN	6.57638	NaN	NaN	NaN	NaN
pr11590	Frequency	MH0356_GL0014803	MH0356_GL0014803	no	yes	5	1	1	1.5185	40336000	9							8	6	2	6.37182	6.66328	6.54646	6.67391	6.39778	6.32129	NaN	NaN	6.77021	NaN	6.47592	NaN	NaN	NaN	NaN	NaN	NaN	NaN
pr11831	Frequency	T2D-62A_GL0004006;MH0372_GL0069203;MH0095_GL0053474;HM403CO_revised_scaffold37559_2_gene11455;V1.FI09_GL0034542	T2D-62A_GL0004006;MH0372_GL0069203;MH0095_GL0053474;HM403CO_revised_scaffold37559_2_gene11455;V1.FI09_GL0034542	no	yes	2	2	2	36.642	38811000	8							8	6	2	7.03551	6.14977	NaN	6.47962	6.61162	6.22621	NaN	6.68187	6.58329	NaN	NaN	NaN	NaN	NaN	NaN	NaN	NaN	6.11528
pr12664	Frequency	MH0448_GL0176841;MH0385_GL0137765;MH0362_GL0065260;MH0250_GL0236026	MH0448_GL0176841;MH0385_GL0137765;MH0362_GL0065260;MH0250_GL0236026	no	yes	6	3	0	5.2757	40691000	6							7	6	1	NaN	6.52316	6.59368	NaN	6.71446	6.42719	6.88804	6.79788	NaN	7.02251	NaN	NaN	NaN	NaN	NaN	NaN	NaN	NaN
pr12665	Frequency	MH0448_GL0223590	MH0448_GL0223590	no	yes	2	2	2	36.365	141040000	9							8	6	2	7.82058	NaN	NaN	6.37425	6.93194	6.9386	6.55745	6.68084	NaN	7.53223	NaN	NaN	NaN	NaN	NaN	NaN	NaN	6.24792
pr12669	Frequency	MH0450_GL0068764;V1.CD17-0_GL0069641;V1.UC53-0_GL0083644;V1.UC16-0_GL0002098	MH0450_GL0068764;V1.CD17-0_GL0069641;V1.UC53-0_GL0083644;V1.UC16-0_GL0002098	no	yes	2	2	1	3.4551	64720000	7							9	7	2	6.5142	6.9766	6.81222	6.54953	6.2351	6.94855	NaN	6.96643	7.27177	6.39282	NaN	NaN	NaN	NaN	NaN	NaN	NaN	NaN
pr12679	Frequency	MH0451_GL0058660	MH0451_GL0058660	no	yes	5	5	5	16.061	138430000	17							8	6	2	5.9828	5.88654	NaN	5.79556	5.75969	5.74598	7.85613	NaN	7.69681	NaN	NaN	NaN	NaN	NaN	NaN	6.00847	NaN	NaN
pr12706	Frequency	MH0454_GL0051815;O2.CD2-0_GL0080325;NOM022_GL0018152;MH0283_GL0015740;MH0274_GL0006995;MH0006_GL0009914;O2.CD2-0_GL0031327;MH0298_GL0012655;MH0200_GL0157614;MH0187_GL0065218;MH0183_GL0141029;MH0181_GL0037211;MH0163_GL0089742;MH0138_GL0037512;MH0118_GL0023481;MH0106_GL0071881;MH0096_GL0014101;MH0065_GL0017166;MH0053_GL0030362;MH0052_GL0040418;MH0050_GL0079863;MH0047_GL0000832;MH0031_GL0042627;MH00…	MH0454_GL0051815;O2.CD2-0_GL0080325;NOM022_GL0018152;MH0283_GL0015740;MH0274_GL0006995;MH0006_GL0009914;O2.CD2-0_GL0031327;MH0298_GL0012655;MH0200_GL0157614;MH0187_GL0065218;MH0183_GL0141029;MH0181_GL0037211;MH0163_GL0089742;MH0138_GL0037512;MH0118_GL0023481;MH0106_GL0071881;MH0096_GL0014101;MH0065_GL0017166;MH0053_GL0030362;MH0052_GL0040418;MH0050_GL0079863;MH0047_GL0000832;MH0031_GL0042627;MH00…	no	yes	9	3	1	34.454	198220000	14							8	7	1	6.34608	7.30567	6.39858	6.05725	6.20483	8.20523	6.53044	NaN	6.31549	NaN	NaN	NaN	NaN	NaN	NaN	NaN	NaN	NaN
pr12839	Frequency	N027A_GL0003193;MH0124_GL0142044;MH0055_GL0030855	N027A_GL0003193;MH0124_GL0142044;MH0055_GL0030855	no	yes	8	6	2	22.304	177870000	27							8	6	2	6.0445	7.13966	NaN	6.98954	NaN	8.10496	6.82809	6.8818	NaN	NaN	6.14429	NaN	NaN	6.52934	NaN	NaN	NaN	NaN
pr13102	Frequency	NLM002_GL0011864;V1.UC17-0_GL0023559;MH0319_GL0059413;V1.UC14-0_GL0033414;MH0283_GL0026742	NLM002_GL0011864;V1.UC17-0_GL0023559;MH0319_GL0059413;V1.UC14-0_GL0033414;MH0283_GL0026742	no	yes	14	13	0	59.469	237590000	21							6	6	0	NaN	7.38185	NaN	6.7191	6.56814	8.30326	6.81357	6.46993	NaN	NaN	NaN	NaN	NaN	NaN	NaN	NaN	NaN	NaN
pr13106	Frequency	NLM003_GL0025687;MH0101_GL0056268	NLM003_GL0025687;MH0101_GL0056268	no	yes	3	3	3	3.4862	33362000	3							7	6	1	5.96099	NaN	6.45843	7.30679	6.17225	6.46148	6.01064	NaN	NaN	NaN	NaN	NaN	NaN	NaN	NaN	NaN	6.26171	NaN
pr13119	Frequency	O2.UC49-0_GL0103713;NLM007_GL0049302	O2.UC49-0_GL0103713;NLM007_GL0049302	no	yes	1	1	1	5.2273	13377000	4							6	6	0	NaN	6.04127	5.19794	6.63369	6.16646	6.75429	NaN	5.28872	NaN	NaN	NaN	NaN	NaN	NaN	NaN	NaN	NaN	NaN
pr13218	Frequency	NOF005_GL0095457;V1.UC30-0_GL0054021;V1.CD20-4_GL0029568;V1.FI18_GL0016223;V1.CD7-0_GL0029572;V1.CD12-3_GL0059034;O2.UC19-1_GL0052880;O2.UC15-1_GL0035172;MH0239_GL0128481;MH0124_GL0056352;HM407COA_combine_revised_scaffold41745_1_gene42195;O2.UC7-1_GL0035909;MH0421_GL0077873;O2.UC15-0_GL0032229;O2.UC11-1_GL0041656;V1.CD54-0_GL0127384;O2.UC48-0_GL0130285;O2.UC18-1_GL0042798;HM407COA_combine_revised…	NOF005_GL0095457;V1.UC30-0_GL0054021;V1.CD20-4_GL0029568;V1.FI18_GL0016223;V1.CD7-0_GL0029572;V1.CD12-3_GL0059034;O2.UC19-1_GL0052880;O2.UC15-1_GL0035172;MH0239_GL0128481;MH0124_GL0056352;HM407COA_combine_revised_scaffold41745_1_gene42195;O2.UC7-1_GL0035909;MH0421_GL0077873;O2.UC15-0_GL0032229;O2.UC11-1_GL0041656;V1.CD54-0_GL0127384;O2.UC48-0_GL0130285;O2.UC18-1_GL0042798;HM407COA_combine_revised…	no	yes	4	4	1	5.6244	48823000	6							9	7	2	6.96101	NaN	6.34246	7.09785	6.59685	6.30376	6.52233	6.79557	6.44293	6.55471	NaN	NaN	NaN	NaN	NaN	NaN	NaN	NaN
pr13349	Frequency	NOM017_GL0005565	NOM017_GL0005565	no	yes	7	7	7	11.948	80001000	10							9	7	2	NaN	6.35683	7.2755	6.3355	6.62668	7.59309	6.50991	6.51091	NaN	NaN	6.46847	NaN	NaN	NaN	NaN	6.46319	NaN	NaN
pr1339	Frequency	686765762-stool1_revised_scaffold18515_1_gene51710;V1.FI24_GL0090089;MH0010_GL0003850	686765762-stool1_revised_scaffold18515_1_gene51710;V1.FI24_GL0090089;MH0010_GL0003850	no	yes	2	2	1	19.589	84109000	11							7	6	1	7.57071	NaN	6.6174	NaN	6.70156	6.60219	6.35913	7.16752	NaN	6.91256	NaN	NaN	NaN	NaN	NaN	NaN	NaN	NaN
pr13417	Frequency	O2.CD1-0-PT_GL0038800;MH0434_GL0236724;MH0185_GL0002576	O2.CD1-0-PT_GL0038800;MH0434_GL0236724	no	yes	8	8	3	39.283	164120000	21							7	6	1	6.02535	6.35071	8.15204	6.24854	6.75111	NaN	6.13539	NaN	NaN	6.20047	NaN	NaN	NaN	NaN	NaN	NaN	NaN	NaN
pr13602	Frequency	O2.UC13-1_GL0202927;T2D-66A_GL0113479;V1.UC53-0_GL0143017;V1.UC16-0_GL0069082;SZEY-79A_GL0004570;O2.UC40-1_GL0211305;O2.UC11-2_GL0119889;MH0316_GL0037397;MH0107_GL0018669	O2.UC13-1_GL0202927;T2D-66A_GL0113479;V1.UC53-0_GL0143017;V1.UC16-0_GL0069082;SZEY-79A_GL0004570	no	yes	7	2	2	4.196	33323000	2							7	6	1	6.82715	6.82874	6.42972	6.37623	NaN	6.61836	NaN	6.56862	6.7315	NaN	NaN	NaN	NaN	NaN	NaN	NaN	NaN	NaN
pr13806	Frequency	O2.UC21-1_GL0095476;V1.FI28_GL0223678;V1.UC53-0_GL0155419;V1.FI36_GL0102753;MH0161_GL0011973;O2.UC27-2_GL0044968;V1.UC16-0_GL0003008;MH0415_GL0219890;O2.UC32-1_GL0196176;O2.UC20-1_GL0063488;V1.CD1-3-PN_GL0120378;V1.UC50-1_GL0173321;V1.FI18_GL0018322;T2D-47A_GL0023713;MH0385_GL0198072;MH0357_GL0079405;MH0143_GL0036294;MH0101_GL0062119;MH0012_GL0217924;MH0006_GL0214682;DLM008_GL0027431;764588959-st…	O2.UC21-1_GL0095476;V1.FI28_GL0223678;V1.UC53-0_GL0155419;V1.FI36_GL0102753;MH0161_GL0011973;O2.UC27-2_GL0044968;V1.UC16-0_GL0003008;MH0415_GL0219890;O2.UC32-1_GL0196176;O2.UC20-1_GL0063488;V1.CD1-3-PN_GL0120378;V1.UC50-1_GL0173321;V1.FI18_GL0018322;T2D-47A_GL0023713;MH0385_GL0198072;MH0357_GL0079405;MH0143_GL0036294;MH0101_GL0062119;MH0012_GL0217924;MH0006_GL0214682;DLM008_GL0027431;764588959-st…	no	yes	4	2	1	1.8127	35501000	4							8	6	2	6.16551	6.88534	6.01599	NaN	NaN	6.45243	6.87982	6.94248	6.44456	6.28108	NaN	NaN	NaN	NaN	NaN	NaN	NaN	NaN
pr14022	Frequency	O2.UC32-1_GL0163486;MH0057_GL0013001;MH0402_GL0027973;MH0384_GL0068002;MH0260_GL0033773	O2.UC32-1_GL0163486;MH0057_GL0013001;MH0402_GL0027973;MH0384_GL0068002	no	yes	17	3	0	15.098	85878000	11							8	6	2	7.20909	NaN	6.86829	NaN	7.2737	7.10738	6.55358	6.79399	6.70106	6.96849	NaN	NaN	NaN	NaN	NaN	NaN	NaN	NaN
pr14110	Frequency	O2.UC38-1_GL0098732;MH0088_GL0050165;V1.FI04_GL0147183;MH0389_GL0070559;MH0088_GL0069514	O2.UC38-1_GL0098732;MH0088_GL0050165;V1.FI04_GL0147183;MH0389_GL0070559;MH0088_GL0069514	no	yes	7	2	0	2.7773	71056000	3							8	6	2	NaN	7.10302	7.03294	6.73333	NaN	6.14916	6.30274	7.08293	6.8454	6.45524	NaN	NaN	NaN	NaN	NaN	NaN	NaN	NaN
pr14124	Frequency	O2.UC40-0_GL0130413	O2.UC40-0_GL0130413	no	yes	5	5	5	24.214	62279000	5							9	7	2	NaN	6.6823	7.0782	6.67408	6.90757	6.81652	6.5267	6.57705	NaN	NaN	6.80996	NaN	NaN	NaN	NaN	NaN	6.66322	NaN
pr142	Frequency	158499257-stool1_revised_C1447524_1_gene90592;V1.CD14-0_GL0051715;MH0059_GL0009311;MH0052_GL0028412;MH0006_GL0087398;MH0002_GL0074917;160765029-stool1_revised_scaffold16854_1_gene63850;MH0395_GL0039876;N038A_GL0061992;MH0247_GL0004651;MH0200_GL0027913;MH0008_GL0035669	158499257-stool1_revised_C1447524_1_gene90592;V1.CD14-0_GL0051715;MH0059_GL0009311	no	yes	5	5	5	4.4314	49617000	10							7	6	1	NaN	6.4543	7.26366	6.34388	6.37401	7.32597	NaN	6.30432	NaN	NaN	6.14205	NaN	NaN	NaN	NaN	NaN	NaN	NaN
pr14244	Frequency	O2.UC44-2_GL0061666;T2D-66A_GL0086092;O2.UC47-1_GL0043817;BGI002A_GL0150159;MH0088_GL0096584;V1.UC41-0_GL0030619;MH0206_GL0175869;MH0233_GL0040011;O2.CD3-0-PT_GL0038613;MH0119_GL0017885;O2.UC8-1_GL0062056;MH0375_GL0029661;MH0188_GL0034213;706846339-stool1_revised_C1007645_1_gene173836;MH0419_GL0123891;MH0448_GL0209889;DLM022_GL0098107;O2.UC46-1_GL0008547;MH0130_GL0031083;MH0419_GL0113309;MH0445_G…	O2.UC44-2_GL0061666;T2D-66A_GL0086092;O2.UC47-1_GL0043817;BGI002A_GL0150159;MH0088_GL0096584;V1.UC41-0_GL0030619;MH0206_GL0175869;MH0233_GL0040011;O2.CD3-0-PT_GL0038613;MH0119_GL0017885;O2.UC8-1_GL0062056;MH0375_GL0029661;MH0188_GL0034213	no	yes	7	1	0	1.9912	40276000	6							7	6	1	7.09806	5.88273	6.09465	6.78652	NaN	NaN	6.31675	6.65149	6.01435	NaN	NaN	NaN	NaN	NaN	NaN	NaN	NaN	NaN
pr14337	Frequency	O2.UC48-0_GL0083501	O2.UC48-0_GL0083501	no	yes	5	3	2	3.2132	219280000	11							8	6	2	7.45306	7.02768	6.74059	NaN	NaN	6.72097	6.75797	7.14746	NaN	6.94488	6.70614	NaN	NaN	NaN	NaN	NaN	NaN	NaN
pr14362	Frequency	O2.UC7-1_GL0186136;O2.UC48-0_GL0277559;V1.CD54-0_GL0133644	O2.UC7-1_GL0186136;O2.UC48-0_GL0277559;V1.CD54-0_GL0133644	no	yes	2	2	2	6.7567	81590000	6							8	6	2	NaN	6.56442	7.07181	7.02829	6.75837	7.0735	6.46123	NaN	6.66359	NaN	NaN	NaN	NaN	NaN	6.48909	NaN	NaN	NaN
pr14450	Frequency	O2.UC53-0_GL0011790;O2.UC52-2_GL0081639;MH0090_GL0022207;MH0257_GL0190799;MH0443_GL0135065;MH0266_GL0123070;MH0429_GL0102721;MH0192_GL0000121;MH0051_GL0025799;N038A_GL0035850;MH0247_GL0131817;MH0229_GL0005941;V1.FI05_GL0126568;T2D-11A_GL0132959;159571453-stool2_revised_scaffold26174_1_gene59733;O2.UC37-1_GL0093718;T2D-22A_GL0021626;MH0006_GL0082430;MH0182_GL0089967;160765029-stool1_revised_scaffo…	O2.UC53-0_GL0011790;O2.UC52-2_GL0081639;MH0090_GL0022207;MH0257_GL0190799;MH0443_GL0135065;MH0266_GL0123070;MH0429_GL0102721;MH0192_GL0000121;MH0051_GL0025799;N038A_GL0035850;MH0247_GL0131817;MH0229_GL0005941;V1.FI05_GL0126568;T2D-11A_GL0132959;159571453-stool2_revised_scaffold26174_1_gene59733;O2.UC37-1_GL0093718;T2D-22A_GL0021626;MH0006_GL0082430;MH0182_GL0089967;160765029-stool1_revised_scaffo…	no	yes	12	6	5	56.373	96715000	15							8	6	2	NaN	6.94048	7.61394	5.95751	7.11833	7.30449	NaN	6.12717	6.54849	NaN	6.44339	NaN	NaN	NaN	NaN	NaN	NaN	NaN
pr1447	Frequency	MH0002_GL0018009;763577454-stool1_revised_scaffold40393_2_gene15589	MH0002_GL0018009;763577454-stool1_revised_scaffold40393_2_gene15589	no	yes	3	3	3	3.4825	50798000	4							8	7	1	6.6934	6.64773	7.11394	6.85506	6.53335	6.97727	6.50469	NaN	NaN	NaN	NaN	6.72984	NaN	NaN	NaN	NaN	NaN	NaN
pr14489	Frequency	O2.UC57-0_GL0001631	O2.UC57-0_GL0001631	no	yes	11	2	2	40.792	544990000	41							8	6	2	7.89849	6.14965	5.93023	NaN	8.00134	6.39069	NaN	7.4841	NaN	6.61603	NaN	7.20723	NaN	NaN	NaN	NaN	NaN	NaN
pr14597	Frequency	O2.UC8-2_GL0052551	O2.UC8-2_GL0052551	no	yes	9	2	2	4.5609	97189000	4							8	6	2	6.6316	7.23777	6.99739	6.90404	NaN	6.95809	NaN	6.92686	NaN	NaN	7.1049	NaN	NaN	NaN	6.88704	NaN	NaN	NaN
pr14607	Frequency	O2.UC8-2_GL0123822	O2.UC8-2_GL0123822	no	yes	1	1	1	1.327	57343000	5							8	6	2	6.87068	7.0707	6.85874	6.45942	6.11518	NaN	NaN	7.04427	NaN	NaN	6.76412	NaN	NaN	NaN	NaN	NaN	NaN	5.79271
pr14612	Frequency	O2.UC8-2_GL0177833;O2.UC24-1_GL0087867;T2D-76A_GL0098336;MH0448_GL0097194;MH0053_GL0037222;MH0035_GL0050295;MH0009_GL0021328;MH0002_GL0052591;764062976-stool2_revised_scaffold27183_1_gene64325;763496533-stool2_revised_scaffold50222_1_gene102936;MH0456_GL0047396;MH0313_GL0026420;MH0288_GL0049094;MH0440_GL0032306;N037A_GL0126255;MH0402_GL0160148;MH0149_GL0130016;MH0143_GL0101510;MH0031_GL0021369;O2…	O2.UC8-2_GL0177833	no	yes	7	3	2	18.868	76161000	4							7	6	1	6.53684	6.73669	NaN	6.50853	6.36901	NaN	6.39291	7.66157	NaN	NaN	NaN	NaN	NaN	6.35921	NaN	NaN	NaN	NaN
pr14703	Frequency	tr|I3L3M4|I3L3M4_HUMAN;tr|K7EP40|K7EP40_HUMAN;tr|K7EL87|K7EL87_HUMAN;tr|F5H496|F5H496_HUMAN;sp|O95471-2|CLD7_HUMAN;tr|I3L3X1|I3L3X1_HUMAN;sp|O95471|CLD7_HUMAN	tr|I3L3M4|I3L3M4_HUMAN;tr|K7EP40|K7EP40_HUMAN;tr|K7EL87|K7EL87_HUMAN;tr|F5H496|F5H496_HUMAN;sp|O95471-2|CLD7_HUMAN;tr|I3L3X1|I3L3X1_HUMAN;sp|O95471|CLD7_HUMAN	yes	no	1	1	1	31.78	70014000	11							8	6	2	NaN	NaN	7.08264	6.68843	6.70693	6.34406	6.85182	6.38632	6.58116	NaN	NaN	NaN	7.13925	NaN	NaN	NaN	NaN	NaN
pr14999	Frequency	sp|P29972-4|AQP1_HUMAN;sp|P29972-2|AQP1_HUMAN;sp|P29972-3|AQP1_HUMAN;sp|P29972|AQP1_HUMAN;tr|K7N7A8|K7N7A8_HUMAN	sp|P29972-4|AQP1_HUMAN;sp|P29972-2|AQP1_HUMAN;sp|P29972-3|AQP1_HUMAN;sp|P29972|AQP1_HUMAN;tr|K7N7A8|K7N7A8_HUMAN	yes	no	1	1	1	1.2934	17908000	1							9	7	2	6.19997	6.08246	6.04926	5.87207	6.77344	6.02325	NaN	6.01414	NaN	NaN	NaN	NaN	NaN	NaN	NaN	NaN	5.94787	6.06506
pr15268	Frequency	sp|Q95IE3|2B1C_HUMAN	sp|Q95IE3|2B1C_HUMAN	yes	no	5	2	1	3.8178	32666000	1							8	6	2	NaN	6.08192	6.07155	6.10938	6.01477	NaN	6.92166	6.12447	5.99826	NaN	NaN	5.90705	NaN	NaN	NaN	NaN	NaN	NaN
pr15381	Frequency	SZEY-103A_GL0072349	SZEY-103A_GL0072349	no	yes	8	2	0	5.8733	236800000	4							6	6	0	NaN	7.20815	7.54234	7.75179	7.32222	7.90118	NaN	7.28278	NaN	NaN	NaN	NaN	NaN	NaN	NaN	NaN	NaN	NaN
pr15461	Frequency	SZEY-55A_GL0062935;MH0334_GL0115352;O2.UC48-1_GL0001411;T2D-22A_GL0040813;MH0090_GL0082730;MH0025_GL0085595;160765029-stool1_revised_C1028626_1_gene28516;158742018-stool1_revised_scaffold14377_2_gene49590;V1.UC26-4_GL0185642;158499257-stool2_revised_scaffold21928_1_gene32130;158499257-stool1_revised_scaffold26821_1_gene110022;O2.UC47-2_GL0070442	SZEY-55A_GL0062935;MH0334_GL0115352;O2.UC48-1_GL0001411;T2D-22A_GL0040813;MH0090_GL0082730;MH0025_GL0085595;160765029-stool1_revised_C1028626_1_gene28516;158742018-stool1_revised_scaffold14377_2_gene49590;V1.UC26-4_GL0185642;158499257-stool2_revised_scaffold21928_1_gene32130;158499257-stool1_revised_scaffold26821_1_gene110022;O2.UC47-2_GL0070442	no	yes	2	2	2	1.847	47881000	2							8	6	2	NaN	6.1642	6.567	6.54726	7.2136	6.46944	NaN	6.34234	6.44877	NaN	NaN	6.99418	NaN	NaN	NaN	NaN	NaN	NaN
pr15504	Frequency	SZEY-81A_GL0046064	SZEY-81A_GL0046064	no	yes	11	6	1	26.948	234370000	22							8	6	2	NaN	7.05591	6.47526	7.51865	7.88154	7.47832	NaN	7.11394	NaN	6.70499	NaN	NaN	NaN	NaN	NaN	NaN	NaN	6.94889
pr15512	Frequency	SZEY-99A_GL0017077;DOM017_GL0047939;MH0086_GL0029398	SZEY-99A_GL0017077	no	yes	9	9	1	24.864	211940000	27							9	7	2	7.1089	6.08189	NaN	5.92669	6.11267	6.33143	8.03886	6.65561	7.93607	NaN	NaN	NaN	NaN	NaN	5.87807	NaN	NaN	NaN
pr15609	Frequency	T2D-11A_GL0148603	T2D-11A_GL0148603	no	yes	3	2	2	6.782	55469000	10							8	6	2	NaN	6.28937	6.20099	6.4365	6.95234	7.22298	NaN	6.08479	7.0812	NaN	6.3548	NaN	NaN	NaN	NaN	NaN	NaN	NaN
pr1573	Frequency	763961826-stool1_revised_scaffold14249_1_gene28063;MH0288_GL0104852;MH0370_GL0042448;T2D-108A_GL0134234;MH0143_GL0139966;MH0041_GL0030827;O2.UC12-2_GL0108219;HM482CO_revised_scaffold22353_2_gene65106;MH0100_GL0133909;MH0021_GL0066253;O2.UC48-0_GL0261936;MH0077_GL0053341;MH0288_GL0206645;O2.CD3-0-PT_GL0028776;V1.UC52-1_GL0173565;V1.CD12-3_GL0106503;V1.UC49-0_GL0187745;V1.UC53-0_GL0066291;MH0436_GL…	763961826-stool1_revised_scaffold14249_1_gene28063;MH0288_GL0104852;MH0370_GL0042448;T2D-108A_GL0134234;MH0143_GL0139966;MH0041_GL0030827;O2.UC12-2_GL0108219	no	yes	5	4	1	5.4774	53405000	8							9	7	2	6.99687	7.04813	6.41115	6.34741	6.48649	6.77417	NaN	6.82289	NaN	6.62901	6.41464	NaN	NaN	NaN	NaN	NaN	NaN	NaN
pr1579	Frequency	763961826-stool2_revised_C699374_1_gene68595;V1.UC17-2_GL0111074;T2D-48A_GL0080246;V1.UC17-0_GL0024241;O2.UC57-0_GL0031965;HM494TI_revised_scaffold7484_1_gene129924	763961826-stool2_revised_C699374_1_gene68595	no	yes	5	5	5	12.623	68776000	8							9	7	2	7.14532	6.62482	7.42085	6.50609	6.65328	NaN	6.69604	6.47611	NaN	NaN	6.46433	NaN	NaN	NaN	NaN	NaN	6.48083	NaN
pr15884	Frequency	T2D-26A_GL0038524;MH0191_GL0185392	T2D-26A_GL0038524;MH0191_GL0185392	no	yes	4	3	3	4.0675	41273000	4							8	6	2	NaN	6.11531	6.44966	6.42027	7.1599	6.27536	NaN	6.28529	6.83287	NaN	NaN	NaN	NaN	NaN	NaN	NaN	NaN	6.37018
pr15937	Frequency	T2D-35A_GL0036820	T2D-35A_GL0036820	no	yes	11	1	1	8.822	41699000	1							7	6	1	7.0994	6.53671	6.728	NaN	NaN	6.62783	6.37625	6.63344	NaN	NaN	6.79258	NaN	NaN	NaN	NaN	NaN	NaN	NaN
pr16120	Frequency	V1.FI20_GL0057190;T2D-76A_GL0081335;MH0111_GL0076044;764588959-stool1_revised_scaffold34383_1_gene70200;MH0193_GL0139709;HM407COA_combine_revised_scaffold25788_1_2_gene17496;V1.FI18_GL0046570;O2.CD3-0-PT_GL0189647;O2.UC48-0_GL0111564;O2.UC20-1_GL0129951;MH0436_GL0123375;O2.CD3-0-PT_GL0055695;NLF007_GL0034790;MH0437_GL0089704;MH0437_GL0089705;MH0419_GL0106365;MH0385_GL0159188;MH0015_GL0006683;MH00…	V1.FI20_GL0057190;T2D-76A_GL0081335;MH0111_GL0076044;764588959-stool1_revised_scaffold34383_1_gene70200;MH0193_GL0139709;HM407COA_combine_revised_scaffold25788_1_2_gene17496;V1.FI18_GL0046570;O2.CD3-0-PT_GL0189647	no	yes	16	5	1	16.55	135580000	16							9	7	2	7.67068	6.48494	6.06134	NaN	6.10582	6.50191	6.40274	7.17176	6.34262	7.5079	NaN	NaN	NaN	NaN	NaN	NaN	NaN	NaN
pr16430	Frequency	V1.CD25-4_GL0061207;MH0006_GL0201385	V1.CD25-4_GL0061207;MH0006_GL0201385	no	yes	4	2	2	6.8257	49486000	3							9	7	2	5.87877	6.98792	5.83265	5.97343	6.32141	6.07922	NaN	7.15912	7.16218	NaN	NaN	NaN	5.80733	NaN	NaN	NaN	NaN	NaN
pr16481	Frequency	V1.CD3-0-PN_GL0081047;MH0433_GL0123741;HM403CO_revised_scaffold10965_1_gene14472;V1.UC47-4_GL0110286;MH0313_GL0140749;MH0288_GL0206620;MH0143_GL0017507;MH0195_GL0029640;MH0001_GL0017395;O2.UC12-2_GL0097876;V1.CD30-0_GL0092454;V1.CD36-0_GL0006265;MH0333_GL0001161;BGI-06A_GL0021829	V1.CD3-0-PN_GL0081047;MH0433_GL0123741;HM403CO_revised_scaffold10965_1_gene14472;V1.UC47-4_GL0110286;MH0313_GL0140749;MH0288_GL0206620;MH0143_GL0017507;MH0195_GL0029640;MH0001_GL0017395;O2.UC12-2_GL0097876;V1.CD30-0_GL0092454;V1.CD36-0_GL0006265;MH0333_GL0001161;BGI-06A_GL0021829	no	yes	4	1	0	2.3061	59796000	12							8	6	2	7.18293	6.04383	NaN	NaN	6.67872	7.06558	6.04481	6.76048	6.6006	7.14283	NaN	NaN	NaN	NaN	NaN	NaN	NaN	NaN
pr16541	Frequency	V1.CD32-0_GL0176224;V1.FI01_GL0015503;160502038-stool1_revised_scaffold17993_1_gene174213	V1.CD32-0_GL0176224;V1.FI01_GL0015503;160502038-stool1_revised_scaffold17993_1_gene174213	no	yes	7	1	0	2.9468	433140000	2							8	6	2	7.85377	7.62208	7.32613	6.64541	NaN	7.60749	NaN	8.04092	8.07922	7.09188	NaN	NaN	NaN	NaN	NaN	NaN	NaN	NaN
pr16573	Frequency	V1.CD34-0_GL0144604;V1.FI32_GL0010894;MH0138_GL0019278;MH0018_GL0009969	V1.CD34-0_GL0144604;V1.FI32_GL0010894;MH0138_GL0019278;MH0018_GL0009969	no	yes	7	7	7	71.927	559040000	16							8	6	2	6.03133	7.46886	NaN	6.31353	NaN	8.70356	5.91727	7.62775	6.24964	NaN	NaN	NaN	NaN	6.40832	NaN	NaN	NaN	NaN
pr16952	Frequency	V1.FI11_GL0077475;MH0462_GL0052708;MH0236_GL0027988;V1.CD21-0_GL0077960	V1.FI11_GL0077475;MH0462_GL0052708;MH0236_GL0027988	no	yes	4	4	4	9.5468	82201000	7							7	6	1	7.16062	6.81718	NaN	7.00535	6.88356	7.3516	NaN	7.0244	NaN	NaN	6.69559	NaN	NaN	NaN	NaN	NaN	NaN	NaN
pr17067	Frequency	V1.FI23_GL0002006;MH0274_GL0142110;V1.CD3-3-PN_GL0006347;MH0229_GL0197118	V1.FI23_GL0002006;MH0274_GL0142110	no	yes	8	7	7	14.927	114140000	14							8	6	2	6.44665	6.67356	6.62146	NaN	5.99617	7.29294	6.63769	NaN	NaN	NaN	NaN	NaN	NaN	6.60393	NaN	NaN	7.69034	NaN
pr17503	Frequency	V1.UC5-0_GL0007453	V1.UC5-0_GL0007453	no	yes	7	7	7	9.6537	113100000	12							8	6	2	NaN	7.00578	7.52831	6.85405	6.82173	7.10921	7.03019	NaN	6.23641	NaN	NaN	NaN	NaN	NaN	NaN	NaN	NaN	7.29497
pr1820	Frequency	765034022-stool1_revised_scaffold6702_1_gene28756;MH0086_GL0090905;MH0028_GL0059418	765034022-stool1_revised_scaffold6702_1_gene28756;MH0086_GL0090905;MH0028_GL0059418	no	yes	8	8	3	111.06	165120000	17							7	6	1	NaN	6.20672	6.90752	NaN	6.54862	8.15017	6.23231	6.12264	6.44465	NaN	NaN	NaN	NaN	NaN	NaN	NaN	NaN	NaN
pr208	Frequency	158802708-stool1_revised_scaffold1335_2_gene22829;MH0119_GL0031286;V1.CD42-0_GL0120974;MH0253_GL0118006;MH0073_GL0051836;160765029-stool1_revised_C1079256_1_gene57340;MH0006_GL0052253;MH0288_GL0177725;MH0182_GL0051262;MH0113_GL0066694;MH0014_GL0065967;MH0110_GL0080005;NLM022_GL0046875;MH0184_GL0027174;MH0012_GL0165857	158802708-stool1_revised_scaffold1335_2_gene22829;MH0119_GL0031286;V1.CD42-0_GL0120974;MH0253_GL0118006;MH0073_GL0051836;160765029-stool1_revised_C1079256_1_gene57340;MH0006_GL0052253;MH0288_GL0177725;MH0182_GL0051262;MH0113_GL0066694;MH0014_GL0065967	no	yes	4	4	2	5.1618	52231000	8							8	6	2	7.16536	6.24824	NaN	NaN	6.84545	6.60404	6.65125	6.73589	6.7055	6.75977	NaN	NaN	NaN	NaN	NaN	NaN	NaN	NaN
pr2149	Frequency	DLF012_GL0039573;DOM026_GL0034012	DLF012_GL0039573	no	yes	4	4	4	10.645	74248000	10							8	7	1	6.47959	7.21291	6.40157	NaN	6.3841	6.51615	6.32954	7.45998	NaN	6.78025	NaN	NaN	NaN	NaN	NaN	NaN	NaN	NaN
pr2224	Frequency	DLM012_GL0045134;O2.UC11-2_GL0023864;MH0087_GL0019460;DOF006_GL0041945;MH0233_GL0014845;MH0143_GL0036452;MH0053_GL0007996	DLM012_GL0045134;O2.UC11-2_GL0023864;MH0087_GL0019460;DOF006_GL0041945;MH0233_GL0014845;MH0143_GL0036452;MH0053_GL0007996	no	yes	3	2	2	3.3801	76302000	7							7	6	1	6.2975	6.88966	6.479	6.8613	6.84541	7.52789	NaN	NaN	NaN	NaN	6.963	NaN	NaN	NaN	NaN	NaN	NaN	NaN
pr2288	Frequency	DLM019_GL0007793	DLM019_GL0007793	no	yes	10	4	4	6.9163	107480000	14							6	6	0	NaN	6.68305	7.58537	6.45856	6.96852	7.7255	NaN	6.32901	NaN	NaN	NaN	NaN	NaN	NaN	NaN	NaN	NaN	NaN
pr2395	Frequency	MH0200_GL0114342;MH0031_GL0015499;DOF011_GL0014057;V1.CD34-0_GL0138071;O2.CD2-0_GL0057779;MH0404_GL0135439;MH0152_GL0033372;MH0141_GL0101939;MH0427_GL0048886;MH0009_GL0063773;MH0323_GL0066517;MH0398_GL0202202;MH0090_GL0104961;MH0323_GL0185847;MH0283_GL0009167;MH0047_GL0003111;MH0041_GL0036755;553171.HMPREF0648_1541;MH0118_GL0122590;MH0069_GL0072687;MH0163_GL0034011;SZEY-103A_GL0074864;MH0354_GL00…	MH0200_GL0114342;MH0031_GL0015499;DOF011_GL0014057;V1.CD34-0_GL0138071;O2.CD2-0_GL0057779;MH0404_GL0135439;MH0152_GL0033372;MH0141_GL0101939;MH0427_GL0048886;MH0009_GL0063773;MH0323_GL0066517;MH0398_GL0202202;MH0090_GL0104961;MH0323_GL0185847;MH0283_GL0009167;MH0047_GL0003111;MH0041_GL0036755;553171.HMPREF0648_1541;MH0118_GL0122590;MH0069_GL0072687;MH0163_GL0034011;SZEY-103A_GL0074864;MH0354_GL00…	no	yes	7	6	2	53.173	94198000	11							7	6	1	NaN	6.60385	6.1717	6.31165	NaN	7.91389	6.2404	6.52851	NaN	NaN	6.27694	NaN	NaN	NaN	NaN	NaN	NaN	NaN
pr2550	Frequency	DOM022_GL0068307;MH0386_GL0194505;MH0266_GL0107520;MH0142_GL0070521;MH0257_GL0115714;MH0132_GL0063147	DOM022_GL0068307;MH0386_GL0194505;MH0266_GL0107520;MH0142_GL0070521;MH0257_GL0115714;MH0132_GL0063147	no	yes	13	1	0	2.285	43336000	4							6	6	0	NaN	6.94422	6.55575	NaN	6.53763	7.19954	6.2849	6.42129	NaN	NaN	NaN	NaN	NaN	NaN	NaN	NaN	NaN	NaN
pr2578	Frequency	MH0104_GL0049967;V1.CD34-0_GL0117401;MH0071_GL0046295;V1.FI02_GL0155986;MH0086_GL0075292;O2.CD1-0-PT_GL0033412;MH0443_GL0138792;O2.UC41-1_GL0066463;MH0407_GL0040295;MH0198_GL0189675;MH0456_GL0163835;V1.UC53-0_GL0090864;DOM026_GL0008637	MH0104_GL0049967;V1.CD34-0_GL0117401;MH0071_GL0046295;V1.FI02_GL0155986;MH0086_GL0075292;O2.CD1-0-PT_GL0033412;MH0443_GL0138792;O2.UC41-1_GL0066463;MH0407_GL0040295;MH0198_GL0189675;MH0456_GL0163835;V1.UC53-0_GL0090864;DOM026_GL0008637	no	yes	1	1	1	2.9246	36793000	4							8	6	2	6.94002	6.30369	6.36167	6.02218	NaN	5.94768	NaN	6.51423	6.19855	NaN	6.26867	NaN	NaN	NaN	NaN	NaN	NaN	NaN
pr258	Frequency	158944319-stool1_revised_C975547_1_gene19372	158944319-stool1_revised_C975547_1_gene19372	no	yes	2	1	1	9.715	96955000	10							8	6	2	7.52578	NaN	6.16265	NaN	6.78067	7.25343	6.27349	6.26392	6.48848	7.24773	NaN	NaN	NaN	NaN	NaN	NaN	NaN	NaN
pr28	Frequency	158256496-stool1_revised_scaffold2389_2_gene37574;N087A_GL0067203;MH0402_GL0063055;MH0016_GL0075726;MH0002_GL0005582;765094712-stool1_revised_scaffold5605_1_gene1580;861967750-stool1_revised_scaffold20600_2_gene93091;V1.CD17-0_GL0095599;N085A_GL0023502;HM494TI_revised_scaffold53018_1_gene51337;DOM005_GL0016571	158256496-stool1_revised_scaffold2389_2_gene37574;N087A_GL0067203;MH0402_GL0063055;MH0016_GL0075726;MH0002_GL0005582;765094712-stool1_revised_scaffold5605_1_gene1580;861967750-stool1_revised_scaffold20600_2_gene93091;V1.CD17-0_GL0095599;N085A_GL0023502;HM494TI_revised_scaffold53018_1_gene51337;DOM005_GL0016571	no	yes	4	3	3	3.6434	56126000	4							8	6	2	6.76025	NaN	6.68766	NaN	6.83076	6.63481	6.54929	6.93777	NaN	NaN	6.70771	6.94498	NaN	NaN	NaN	NaN	NaN	NaN
pr2986	Frequency	HM483CO_revised_scaffold80059_1_gene126264	HM483CO_revised_scaffold80059_1_gene126264	no	yes	8	1	0	2.7941	43592000	2							8	6	2	6.56683	6.86691	6.5079	6.56577	NaN	6.333	NaN	6.474	6.58198	NaN	6.09743	NaN	NaN	NaN	NaN	NaN	NaN	NaN
pr3182	Frequency	MH0001_GL0009320	MH0001_GL0009320	no	yes	15	15	3	66.907	411750000	46							8	6	2	6.03447	7.57085	NaN	7.21979	NaN	8.49529	7.2624	7.22248	NaN	NaN	NaN	NaN	NaN	6.79406	6.40526	NaN	NaN	NaN
pr321	Frequency	O2.UC57-0_GL0000670;MH0364_GL0160190;MH0361_GL0175389;159227541-stool1_revised_scaffold9042_1_gene4300;861967750-stool1_revised_scaffold16202_1_gene106677	O2.UC57-0_GL0000670;MH0364_GL0160190;MH0361_GL0175389;159227541-stool1_revised_scaffold9042_1_gene4300;861967750-stool1_revised_scaffold16202_1_gene106677	no	yes	1	1	1	1.2365	20942000	1							8	6	2	6.35118	6.28659	6.37061	6.05964	NaN	6.2757	6.94691	NaN	6.2222	NaN	NaN	NaN	6.07522	NaN	NaN	NaN	NaN	NaN
pr3245	Frequency	MH0124_GL0097528;MH0001_GL0020530;MH0404_GL0043864;MH0009_GL0015984;O2.UC49-0_GL0082066	MH0124_GL0097528;MH0001_GL0020530;MH0404_GL0043864;MH0009_GL0015984;O2.UC49-0_GL0082066	no	yes	14	8	7	52.613	113870000	15							7	6	1	NaN	6.57269	NaN	6.1067	5.92145	8.01	6.67	6.3529	NaN	NaN	NaN	NaN	NaN	NaN	NaN	NaN	5.65173	NaN
pr3246	Frequency	MH0001_GL0020737;MH0427_GL0059049	MH0001_GL0020737;MH0427_GL0059049	no	yes	12	11	4	57.161	255920000	32							7	6	1	NaN	7.21291	NaN	6.81533	5.87066	8.35288	6.44467	6.25624	NaN	NaN	NaN	NaN	NaN	6.33272	NaN	NaN	NaN	NaN
pr3275	Frequency	T2D-133A_GL0043289;MH0002_GL0003683;O2.UC19-0_GL0047792;V1.CD6-0-PN_GL0001408;764588959-stool1_revised_scaffold7832_1_gene92231;158337416-stool2_revised_C1032796_1_gene103809;MH0328_GL0028297;MH0009_GL0016320;MH0175_GL0096864;MH0009_GL0074927;MH0006_GL0158549;159632143-stool1_revised_scaffold26094_1_gene39328;MH0012_GL0189988;T2D-19A_GL0045819;V1.UC3-0_GL0032205;DOM012_GL0069434;MH0447_GL0305581;…	T2D-133A_GL0043289;MH0002_GL0003683;O2.UC19-0_GL0047792	no	yes	15	1	0	2.8639	323980000	1							10	8	2	7.40787	6.79498	7.40851	7.44612	7.47526	7.38204	7.50229	7.89727	NaN	NaN	7.49933	NaN	6.94685	NaN	NaN	NaN	NaN	NaN
pr3338	Frequency	MH0002_GL0016359	MH0002_GL0016359	no	yes	3	3	2	4.7354	55332000	5							8	6	2	7.33373	NaN	6.58564	NaN	6.45781	6.71708	6.45994	6.56208	6.58362	6.72955	NaN	NaN	NaN	NaN	NaN	NaN	NaN	NaN
pr3357	Frequency	MH0002_GL0019628	MH0002_GL0019628	no	yes	12	12	10	109.03	525860000	59							10	8	2	6.07722	7.67209	8.15521	6.58873	7.96593	7.72911	6.29405	7.20895	7.34667	NaN	7.68812	NaN	NaN	NaN	NaN	NaN	NaN	NaN
pr3545	Frequency	MH0002_GL0050528	MH0002_GL0050528	no	yes	2	2	2	3.8034	50661000	3							6	6	0	7.14903	6.71165	NaN	6.58387	6.50682	6.89138	NaN	7.08938	NaN	NaN	NaN	NaN	NaN	NaN	NaN	NaN	NaN	NaN
pr3607	Frequency	MH0002_GL0064499;DLM013_GL0013689;V1.UC44-0_GL0042796;MH0345_GL0103316;T2D-31A_GL0018769;O2.UC24-2_GL0044421;MH0197_GL0174207;DLM013_GL0094713;V1.CD12-3_GL0092079;MH0196_GL0105960;MH0188_GL0006411;MH0118_GL0018914;V1.UC54-0_GL0068360;MH0203_GL0231105;HT25A_GL0138676;764285508-stool1_revised_scaffold31635_1_gene116304	MH0002_GL0064499;DLM013_GL0013689	no	yes	4	2	1	5.4654	84253000	7							7	6	1	7.53124	6.51897	5.85536	6.38108	6.76471	6.98849	NaN	NaN	NaN	7.17924	NaN	NaN	NaN	NaN	NaN	NaN	NaN	NaN
pr3608	Frequency	MH0002_GL0064750	MH0002_GL0064750	no	yes	2	2	2	3.5867	32430000	2							8	6	2	6.9244	NaN	6.46388	6.92142	6.15634	NaN	6.3306	6.50221	NaN	6.28414	NaN	NaN	NaN	NaN	NaN	6.27916	NaN	NaN
pr3643	Frequency	MH0002_GL0073467	MH0002_GL0073467	no	yes	3	3	2	5.7058	80645000	6							7	6	1	6.65966	NaN	7.55459	6.35415	6.84248	7.44221	NaN	6.38814	NaN	NaN	NaN	NaN	NaN	NaN	NaN	6.50742	NaN	NaN
pr3653	Frequency	MH0002_GL0075526;MH0266_GL0123069	MH0002_GL0075526;MH0266_GL0123069	no	yes	3	3	3	4.002	67612000	6							8	6	2	6.56489	6.62271	6.82215	NaN	7.04961	7.23925	NaN	6.57111	NaN	NaN	NaN	6.52492	NaN	NaN	NaN	6.52162	NaN	NaN
pr3837	Frequency	V1.UC46-0_GL0180204;V1.CD15-0_GL0023676;MH0017_GL0038081;V1.FI07_GL0032513;MH0003_GL0089016;O2.UC2-1_GL0010422;N089A_GL0039536	V1.UC46-0_GL0180204;V1.CD15-0_GL0023676;MH0017_GL0038081;V1.FI07_GL0032513;MH0003_GL0089016;O2.UC2-1_GL0010422;N089A_GL0039536	no	yes	1	1	1	1.7835	59575000	9							8	6	2	NaN	5.84736	NaN	6.00694	6.76331	6.70019	6.49443	6.74436	6.7322	7.34139	NaN	NaN	NaN	NaN	NaN	NaN	NaN	NaN
pr4026	Frequency	MH0005_GL0013864;MH0022_GL0016147;MH0274_GL0036942;MH0132_GL0060889	MH0005_GL0013864;MH0022_GL0016147	no	yes	11	1	0	4.6466	71090000	6							6	6	0	NaN	7.04489	NaN	6.20539	5.56551	7.49926	6.13859	6.68934	NaN	NaN	NaN	NaN	NaN	NaN	NaN	NaN	NaN	NaN
pr4071	Frequency	MH0006_GL0019619;O2.UC18-2_GL0086270	MH0006_GL0019619	no	yes	10	7	5	60.516	237280000	19							8	6	2	NaN	6.86055	8.15649	6.4892	7.39947	7.62374	NaN	6.44968	6.8761	NaN	6.7266	NaN	NaN	NaN	NaN	NaN	NaN	NaN
pr4120	Frequency	MH0006_GL0043821;MH0262_GL0085560;MH0262_GL0048799	MH0006_GL0043821;MH0262_GL0085560;MH0262_GL0048799	no	yes	3	1	1	1.5397	28098000	1							8	6	2	6.4717	6.39428	NaN	NaN	6.89533	6.43016	6.3412	6.36875	6.47731	6.34873	NaN	NaN	NaN	NaN	NaN	NaN	NaN	NaN
pr4153	Frequency	MH0006_GL0058355;NLM004_GL0039933;MH0319_GL0096642;V1.FI09_GL0172690;MH0031_GL0022031;MH0427_GL0068022	MH0006_GL0058355	no	yes	11	11	6	28.53	111960000	14							8	6	2	5.96923	6.39252	5.92552	NaN	5.96087	8.02011	NaN	6.17225	NaN	5.95138	NaN	NaN	NaN	NaN	5.93272	NaN	NaN	NaN
pr4226	Frequency	MH0006_GL0092683	MH0006_GL0092683	no	yes	8	5	3	14.416	214450000	5							9	7	2	6.42656	8.21648	NaN	6.61841	6.5587	6.4462	6.74485	6.5134	NaN	NaN	NaN	6.38286	NaN	NaN	NaN	NaN	NaN	6.53726
pr4428	Frequency	MH0462_GL0107208;MH0006_GL0199922;V1.CD21-0_GL0058179;MH0127_GL0043322;MH0088_GL0101262;MH0087_GL0009441	MH0462_GL0107208;MH0006_GL0199922;V1.CD21-0_GL0058179;MH0127_GL0043322;MH0088_GL0101262;MH0087_GL0009441	no	yes	6	2	2	12.718	40719000	7							7	6	1	NaN	6.66174	NaN	6.81409	6.31904	6.9484	6.38911	6.05511	NaN	NaN	6.71964	NaN	NaN	NaN	NaN	NaN	NaN	NaN
pr4463	Frequency	MH0006_GL0219013;MH0427_GL0052492;MH0252_GL0249726;SZEY-20A_GL0021936;MH0404_GL0075090;MH0400_GL0007539;MH0274_GL0122108;MH0165_GL0027066;O2.UC43-1_GL0055090	MH0006_GL0219013;MH0427_GL0052492;MH0252_GL0249726;SZEY-20A_GL0021936	no	yes	11	3	3	7.5007	68622000	5							7	6	1	NaN	6.53674	NaN	6.51456	6.4692	7.68656	6.48626	6.5891	NaN	NaN	NaN	NaN	NaN	NaN	NaN	NaN	NaN	6.37048
pr4569	Frequency	MH0010_GL0006716;MH0321_GL0140459;MH0217_GL0124842;O2.UC41-1_GL0093369;SZEY-75A_GL0053816;NOF007_GL0036072;MH0462_GL0073911;MH0087_GL0028346;T2D-102A_GL0106974;MH0211_GL0084706;MH0200_GL0174874;T2D-17A_GL0023428;MH0199_GL0094522;SZEY-24A_GL0025277;MH0276_GL0076056;O2.UC12-2_GL0002752;MH0274_GL0025040;159591683-stool2_revised_C247010_1_gene10350;O2.UC1-2_GL0041019;MH0003_GL0011947;763577454-stool2…	MH0010_GL0006716;MH0321_GL0140459;MH0217_GL0124842;O2.UC41-1_GL0093369;SZEY-75A_GL0053816;NOF007_GL0036072;MH0462_GL0073911;MH0087_GL0028346;T2D-102A_GL0106974;MH0211_GL0084706;MH0200_GL0174874;T2D-17A_GL0023428;MH0199_GL0094522;SZEY-24A_GL0025277;MH0276_GL0076056;O2.UC12-2_GL0002752	no	yes	4	4	4	6.802	47779000	8							8	6	2	7.39691	NaN	6.70228	6.1364	NaN	6.83829	6.49481	6.32471	6.29077	NaN	NaN	NaN	NaN	NaN	6.34974	NaN	NaN	NaN
pr4694	Frequency	MH0181_GL0092858;MH0022_GL0010697;MH0011_GL0019495;MH0200_GL0154638;MH0168_GL0029664;MH0224_GL0135311;MH0014_GL0107900	MH0181_GL0092858;MH0022_GL0010697;MH0011_GL0019495;MH0200_GL0154638;MH0168_GL0029664;MH0224_GL0135311;MH0014_GL0107900	no	yes	7	2	1	9.0745	140640000	4							7	6	1	5.98329	7.00796	NaN	6.18401	5.92613	8.11591	6.38989	NaN	NaN	NaN	NaN	NaN	NaN	NaN	NaN	NaN	NaN	5.9032
pr4721	Frequency	MH0011_GL0065017	MH0011_GL0065017	no	yes	2	2	2	4.5	68361000	11							8	6	2	6.14885	6.8325	NaN	6.00191	NaN	7.23457	7.03201	7.13072	6.67708	NaN	6.51709	NaN	NaN	NaN	NaN	NaN	NaN	NaN
pr4984	Frequency	T2D-70A_GL0126949;MH0375_GL0018909;O2.UC38-1_GL0028955;V1.UC2-0_GL0062872;MH0012_GL0160307;T2D-51A_GL0081420;MH0356_GL0153135;MH0274_GL0054114;MH0108_GL0070993;MH0267_GL0205696	T2D-70A_GL0126949;MH0375_GL0018909;O2.UC38-1_GL0028955;V1.UC2-0_GL0062872;MH0012_GL0160307;T2D-51A_GL0081420;MH0356_GL0153135;MH0274_GL0054114;MH0108_GL0070993;MH0267_GL0205696	no	yes	3	2	0	5.5485	61736000	3							6	6	0	7.4717	6.45182	7.24067	NaN	6.63102	6.5	6.5327	NaN	NaN	NaN	NaN	NaN	NaN	NaN	NaN	NaN	NaN	NaN
pr5088	Frequency	O2.UC1-2_GL0087294;MH0189_GL0116528;MH0120_GL0011101;MH0013_GL0004156;O2.UC11-2_GL0110231;MH0345_GL0103330;MH0276_GL0195085;MH0116_GL0112392;MH0111_GL0089032	O2.UC1-2_GL0087294;MH0189_GL0116528;MH0120_GL0011101;MH0013_GL0004156;O2.UC11-2_GL0110231;MH0345_GL0103330;MH0276_GL0195085;MH0116_GL0112392;MH0111_GL0089032	no	yes	1	1	1	1.5847	67392000	4							9	7	2	6.40169	7.06815	NaN	6.83783	6.61768	6.62583	6.64642	6.68171	NaN	NaN	NaN	NaN	NaN	7.19518	6.84675	NaN	NaN	NaN
pr5512	Frequency	MH0020_GL0067004;T2D-118A_GL0047132	MH0020_GL0067004;T2D-118A_GL0047132	no	yes	1	1	1	1.9461	28215000	3							7	6	1	6.75764	6.69288	6.31808	NaN	5.86394	6.13117	NaN	6.72754	6.05316	NaN	NaN	NaN	NaN	NaN	NaN	NaN	NaN	NaN
pr5675	Frequency	MH0185_GL0013486;MH0069_GL0048936;MH0057_GL0038117;MH0030_GL0048391;MH0096_GL0110403;MH0055_GL0073800;MH0047_GL0003104;MH0337_GL0026396;MH0181_GL0020404;MH0011_GL0083086;MH0118_GL0122604;MH0106_GL0073232;MH0047_GL0033728;NLM004_GL0009216;MH0427_GL0025274;MH0050_GL0047676;MH0011_GL0102678;866771.HMPREF9296_1519;MH0398_GL0047033;MH0163_GL0088724;MH0090_GL0002748;MH0052_GL0071027;DLM018_GL0041396;SZ…	MH0185_GL0013486;MH0069_GL0048936;MH0057_GL0038117;MH0030_GL0048391;MH0096_GL0110403;MH0055_GL0073800;MH0047_GL0003104;MH0337_GL0026396;MH0181_GL0020404;MH0011_GL0083086;MH0118_GL0122604;MH0106_GL0073232;MH0047_GL0033728;NLM004_GL0009216;MH0427_GL0025274;MH0050_GL0047676;MH0011_GL0102678;866771.HMPREF9296_1519;MH0398_GL0047033;MH0163_GL0088724;MH0090_GL0002748;MH0052_GL0071027;DLM018_GL0041396;SZ…	no	yes	2	2	2	34.078	220490000	5							8	6	2	6.241	6.71374	NaN	6.63928	NaN	8.27182	6.75119	6.65365	NaN	NaN	6.40075	NaN	NaN	6.34264	NaN	NaN	NaN	NaN
pr5677	Frequency	MH0031_GL0002177;V1.UC4-0_GL0130465;MH0006_GL0205139	MH0031_GL0002177;V1.UC4-0_GL0130465;MH0006_GL0205139	no	yes	9	8	2	33.059	516980000	31							9	7	2	7.77368	7.25324	7.76461	6.90855	NaN	8.30445	6.49216	7.38202	NaN	6.6145	NaN	NaN	NaN	NaN	NaN	NaN	NaN	7.7911
pr5681	Frequency	MH0283_GL0075529;MH0222_GL0111191;MH0165_GL0122980;MH0152_GL0051874;MH0031_GL0016567;V1.UC14-1_GL0053690;V1.FI17_GL0067813;V1.CD19-0_GL0010536;MH0427_GL0072602;MH0298_GL0058370;MH0181_GL0100191;MH0163_GL0037658;MH0118_GL0092753;MH0106_GL0108999;MH0069_GL0027587;MH0057_GL0040080;MH0055_GL0006976;MH0052_GL0060994;MH0047_GL0037185;MH0047_GL0018995;MH0011_GL0063316;553171.HMPREF0648_0160;160502038-st…	MH0283_GL0075529;MH0222_GL0111191;MH0165_GL0122980;MH0152_GL0051874;MH0031_GL0016567;V1.UC14-1_GL0053690;V1.FI17_GL0067813;V1.CD19-0_GL0010536;MH0427_GL0072602;MH0298_GL0058370;MH0181_GL0100191;MH0163_GL0037658;MH0118_GL0092753;MH0106_GL0108999;MH0069_GL0027587;MH0057_GL0040080;MH0055_GL0006976;MH0052_GL0060994;MH0047_GL0037185;MH0047_GL0018995;MH0011_GL0063316;553171.HMPREF0648_0160;160502038-st…	no	yes	5	3	0	5.9853	141050000	13							6	6	0	6.5737	7.19844	NaN	6.85919	NaN	7.94217	6.88686	6.90477	NaN	NaN	NaN	NaN	NaN	NaN	NaN	NaN	NaN	NaN
pr5768	Frequency	MH0037_GL0022906	MH0037_GL0022906	no	yes	6	1	0	2.2043	49878000	4							8	6	2	6.86203	6.02784	6.21338	6.08081	7.26811	6.84494	NaN	NaN	6.17371	6.79642	NaN	NaN	NaN	NaN	NaN	NaN	NaN	NaN
pr5775	Frequency	MH0037_GL0030690;MH0402_GL0005363;MH0039_GL0008985;MH0016_GL0004389;765094712-stool1_revised_scaffold4114_2_gene59478	MH0037_GL0030690;MH0402_GL0005363;MH0039_GL0008985;MH0016_GL0004389;765094712-stool1_revised_scaffold4114_2_gene59478	no	yes	2	2	2	2.8161	40025000	3							8	6	2	6.59611	6.58228	NaN	6.62926	6.64697	NaN	6.57164	6.40851	NaN	NaN	NaN	NaN	NaN	NaN	6.93973	NaN	6.38842	NaN
pr5930	Frequency	MH0040_GL0079178	MH0040_GL0079178	no	yes	17	4	0	71.706	216360000	18							9	7	2	7.7434	7.10616	6.85629	NaN	7.28578	7.39716	7.04836	6.84853	7.03941	7.56614	NaN	NaN	NaN	NaN	NaN	NaN	NaN	NaN
pr6058	Frequency	MH0044_GL0054318	MH0044_GL0054318	no	yes	4	1	0	1.5287	33512000	5							9	7	2	7.03599	6.48096	6.77021	6.2222	6.55939	6.33636	6.24657	NaN	NaN	6.05346	6.05656	NaN	NaN	NaN	NaN	NaN	NaN	NaN
pr6071	Frequency	MH0045_GL0047391	MH0045_GL0047391	no	yes	3	1	1	2.995	41849000	2							7	6	1	7.17386	7.36006	NaN	4.86275	5.45576	NaN	4.86229	5.5297	NaN	NaN	NaN	NaN	NaN	NaN	NaN	4.80173	NaN	NaN
pr6156	Frequency	MH0124_GL0080755;MH0404_GL0079213;MH0049_GL0013601;MH0069_GL0040189;NLM004_GL0061338;MH0189_GL0076924;158499257-stool2_revised_scaffold45455_1_gene36012;MH0120_GL0038814;MH0031_GL0019013	MH0124_GL0080755;MH0404_GL0079213;MH0049_GL0013601;MH0069_GL0040189;NLM004_GL0061338;MH0189_GL0076924;158499257-stool2_revised_scaffold45455_1_gene36012;MH0120_GL0038814;MH0031_GL0019013	no	yes	4	4	3	84.108	86426000	10							6	6	0	NaN	6.28249	NaN	6.66	6.48505	7.81483	6.64179	6.80943	NaN	NaN	NaN	NaN	NaN	NaN	NaN	NaN	NaN	NaN
pr6217	Frequency	MH0053_GL0047544	MH0053_GL0047544	no	yes	7	2	1	5.9611	42671000	8							8	6	2	NaN	6.82433	6.49595	6.0762	NaN	7.25933	6.11797	6.52884	NaN	6.35023	6.72647	NaN	NaN	NaN	NaN	NaN	NaN	NaN
pr6547	Frequency	MH0067_GL0070487;MH0087_GL0035357;O2.UC12-2_GL0131090;MH0415_GL0138407;MH0284_GL0095340;159166850-stool1_revised_C1018101_1_gene91936	MH0067_GL0070487;MH0087_GL0035357	no	yes	11	3	0	36.284	190560000	20							8	6	2	7.78337	7.25406	6.36751	NaN	7.13424	6.85669	NaN	6.8148	7.20588	7.66537	NaN	NaN	NaN	NaN	NaN	NaN	NaN	NaN
pr6715	Frequency	MH0071_GL0000452;SZEY-64A_GL0010117;MH0277_GL0000354	MH0071_GL0000452	no	yes	3	2	1	1.2674	23324000	3							7	6	1	6.71625	6.78664	NaN	NaN	6.24536	6.17464	5.71549	6.69664	NaN	5.99958	NaN	NaN	NaN	NaN	NaN	NaN	NaN	NaN
pr6934	Frequency	MH0086_GL0103503;T2D-6A_GL0120266;MH0150_GL0131282;SZEY-69A_GL0000367;T2D-114A_GL0040293;MH0422_GL0151859;HM407COA_combine_revised_scaffold29973_1_gene57994;MH0203_GL0024311	MH0086_GL0103503;T2D-6A_GL0120266;MH0150_GL0131282;SZEY-69A_GL0000367;T2D-114A_GL0040293	no	yes	4	3	1	6.2204	67190000	11							8	7	1	7.13516	7.1758	6.86862	6.69873	6.65762	6.78202	NaN	6.79431	6.80171	NaN	NaN	NaN	NaN	NaN	NaN	NaN	NaN	NaN
pr6977	Frequency	MH0087_GL0019563;MH0211_GL0079749;HM414CO_combine_revised_scaffold8659_3_gene9982;T2D-62A_GL0052014;O2.CD3-0-PT_GL0022439;V1.CD20-4_GL0035901;T2D-31A_GL0027338;MH0188_GL0114027;658655.HMPREF0988_02342;MH0372_GL0056424;MH0370_GL0110628;BGI-06A_GL0044348;457421.CBFG_00097;V1.CD18-3_GL0060048;MH0239_GL0169169;HM455TI_revised_scaffold54816_1_gene18919;V1.UC56-0_GL0056577;O2.UC31-1_GL0111096;O2.UC1-1_…	MH0087_GL0019563;MH0211_GL0079749;HM414CO_combine_revised_scaffold8659_3_gene9982;T2D-62A_GL0052014;O2.CD3-0-PT_GL0022439;V1.CD20-4_GL0035901;T2D-31A_GL0027338;MH0188_GL0114027;658655.HMPREF0988_02342;MH0372_GL0056424;MH0370_GL0110628;BGI-06A_GL0044348;457421.CBFG_00097;V1.CD18-3_GL0060048;MH0239_GL0169169;HM455TI_revised_scaffold54816_1_gene18919;V1.UC56-0_GL0056577;O2.UC31-1_GL0111096;O2.UC1-1_…	no	yes	6	3	0	6.1805	72736000	9							9	7	2	NaN	7.09726	6.37954	6.42995	6.43324	6.76068	6.68995	6.87225	7.26832	NaN	NaN	NaN	NaN	6.49234	NaN	NaN	NaN	NaN
pr7047	Frequency	MH0088_GL0037020;MH0229_GL0159032;MH0307_GL0124008;MH0447_GL0205250;V1.UC13-3_GL0020968;O2.UC20-1_GL0027122;O2.UC40-1_GL0071160	MH0088_GL0037020;MH0229_GL0159032;MH0307_GL0124008;MH0447_GL0205250	no	yes	15	5	1	7.2664	118520000	9							9	7	2	6.61067	7.58059	6.50241	6.57071	6.82197	6.79297	NaN	7.21397	7.37691	NaN	NaN	NaN	NaN	6.98618	NaN	NaN	NaN	NaN
pr7072	Frequency	MH0088_GL0072832;MH0198_GL0100145	MH0088_GL0072832	no	yes	14	8	3	15.613	171540000	13							10	8	2	6.16929	6.36506	6.32158	7.3024	6.76175	7.02983	7.62754	7.31139	NaN	NaN	NaN	7.57529	NaN	6.44571	NaN	NaN	NaN	NaN
pr7093	Frequency	MH0088_GL0102671;O2.CD1-0-PT_GL0044198;V1.FI24_GL0174036;O2.UC15-1_GL0125754;HM467CO_revised_scaffold38667_1_gene1304;O2.CD2-0-PT_GL0024544	MH0088_GL0102671;O2.CD1-0-PT_GL0044198;V1.FI24_GL0174036;O2.UC15-1_GL0125754;HM467CO_revised_scaffold38667_1_gene1304	no	yes	4	4	4	11.832	40869000	4							8	6	2	6.42247	NaN	6.47252	6.50084	6.41534	6.45472	6.42633	NaN	NaN	NaN	7.18938	NaN	NaN	6.46993	NaN	NaN	NaN	NaN
pr7257	Frequency	V1.UC26-4_GL0018947;MH0179_GL0052612;MH0152_GL0075659;MH0093_GL0084135;MH0222_GL0157061;MH0003_GL0096307	V1.UC26-4_GL0018947;MH0179_GL0052612;MH0152_GL0075659;MH0093_GL0084135;MH0222_GL0157061;MH0003_GL0096307	no	yes	14	2	0	3.327	51554000	3							9	7	2	6.84913	6.30942	6.6584	NaN	7.06483	6.70952	6.60941	6.65011	NaN	6.75475	NaN	NaN	NaN	NaN	NaN	NaN	6.53356	NaN
pr7710	Frequency	MH0107_GL0077289	MH0107_GL0077289	no	yes	12	1	0	32.675	151060000	4							8	6	2	6.84957	6.98063	7.28896	7.16259	NaN	7.3249	7.77751	NaN	7.15734	6.98596	NaN	NaN	NaN	NaN	NaN	NaN	NaN	NaN
pr7996	Frequency	MH0119_GL0018045;MH0433_GL0188807;SZEY-97A_GL0013774;MH0142_GL0069025;V1.FI31_GL0163827;MH0363_GL0071000;DOM012_GL0015649;N003A_GL0023644;MH0455_GL0017905;O2.UC12-2_GL0066803;V1.FI02_GL0067498;V1.CD4-0-PN_GL0046114;T2D-140A_GL0036383;T2D-134A_GL0050598;O2.UC6-1_GL0153309;MH0227_GL0064177;MH0206_GL0108723;MH0433_GL0235106;MH0253_GL0044060;MH0188_GL0077047;765701615-stool1_revised_scaffold12757_2_g…	MH0119_GL0018045;MH0433_GL0188807;SZEY-97A_GL0013774;MH0142_GL0069025;V1.FI31_GL0163827;MH0363_GL0071000;DOM012_GL0015649;N003A_GL0023644;MH0455_GL0017905;O2.UC12-2_GL0066803;V1.FI02_GL0067498;V1.CD4-0-PN_GL0046114;T2D-140A_GL0036383;T2D-134A_GL0050598;O2.UC6-1_GL0153309;MH0227_GL0064177;MH0206_GL0108723;MH0433_GL0235106;MH0253_GL0044060;MH0188_GL0077047;765701615-stool1_revised_scaffold12757_2_g…	no	yes	2	2	2	1.2238	41079000	3							8	6	2	NaN	6.33917	NaN	6.53754	6.76655	6.58326	6.47634	6.64641	6.61065	6.50683	NaN	NaN	NaN	NaN	NaN	NaN	NaN	NaN
pr8144	Frequency	MH0124_GL0045784	MH0124_GL0045784	no	yes	17	11	0	18.937	181220000	13							8	6	2	NaN	7.07144	NaN	6.65961	6.11217	8.1891	6.55145	6.83926	NaN	NaN	NaN	6.26259	NaN	NaN	NaN	NaN	6.01845	NaN
pr8198	Frequency	MH0127_GL0067827;MH0239_GL0065388;V1.FI34_GL0116278;O2.CD1-0-PT_GL0048513;V1.CD32-0_GL0147124	MH0127_GL0067827;MH0239_GL0065388;V1.FI34_GL0116278;O2.CD1-0-PT_GL0048513;V1.CD32-0_GL0147124	no	yes	15	1	0	2.3562	110280000	6							8	6	2	7.44996	7.2042	NaN	6.51008	NaN	6.72807	7.45719	6.44426	7.26727	NaN	NaN	NaN	NaN	NaN	NaN	6.51851	NaN	NaN
pr8270	Frequency	MH0131_GL0036835;MH0189_GL0095615;MH0262_GL0141683;DLM013_GL0035197;V1.FI25_GL0193432;MH0370_GL0083625	MH0131_GL0036835;MH0189_GL0095615;MH0262_GL0141683;DLM013_GL0035197;V1.FI25_GL0193432	no	yes	5	3	0	7.8053	65694000	10							8	6	2	NaN	6.88075	NaN	6.21903	6.78374	6.79187	7.48911	6.6354	6.36914	NaN	NaN	6.67777	NaN	NaN	NaN	NaN	NaN	NaN
pr8445	Frequency	MH0138_GL0050243	MH0138_GL0050243	no	yes	14	4	1	32.452	280410000	26							9	7	2	7.83368	7.46076	NaN	6.91734	6.93013	7.02395	7.26347	7.0443	7.75181	6.66035	NaN	NaN	NaN	NaN	NaN	NaN	NaN	NaN
pr8454	Frequency	MH0139_GL0084416;T2D-22A_GL0069609;MH0006_GL0110301	MH0139_GL0084416	no	yes	12	10	10	27.506	237380000	33							7	6	1	NaN	6.00273	7.98327	NaN	7.61465	7.86799	6.16705	6.57871	NaN	NaN	6.44108	NaN	NaN	NaN	NaN	NaN	NaN	NaN
pr8615	Frequency	MH0147_GL0131451;MH0251_GL0045286;V1.UC11-5_GL0123000;MH0175_GL0084543;O2.UC48-0_GL0119343;MH0345_GL0042662;MH0416_GL0044164;MH0385_GL0028050;MH0377_GL0099374;MH0288_GL0125057;V1.UC19-0_GL0001025;T2D-49A_GL0058248;V1.UC50-1_GL0199531;V1.UC17-2_GL0110447;MH0126_GL0036402;MH0389_GL0134558;T2D-33A_GL0106486;V1.UC55-0_GL0176970;MH0336_GL0120078;MH0370_GL0113522;717962.CC1_18460;HM438CO_revised_scaffo…	MH0147_GL0131451;MH0251_GL0045286;V1.UC11-5_GL0123000;MH0175_GL0084543;O2.UC48-0_GL0119343;MH0345_GL0042662;MH0416_GL0044164;MH0385_GL0028050;MH0377_GL0099374;MH0288_GL0125057;V1.UC19-0_GL0001025;T2D-49A_GL0058248	no	yes	11	1	1	2.5384	23706000	6							9	7	2	6.66982	6.43048	6.73163	6.37618	5.97944	6.02011	NaN	6.55127	5.90464	NaN	NaN	NaN	NaN	NaN	NaN	NaN	NaN	5.74338
pr8691	Frequency	MH0161_GL0045008;MH0150_GL0165918;V1.FI27_GL0074207	MH0161_GL0045008;MH0150_GL0165918;V1.FI27_GL0074207	no	yes	1	1	1	1.8813	74657000	8							8	6	2	6.80937	NaN	6.98154	6.17586	7.21163	NaN	6.60708	6.85134	NaN	NaN	6.87712	6.71941	NaN	NaN	NaN	NaN	NaN	NaN
pr8759	Frequency	MH0159_GL0001572	MH0159_GL0001572	no	yes	7	7	7	32.275	103860000	13							7	6	1	5.67185	NaN	5.52715	5.56289	5.70336	NaN	5.35757	7.91971	NaN	5.59017	NaN	NaN	NaN	NaN	NaN	NaN	NaN	NaN
pr9064	Frequency	MH0185_GL0118033	MH0185_GL0118033	no	yes	21	1	0	3.1725	63111000	4							8	6	2	NaN	6.4227	6.02715	NaN	6.89572	6.06562	6.74071	7.08052	NaN	6.68743	NaN	NaN	NaN	NaN	6.7431	NaN	NaN	NaN
pr9298	Frequency	MH0192_GL0113890;MH0364_GL0019899;MH0422_GL0100761;MH0276_GL0219661;MH0319_GL0082916;MH0012_GL0165305	MH0192_GL0113890;MH0364_GL0019899;MH0422_GL0100761;MH0276_GL0219661;MH0319_GL0082916;MH0012_GL0165305	no	yes	2	2	2	1.8023	57321000	2							9	7	2	7.46901	6.82371	NaN	6.11079	6.76373	6.17216	6.34475	6.58089	6.41137	NaN	6.08906	NaN	NaN	NaN	NaN	NaN	NaN	NaN
pr9341	Frequency	MH0193_GL0101361	MH0193_GL0101361	no	yes	8	2	1	2.4977	32821000	5							8	6	2	6.48032	6.68427	NaN	6.64338	NaN	6.58569	6.60444	6.4622	6.71596	NaN	NaN	NaN	NaN	6.57088	NaN	NaN	NaN	NaN
pr9501	Frequency	MH0198_GL0202818	MH0198_GL0202818	no	yes	5	3	2	3.0512	25143000	3							7	6	1	6.3983	NaN	6.985	6.48309	NaN	6.60785	6.34408	6.32269	6.31894	NaN	NaN	NaN	NaN	NaN	NaN	NaN	NaN	NaN
pr9636	Frequency	MH0204_GL0106151	MH0204_GL0106151	no	yes	17	7	4	15.895	133170000	12							8	6	2	6.68432	6.37009	NaN	6.03157	5.98685	6.37001	8.0204	NaN	6.99753	NaN	NaN	NaN	6.44037	NaN	NaN	NaN	NaN	NaN
pr9922	Frequency	MH0229_GL0087666	MH0229_GL0087666	no	yes	5	1	1	110.5	883940000	31							8	7	1	NaN	8.10619	6.92389	7.60363	7.225	8.68404	7.84091	7.90776	NaN	NaN	6.70995	NaN	NaN	NaN	NaN	NaN	NaN	NaN
pr10501	Frequency	MH0260_GL0060353	MH0260_GL0060353	no	yes	6	6	6	11.664	192540000	14							10	2	8	NaN	NaN	NaN	7.91596	NaN	6.53001	NaN	NaN	6.5823	6.11508	NaN	6.51696	6.14977	NaN	7.68179	6.35551	6.592	5.92155
pr12199	Frequency	V1.UC38-4_GL0016671;MH0408_GL0060011	V1.UC38-4_GL0016671;MH0408_GL0060011	no	yes	1	1	1	1.206	1950700000	12							8	0	8	NaN	NaN	NaN	NaN	NaN	NaN	NaN	NaN	NaN	NaN	8.4645	7.73082	8.45551	8.44107	8.0003	8.17872	8.38636	8.01995
pr12513	Frequency	MH0434_GL0127621	MH0434_GL0127621	no	yes	1	1	1	2.7471	99814000	8							10	2	8	NaN	NaN	6.59974	NaN	NaN	NaN	NaN	6.46123	6.85006	NaN	6.86387	NaN	6.89989	6.72299	7.16545	7.1174	6.93477	6.72662
pr12648	Frequency	MH0447_GL0260535	MH0447_GL0260535	no	yes	1	1	1	3.1621	125040000	8							10	2	8	NaN	5.95528	NaN	6.02309	NaN	NaN	NaN	NaN	6.01486	5.81581	NaN	7.27221	7.05922	7.33108	5.7221	NaN	7.53001	6.30531
pr13387	Frequency	NOM029_GL0003318;MH0370_GL0135499;MH0131_GL0115026;MH0006_GL0144010	NOM029_GL0003318;MH0370_GL0135499;MH0131_GL0115026;MH0006_GL0144010	no	yes	4	2	1	2.5211	42653000	4							8	0	8	NaN	NaN	NaN	NaN	NaN	NaN	NaN	NaN	NaN	6.12808	5.45847	NaN	5.99973	6.19855	5.82751	7.33953	5.99716	6.10305
pr14187	Frequency	O2.UC41-1_GL0138974;MH0188_GL0165753;V1.CD17-4_GL0025508;O2.CD3-0-PT_GL0066377;763577454-stool1_revised_scaffold47699_1_gene24246	O2.UC41-1_GL0138974;MH0188_GL0165753;V1.CD17-4_GL0025508;O2.CD3-0-PT_GL0066377	no	yes	6	1	0	1.6913	70433000	3							10	2	8	NaN	6.91436	NaN	6.76655	NaN	NaN	NaN	NaN	6.43271	6.7097	7.06371	NaN	6.30841	7.09674	6.27219	6.93035	NaN	6.41138
pr14667	Frequency	sp|O15511|ARPC5_HUMAN;sp|O15511-2|ARPC5_HUMAN	sp|O15511|ARPC5_HUMAN;sp|O15511-2|ARPC5_HUMAN	yes	no	1	1	1	1.2487	84435000	1							10	2	8	NaN	NaN	NaN	6.4425	6.50596	NaN	NaN	NaN	6.76582	6.69255	NaN	6.89622	7.1803	6.86958	6.74767	NaN	6.88938	6.80115
pr14689	Frequency	tr|A0A0C4DGI3|A0A0C4DGI3_HUMAN;tr|B4DJV2|B4DJV2_HUMAN;sp|O75390|CISY_HUMAN;tr|F8VPF9|F8VPF9_HUMAN;tr|F8VPA1|F8VPA1_HUMAN;tr|F8W1S4|F8W1S4_HUMAN;tr|H0YH82|H0YH82_HUMAN;tr|F8W642|F8W642_HUMAN;tr|F8VZK9|F8VZK9_HUMAN;tr|F8VX07|F8VX07_HUMAN;tr|F8VRP1|F8VRP1_HUMAN;tr|F8VX68|F8VX68_HUMAN;tr|H0YIC4|H0YIC4_HUMAN;tr|F8VRI6|F8VRI6_HUMAN;tr|F8VR34|F8VR34_HUMAN;tr|F8VTT8|F8VTT8_HUMAN;tr|F8W4S1|F8W4S1_HUMAN	tr|A0A0C4DGI3|A0A0C4DGI3_HUMAN;tr|B4DJV2|B4DJV2_HUMAN;sp|O75390|CISY_HUMAN;tr|F8VPF9|F8VPF9_HUMAN;tr|F8VPA1|F8VPA1_HUMAN;tr|F8W1S4|F8W1S4_HUMAN;tr|H0YH82|H0YH82_HUMAN	yes	no	3	3	3	4.7277	114340000	7							8	0	8	NaN	NaN	NaN	NaN	NaN	NaN	NaN	NaN	7.23289	7.04064	NaN	7.18786	6.65016	7.22157	6.69468	NaN	7.21269	6.82398
pr14690	Frequency	tr|B0QZ43|B0QZ43_HUMAN;tr|E5RHW4|E5RHW4_HUMAN;sp|O94905|ERLN2_HUMAN;sp|O75477|ERLN1_HUMAN;sp|O94905-2|ERLN2_HUMAN;tr|E5RJ09|E5RJ09_HUMAN;sp|O94905-3|ERLN2_HUMAN	tr|B0QZ43|B0QZ43_HUMAN;tr|E5RHW4|E5RHW4_HUMAN;sp|O94905|ERLN2_HUMAN;sp|O75477|ERLN1_HUMAN	yes	no	3	3	3	3.9254	65629000	8							11	2	9	NaN	6.69189	6.69627	NaN	NaN	NaN	NaN	NaN	6.73275	6.72882	5.89428	6.63147	6.48134	7.00492	6.45497	NaN	7.08945	6.38158
pr14739	Frequency	sp|P01701|LV151_HUMAN	sp|P01701|LV151_HUMAN	yes	no	1	1	1	5.4226	267340000	9							12	2	10	NaN	6.85896	NaN	NaN	NaN	6.60822	NaN	NaN	6.57455	6.71497	7.16005	6.41926	7.06322	7.24746	6.9065	7.13903	7.80885	6.88101
pr14746	Frequency	sp|P01766|HV313_HUMAN	sp|P01766|HV313_HUMAN	yes	no	2	1	1	2.2369	76475000	11							12	2	10	NaN	NaN	6.41288	NaN	NaN	6.39707	NaN	NaN	6.83263	6.07236	6.79503	6.49798	6.52984	6.42514	5.90788	6.44841	6.7502	6.77861
pr14779	Frequency	sp|P04003|C4BPA_HUMAN	sp|P04003|C4BPA_HUMAN	yes	no	7	7	7	37.768	259080000	43							12	2	10	NaN	NaN	NaN	NaN	6.59665	6.83279	NaN	NaN	6.30266	7.47126	7.75671	7.21535	6.83855	7.07624	6.76525	6.439	7.31961	7.25902
pr14805	Frequency	sp|P05107|ITB2_HUMAN;tr|J3KNI6|J3KNI6_HUMAN;tr|E7EVZ9|E7EVZ9_HUMAN;tr|E5RIG7|E5RIG7_HUMAN;tr|E5RK25|E5RK25_HUMAN	sp|P05107|ITB2_HUMAN	yes	no	23	1	1	2.0687	144740000	12							8	0	8	NaN	NaN	NaN	NaN	NaN	NaN	NaN	NaN	6.26152	NaN	6.96918	7.12159	7.47884	NaN	6.91209	6.84881	7.16167	7.27738
pr14843	Frequency	sp|P07948-2|LYN_HUMAN;sp|P07948|LYN_HUMAN;sp|P08631-3|HCK_HUMAN;sp|P08631-2|HCK_HUMAN;tr|H0Y3C5|H0Y3C5_HUMAN;sp|P08631-4|HCK_HUMAN;tr|J3KPD6|J3KPD6_HUMAN;sp|P08631|HCK_HUMAN	sp|P07948-2|LYN_HUMAN;sp|P07948|LYN_HUMAN	yes	no	3	3	3	5.8914	94918000	11							8	0	8	NaN	NaN	NaN	NaN	NaN	NaN	NaN	NaN	6.67029	NaN	6.70044	7.05312	6.99916	6.91716	6.97631	NaN	6.94509	6.9561
pr14855	Frequency	sp|P08575-2|PTPRC_HUMAN;tr|X6R433|X6R433_HUMAN;sp|P08575|PTPRC_HUMAN;tr|A0A0A0MT22|A0A0A0MT22_HUMAN;tr|M3ZCP1|M3ZCP1_HUMAN;tr|A0A075B788|A0A075B788_HUMAN;tr|E9PKH0|E9PKH0_HUMAN;tr|A0A140TA77|A0A140TA77_HUMAN;tr|A0A140TA68|A0A140TA68_HUMAN;tr|A0A0G2JNW2|A0A0G2JNW2_HUMAN	sp|P08575-2|PTPRC_HUMAN;tr|X6R433|X6R433_HUMAN;sp|P08575|PTPRC_HUMAN;tr|A0A0A0MT22|A0A0A0MT22_HUMAN;tr|M3ZCP1|M3ZCP1_HUMAN;tr|A0A075B788|A0A075B788_HUMAN	yes	no	12	12	12	21.957	497570000	28							12	2	10	NaN	6.14239	NaN	NaN	6.59599	NaN	NaN	NaN	6.83418	6.38837	7.06333	7.76078	7.61088	7.12444	7.0244	6.61855	7.9383	7.86612
pr14889	Frequency	sp|P11169|GTR3_HUMAN;sp|Q8TDB8-4|GTR14_HUMAN;sp|Q8TDB8-2|GTR14_HUMAN;sp|Q8TDB8|GTR14_HUMAN;sp|Q8TDB8-5|GTR14_HUMAN;sp|Q8TDB8-3|GTR14_HUMAN	sp|P11169|GTR3_HUMAN;sp|Q8TDB8-4|GTR14_HUMAN;sp|Q8TDB8-2|GTR14_HUMAN;sp|Q8TDB8|GTR14_HUMAN;sp|Q8TDB8-5|GTR14_HUMAN	yes	no	3	3	3	63.704	363540000	23							12	2	10	NaN	NaN	NaN	6.52214	NaN	NaN	NaN	6.63354	6.87875	7.00582	7.10605	7.74728	7.17655	7.15515	7.23269	6.45888	7.58926	7.87266
pr14903	Frequency	sp|P12814-2|ACTN1_HUMAN;sp|P12814|ACTN1_HUMAN;sp|P12814-3|ACTN1_HUMAN;sp|P12814-4|ACTN1_HUMAN;tr|H9KV75|H9KV75_HUMAN;tr|H0YJ11|H0YJ11_HUMAN;tr|G3V2W4|G3V2W4_HUMAN;tr|H0YJW3|H0YJW3_HUMAN;tr|G3V2N5|G3V2N5_HUMAN;tr|H7C5W8|H7C5W8_HUMAN	sp|P12814-2|ACTN1_HUMAN;sp|P12814|ACTN1_HUMAN;sp|P12814-3|ACTN1_HUMAN;sp|P12814-4|ACTN1_HUMAN;tr|H9KV75|H9KV75_HUMAN	yes	no	17	8	8	26.082	93770000	11							8	0	8	NaN	NaN	NaN	NaN	NaN	NaN	NaN	NaN	6.50562	6.16767	6.71379	7.25188	7.14442	6.70864	NaN	NaN	7.12798	7.06408
pr14923	Frequency	sp|P14314-2|GLU2B_HUMAN;sp|P14314|GLU2B_HUMAN;tr|K7ELL7|K7ELL7_HUMAN;tr|K7EKX1|K7EKX1_HUMAN;tr|K7EJ70|K7EJ70_HUMAN;tr|K7EPW7|K7EPW7_HUMAN	sp|P14314-2|GLU2B_HUMAN;sp|P14314|GLU2B_HUMAN;tr|K7ELL7|K7ELL7_HUMAN	yes	no	4	4	4	9.3058	42890000	5							11	2	9	6.44484	NaN	NaN	6.19841	NaN	NaN	NaN	NaN	6.39569	6.42894	NaN	6.82842	6.07379	6.20339	6.19849	6.40305	6.98511	6.3784
pr14990	Frequency	sp|P27824-3|CALX_HUMAN;sp|P27824|CALX_HUMAN;sp|P27824-2|CALX_HUMAN	sp|P27824-3|CALX_HUMAN;sp|P27824|CALX_HUMAN;sp|P27824-2|CALX_HUMAN	yes	no	6	6	6	34.591	331890000	11							10	1	9	NaN	7.00368	NaN	NaN	NaN	NaN	NaN	NaN	7.3824	7.24908	7.1423	7.83236	6.88188	7.62226	7.30946	NaN	7.60931	7.39065
pr14991	Frequency	tr|C9JNR0|C9JNR0_HUMAN;sp|P27930-2|IL1R2_HUMAN;sp|P27930|IL1R2_HUMAN	tr|C9JNR0|C9JNR0_HUMAN;sp|P27930-2|IL1R2_HUMAN;sp|P27930|IL1R2_HUMAN	yes	no	1	1	1	1.378	133270000	4							11	2	9	NaN	6.23256	6.07875	NaN	NaN	NaN	NaN	NaN	6.76238	6.54675	6.71404	6.4951	7.22	7.54067	7.00672	6.21476	NaN	7.12869
pr15028	Frequency	tr|C9JQD1|C9JQD1_HUMAN;sp|P35557-3|HXK4_HUMAN;sp|P35557|HXK4_HUMAN;sp|P35557-2|HXK4_HUMAN	tr|C9JQD1|C9JQD1_HUMAN;sp|P35557-3|HXK4_HUMAN;sp|P35557|HXK4_HUMAN;sp|P35557-2|HXK4_HUMAN	yes	no	1	1	1	1.4997	1040100000	4							10	0	10	NaN	NaN	NaN	NaN	NaN	NaN	NaN	NaN	7.30207	7.32274	8.55756	7.88202	8.03949	8.00873	7.31528	7.74849	7.59966	7.52947
pr15036	Frequency	sp|P38646|GRP75_HUMAN;tr|D6RA73|D6RA73_HUMAN;tr|D6RJI2|D6RJI2_HUMAN	sp|P38646|GRP75_HUMAN	yes	no	3	2	2	2.6699	65917000	4							10	2	8	NaN	6.32658	NaN	6.08483	NaN	NaN	NaN	NaN	7.00792	6.53796	NaN	7.05675	6.33913	7.09736	6.43775	NaN	6.7541	6.39517
pr15042	Frequency	tr|G3XAL0|G3XAL0_HUMAN;sp|P40926-2|MDHM_HUMAN;sp|P40926|MDHM_HUMAN	tr|G3XAL0|G3XAL0_HUMAN;sp|P40926-2|MDHM_HUMAN;sp|P40926|MDHM_HUMAN	yes	no	4	4	4	5.5766	103420000	5							11	2	9	NaN	NaN	NaN	NaN	NaN	NaN	6.55921	6.73115	7.27733	6.88259	6.70932	6.83975	6.59827	7.3884	6.6858	NaN	6.75889	6.68345
pr15048	Frequency	sp|P43353-2|AL3B1_HUMAN;sp|P43353|AL3B1_HUMAN;tr|A0A087WUF8|A0A087WUF8_HUMAN;tr|A0A087X192|A0A087X192_HUMAN;tr|Q9BUJ8|Q9BUJ8_HUMAN;tr|A0A087X2D4|A0A087X2D4_HUMAN	sp|P43353-2|AL3B1_HUMAN;sp|P43353|AL3B1_HUMAN;tr|A0A087WUF8|A0A087WUF8_HUMAN;tr|A0A087X192|A0A087X192_HUMAN;tr|Q9BUJ8|Q9BUJ8_HUMAN;tr|A0A087X2D4|A0A087X2D4_HUMAN	yes	no	2	2	2	4.5927	31931000	5							8	0	8	NaN	NaN	NaN	NaN	NaN	NaN	NaN	NaN	6.66087	NaN	6.05831	6.53216	6.63486	6.73543	6.19471	NaN	6.42628	6.40938
pr15058	Frequency	sp|P48735-2|IDHP_HUMAN;sp|P48735|IDHP_HUMAN;tr|H0YL11|H0YL11_HUMAN;V1.CD1-0-PT_GL0071221;Fungitr.E7NGI1.E7NGI1_YEASO;Fungitr.Q59V43.Q59V43_CANAL;V1.CD40-0_GL0073837;V1.CD7-0-PN_GL0043939;V1.CD7-0-PN_GL0036753;O2.UC36-0_GL0154639;MH0274_GL0012674;MH0131_GL0155198;MH0131_GL0114398;DLF012_GL0005007;MH0431_GL0091905;158479027-stool1_revised_scaffold11441_1_gene51383;Fungitr.C4Y0F0.C4Y0F0_CLAL4;Fungit…	sp|P48735-2|IDHP_HUMAN;sp|P48735|IDHP_HUMAN	yes	no	6	6	5	9.3314	101640000	17							10	2	8	NaN	6.36519	NaN	NaN	NaN	6.52186	NaN	NaN	6.92728	7.22884	NaN	7.40126	6.30018	7.00638	NaN	6.20132	7.03286	6.17234
pr15064	Frequency	sp|P49913|CAMP_HUMAN;tr|J3KNB4|J3KNB4_HUMAN	sp|P49913|CAMP_HUMAN;tr|J3KNB4|J3KNB4_HUMAN	yes	no	5	5	5	15.405	702910000	29							12	2	10	6.50729	NaN	NaN	NaN	NaN	NaN	6.41276	NaN	7.52075	6.91883	7.10931	7.25113	7.58078	7.79612	7.59007	7.10646	7.83997	8.26259
pr1508	Frequency	MH0233_GL0011770;763759525-stool2_revised_scaffold34239_1_gene86761;MH0297_GL0065663	MH0233_GL0011770;763759525-stool2_revised_scaffold34239_1_gene86761;MH0297_GL0065663	no	yes	2	2	2	2.429	42556000	4							11	2	9	NaN	6.45245	NaN	NaN	NaN	5.95042	NaN	NaN	6.4133	NaN	6.01753	6.4609	6.57895	6.60258	6.30027	6.439	6.74761	6.15418
pr15082	Frequency	sp|P52907|CAZA1_HUMAN;tr|C9JUG7|C9JUG7_HUMAN;sp|P47755-2|CAZA2_HUMAN;tr|F8W9N7|F8W9N7_HUMAN;tr|A0A0D9SET8|A0A0D9SET8_HUMAN;sp|P47755|CAZA2_HUMAN	sp|P52907|CAZA1_HUMAN;tr|C9JUG7|C9JUG7_HUMAN;sp|P47755-2|CAZA2_HUMAN;tr|F8W9N7|F8W9N7_HUMAN;tr|A0A0D9SET8|A0A0D9SET8_HUMAN;sp|P47755|CAZA2_HUMAN	yes	no	2	2	2	4.4192	152330000	4							10	2	8	6.86948	NaN	NaN	NaN	6.67624	NaN	NaN	NaN	6.84014	6.825	6.50368	6.8413	7.12074	NaN	7.08461	NaN	7.239	6.94945
pr15103	Frequency	tr|E7EQG2|E7EQG2_HUMAN;sp|P60842|IF4A1_HUMAN;sp|Q14240|IF4A2_HUMAN;sp|Q14240-2|IF4A2_HUMAN;159268001-stool2_revised_scaffold30699_1_gene77531;tr|J3KT04|J3KT04_HUMAN;tr|J3KS93|J3KS93_HUMAN;tr|J3QQP0|J3QQP0_HUMAN;tr|E9PBH4|E9PBH4_HUMAN;tr|F8WE11|F8WE11_HUMAN;tr|E7EMV8|E7EMV8_HUMAN;tr|J3KSN7|J3KSN7_HUMAN;tr|I3L3H2|I3L3H2_HUMAN;tr|J3QKZ9|J3QKZ9_HUMAN;tr|J3QLN6|J3QLN6_HUMAN;tr|J3KS25|J3KS25_HUMAN;tr|J…	tr|E7EQG2|E7EQG2_HUMAN;sp|P60842|IF4A1_HUMAN;sp|Q14240|IF4A2_HUMAN;sp|Q14240-2|IF4A2_HUMAN;159268001-stool2_revised_scaffold30699_1_gene77531;tr|J3KT04|J3KT04_HUMAN;tr|J3KS93|J3KS93_HUMAN;tr|J3QQP0|J3QQP0_HUMAN;tr|E9PBH4|E9PBH4_HUMAN;tr|F8WE11|F8WE11_HUMAN;tr|E7EMV8|E7EMV8_HUMAN;tr|J3KSN7|J3KSN7_HUMAN;tr|I3L3H2|I3L3H2_HUMAN;tr|J3QKZ9|J3QKZ9_HUMAN;tr|J3QLN6|J3QLN6_HUMAN;tr|J3KS25|J3KS25_HUMAN;tr|J…	yes	yes	2	2	2	3.9968	71241000	6							10	2	8	NaN	NaN	NaN	7.11694	6.24132	NaN	NaN	NaN	NaN	6.51938	6.72447	6.60089	6.02102	6.67395	6.8658	NaN	6.88345	6.73115
pr15111	Frequency	tr|F5H6T1|F5H6T1_HUMAN;sp|P61160|ARP2_HUMAN;sp|P61160-2|ARP2_HUMAN	tr|F5H6T1|F5H6T1_HUMAN;sp|P61160|ARP2_HUMAN;sp|P61160-2|ARP2_HUMAN	yes	no	5	5	5	13.27	144360000	12							11	2	9	NaN	6.48214	NaN	NaN	6.43962	NaN	NaN	NaN	NaN	6.5633	6.50684	7.29754	6.64627	6.77835	6.87485	6.00915	7.53675	7.26406
pr15129	Frequency	tr|Q1JUQ3|Q1JUQ3_HUMAN;tr|A0A087WTS4|A0A087WTS4_HUMAN;sp|P62942|FKB1A_HUMAN;tr|A0A087WV48|A0A087WV48_HUMAN;tr|A0A087WZM5|A0A087WZM5_HUMAN	tr|Q1JUQ3|Q1JUQ3_HUMAN;tr|A0A087WTS4|A0A087WTS4_HUMAN;sp|P62942|FKB1A_HUMAN;tr|A0A087WV48|A0A087WV48_HUMAN;tr|A0A087WZM5|A0A087WZM5_HUMAN	yes	no	1	1	1	2.6761	53782000	8							10	2	8	NaN	6.36909	NaN	NaN	6.12704	NaN	NaN	NaN	NaN	6.57619	6.12542	6.75211	6.58636	6.84432	6.64289	NaN	6.54113	6.74357
pr15148	Frequency	sp|P84095|RHOG_HUMAN	sp|P84095|RHOG_HUMAN	yes	no	3	2	2	47.833	346080000	3							11	2	9	NaN	NaN	NaN	6.56874	7.25854	NaN	NaN	NaN	7.03024	6.48868	NaN	7.75958	7.43905	7.42346	7.19882	6.62403	7.35677	7.62012
pr15165	Frequency	sp|Q04941|PLP2_HUMAN;sp|Q04941-2|PLP2_HUMAN	sp|Q04941|PLP2_HUMAN;sp|Q04941-2|PLP2_HUMAN	yes	no	2	2	2	6.2953	86756000	12							11	2	9	NaN	6.54019	6.51817	NaN	NaN	NaN	NaN	NaN	6.82672	6.8243	NaN	6.92316	6.79732	6.57118	6.59356	6.40185	6.89804	6.95498
pr15166	Frequency	sp|Q05315|LEG10_HUMAN	sp|Q05315|LEG10_HUMAN	yes	no	1	1	1	5.8227	138600000	12							11	2	9	NaN	NaN	NaN	7.20352	NaN	NaN	NaN	6.62298	6.83663	6.61995	7.63044	6.79059	6.9289	7.10948	NaN	6.67193	6.65634	6.61085
pr15197	Frequency	sp|Q15084-3|PDIA6_HUMAN;sp|Q15084|PDIA6_HUMAN;sp|Q15084-4|PDIA6_HUMAN;sp|Q15084-5|PDIA6_HUMAN;sp|Q15084-2|PDIA6_HUMAN	sp|Q15084-3|PDIA6_HUMAN;sp|Q15084|PDIA6_HUMAN;sp|Q15084-4|PDIA6_HUMAN;sp|Q15084-5|PDIA6_HUMAN;sp|Q15084-2|PDIA6_HUMAN	yes	no	4	4	4	6.6671	66046000	7							9	1	8	NaN	NaN	NaN	6.35662	NaN	NaN	NaN	NaN	6.72812	7.03814	6.43478	7.00264	6.34541	6.63296	6.64021	NaN	7.11079	NaN
pr15281	Frequency	tr|C9JJV6|C9JJV6_HUMAN;tr|C9JZL8|C9JZL8_HUMAN;tr|C9J5M0|C9J5M0_HUMAN;tr|C9JC07|C9JC07_HUMAN;sp|Q96S97|MYADM_HUMAN	tr|C9JJV6|C9JJV6_HUMAN;tr|C9JZL8|C9JZL8_HUMAN;tr|C9J5M0|C9J5M0_HUMAN;tr|C9JC07|C9JC07_HUMAN;sp|Q96S97|MYADM_HUMAN	yes	no	2	2	2	7.8267	103550000	9							11	2	9	NaN	6.02747	NaN	6.16253	NaN	NaN	NaN	NaN	6.48481	6.16944	7.11657	7.04848	6.85116	6.96307	6.28691	NaN	6.93496	6.8679
pr15282	Frequency	sp|Q99536|VAT1_HUMAN;tr|K7ERT7|K7ERT7_HUMAN;sp|Q99536-2|VAT1_HUMAN;sp|Q99536-3|VAT1_HUMAN;tr|K7ESA3|K7ESA3_HUMAN;tr|K7ENX2|K7ENX2_HUMAN;tr|K7EM19|K7EM19_HUMAN;tr|K7EJM4|K7EJM4_HUMAN	sp|Q99536|VAT1_HUMAN;tr|K7ERT7|K7ERT7_HUMAN;sp|Q99536-2|VAT1_HUMAN;sp|Q99536-3|VAT1_HUMAN	yes	no	10	10	10	21.557	367350000	29							10	1	9	6.68365	NaN	NaN	NaN	NaN	NaN	NaN	NaN	6.71245	NaN	6.71951	7.74823	7.65673	7.63374	7.15488	6.32887	7.97669	7.00962
pr15307	Frequency	tr|Q5VZR0|Q5VZR0_HUMAN;sp|Q9H4G4|GAPR1_HUMAN;tr|A0A088AWP7|A0A088AWP7_HUMAN;tr|A0A087WUM5|A0A087WUM5_HUMAN	tr|Q5VZR0|Q5VZR0_HUMAN;sp|Q9H4G4|GAPR1_HUMAN	yes	no	3	3	3	29	150780000	18							10	2	8	NaN	6.65952	NaN	NaN	6.35365	NaN	NaN	NaN	NaN	6.89491	6.76247	7.35685	7.22264	7.05629	6.96942	NaN	7.25866	7.10116
pr15317	Frequency	tr|H0Y512|H0Y512_HUMAN;sp|Q9HDC9|APMAP_HUMAN;sp|Q9HDC9-2|APMAP_HUMAN;MH0292_GL0003612;O2.UC44-2_GL0101549;158499257-stool1_revised_scaffold32193_1_gene99901;MH0192_GL0121347;MH0162_GL0140126	tr|H0Y512|H0Y512_HUMAN;sp|Q9HDC9|APMAP_HUMAN;sp|Q9HDC9-2|APMAP_HUMAN	yes	no	11	11	11	59.451	922580000	56							12	2	10	NaN	6.52851	NaN	NaN	NaN	6.42318	NaN	NaN	7.64786	7.31249	7.39855	8.14662	7.77981	8.16265	7.54606	6.5303	8.17345	7.91559
pr15389	Frequency	SZEY-106A_GL0086569;MH0010_GL0044862	SZEY-106A_GL0086569;MH0010_GL0044862	no	yes	5	5	5	31.355	170830000	11							10	2	8	NaN	6.68894	NaN	NaN	6.99015	NaN	NaN	NaN	7.0821	6.83312	NaN	7.15448	6.85986	NaN	6.93169	7.23767	7.0703	7.39534
pr15738	Frequency	T2D-135A_GL0106289;N085A_GL0039389	T2D-135A_GL0106289;N085A_GL0039389	no	yes	28	2	0	2.6404	177300000	2							10	2	8	6.45553	NaN	NaN	NaN	7.00143	NaN	NaN	NaN	NaN	6.74826	6.79303	6.90032	6.67442	7.29986	7.0503	NaN	6.9857	7.69057
pr16211	Frequency	tr|I3L4M2|I3L4M2_HUMAN	tr|I3L4M2|I3L4M2_HUMAN	yes	no	4	1	1	2.4554	50458000	2							9	1	8	NaN	NaN	NaN	6.42249	NaN	NaN	NaN	NaN	6.39088	6.45596	NaN	NaN	6.52406	7.34096	6.48032	6.26993	6.45103	6.33476
pr1648	Frequency	764143897-stool1_revised_scaffold2101_4_gene81559	764143897-stool1_revised_scaffold2101_4_gene81559	no	yes	1	1	1	2.4738	391140000	24							11	2	9	NaN	NaN	NaN	6.06326	NaN	NaN	NaN	6.31689	7.2724	6.84203	7.29519	6.63929	7.88661	8.01974	6.97841	7.57663	7.62815	NaN
pr16815	Frequency	V1.CD7-4_GL0072880;O2.CD3-0-PT_GL0187355	V1.CD7-4_GL0072880;O2.CD3-0-PT_GL0187355	no	yes	9	2	1	3.1145	39502000	2							8	0	8	NaN	NaN	NaN	NaN	NaN	NaN	NaN	NaN	6.37249	NaN	6.62119	6.60853	NaN	6.61523	6.47894	6.88499	6.4508	6.47894
pr17655	Frequency	V1.UC63-0_GL0085473	V1.UC63-0_GL0085473	no	yes	1	1	1	1.7241	337670000	8							11	1	10	NaN	NaN	NaN	NaN	NaN	NaN	NaN	6.19016	6.8091	6.62491	7.84729	6.42206	7.64878	7.752	6.87844	6.99987	7.46994	7.39679
pr2	Frequency	MH0277_GL0054687;DLM016_GL0067211;T2D-132A_GL0041028;MH0260_GL0050551;MH0093_GL0076736;290338.CKO_03079;V1.CD3-0-PT_GL0075614;T2D-45A_GL0143625;888063.HMPREF9086_0127;716541.ECL_05057;585054.EFER_3854;469613.HMPREF0864_03937;469595.CSAG_04563;1045856.EcWSU1_04442;1033813.ECNA114_4058;1028307.EAE_06480;1006551.KOX_06045;V1.CD3-0-PT_GL0005375	MH0277_GL0054687;DLM016_GL0067211;T2D-132A_GL0041028;MH0260_GL0050551;MH0093_GL0076736;290338.CKO_03079;V1.CD3-0-PT_GL0075614;T2D-45A_GL0143625;888063.HMPREF9086_0127;716541.ECL_05057;585054.EFER_3854;469613.HMPREF0864_03937;469595.CSAG_04563;1045856.EcWSU1_04442;1033813.ECNA114_4058;1028307.EAE_06480;1006551.KOX_06045;V1.CD3-0-PT_GL0005375	no	yes	1	1	1	3.5074	127470000	4							10	2	8	NaN	NaN	6.62468	NaN	NaN	NaN	7.46925	NaN	6.33066	NaN	NaN	6.65599	7.31144	6.71486	7.26776	7.21806	6.70709	7.08739
pr2070	Frequency	BGI-33A_GL0038348;N040A_GL0001461;T2D-6A_GL0131788;V1.CD3-0-PT_GL0010659	BGI-33A_GL0038348;N040A_GL0001461;T2D-6A_GL0131788;V1.CD3-0-PT_GL0010659	no	yes	1	1	1	2.2274	164210000	5							9	1	8	NaN	NaN	6.51228	NaN	NaN	NaN	NaN	NaN	NaN	6.41825	7.0054	NaN	7.09566	7.04328	6.97365	7.19626	7.50892	6.97608
pr2291	Frequency	DLM019_GL0009662;O2.UC41-1_GL0132626;O2.UC23-0_GL0040409;O2.UC32-1_GL0060589;V1.FI18_GL0090712;O2.UC41-1_GL0088285;O2.UC30-0_GL0102916;T2D-51A_GL0123337;MH0253_GL0128771;V1.CD12-3_GL0031001;O2.UC8-1_GL0027193;O2.CD3-0-PT_GL0056461;V1.FI24_GL0032303;O2.UC1-2_GL0177400;MH0239_GL0139320;V1.FI33_GL0031844;V1.UC11-5_GL0194125;MH0049_GL0026232;O2.UC47-2_GL0042495;O2.UC55-0_GL0003270;MH0077_GL0050014;MH…	DLM019_GL0009662;O2.UC41-1_GL0132626;O2.UC23-0_GL0040409;O2.UC32-1_GL0060589;V1.FI18_GL0090712;O2.UC41-1_GL0088285;O2.UC30-0_GL0102916;T2D-51A_GL0123337;MH0253_GL0128771;V1.CD12-3_GL0031001;O2.UC8-1_GL0027193;O2.CD3-0-PT_GL0056461;V1.FI24_GL0032303;O2.UC1-2_GL0177400;MH0239_GL0139320;V1.FI33_GL0031844;V1.UC11-5_GL0194125;MH0049_GL0026232;O2.UC47-2_GL0042495;O2.UC55-0_GL0003270;MH0077_GL0050014;MH…	no	yes	2	2	2	2.4407	65475000	1							10	2	8	NaN	NaN	NaN	6.19692	6.20447	NaN	NaN	NaN	NaN	6.25588	6.49835	6.48481	6.78785	6.71542	NaN	6.16122	7.32338	6.3153
pr34	Frequency	158337416-stool1_revised_C1135162_1_gene118023	158337416-stool1_revised_C1135162_1_gene118023	no	yes	6	1	1	3.1117	39636000	2							10	2	8	NaN	NaN	6.29175	NaN	NaN	NaN	6.31595	NaN	NaN	6.22781	6.29526	6.20183	6.14333	7.3094	6.10175	6.23689	6.21932	NaN
pr3540	Frequency	MH0002_GL0049858	MH0002_GL0049858	no	yes	2	2	2	5.6424	73641000	4							9	1	8	6.64702	NaN	NaN	NaN	NaN	NaN	NaN	NaN	NaN	6.73187	6.6852	6.5232	6.70939	6.6369	6.82513	7.12975	6.71023	NaN
pr4028	Frequency	MH0005_GL0016860;411490.ANACAC_02480;V1.UC35-4_GL0227687;HM503CO_revised_scaffold5413_3_gene72109;O2.UC15-1_GL0003046	MH0005_GL0016860;411490.ANACAC_02480	no	yes	4	4	4	31.449	134920000	7							10	2	8	8.02181	NaN	NaN	NaN	5.83547	NaN	NaN	NaN	5.82964	7.15634	NaN	5.84678	6.12346	5.99831	6.20943	6.02902	NaN	5.7355
pr4486	Frequency	MH0032_GL0015161;MH0008_GL0007911	MH0032_GL0015161;MH0008_GL0007911	no	yes	4	2	1	4.0883	81332000	8							10	2	8	NaN	7.4394	NaN	NaN	NaN	NaN	6.81933	NaN	7.05354	6.09054	6.39704	6.49733	5.71796	6.03751	NaN	6.77588	6.61757	NaN
pr5712	Frequency	MH0035_GL0018077	MH0035_GL0018077	no	yes	2	2	2	2.1307	54162000	7							10	2	8	NaN	NaN	NaN	NaN	NaN	NaN	6.16803	6.09795	6.89731	6.26157	NaN	NaN	6.71549	7.13033	6.825	6.08235	6.47183	6.48875
pr7950	Frequency	MH0115_GL0082086	MH0115_GL0082086	no	yes	1	1	1	1.2863	141790000	6							11	1	10	NaN	NaN	NaN	NaN	NaN	NaN	NaN	5.99643	6.52239	6.28959	7.38548	6.39792	6.95644	7.48196	6.45082	6.70269	6.98845	5.83952
pr8133	Frequency	MH0123_GL0100471	MH0123_GL0100471	no	yes	10	10	10	38.435	117190000	23							10	1	9	5.73018	NaN	NaN	NaN	NaN	NaN	NaN	NaN	6.3171	5.88529	5.94044	6.05922	7.83921	6.10298	NaN	7.24988	6.20415	5.76779
pr9897	Frequency	MH0227_GL0123456	MH0227_GL0123456	no	yes	14	2	1	2.5021	67379000	4							10	2	8	NaN	NaN	6.67064	NaN	NaN	NaN	6.8747	NaN	6.45593	6.59889	6.60246	6.49376	NaN	NaN	6.54368	6.59945	6.52686	7.16179
