# Supplementary material for: Widespread protein lysine acetylation in gut microbiome and its alterations in patients with Crohn’s disease
Source: Nat Commun. 2020 Aug 17;11:4120. doi: 10.1038/s41467-020-17916-9 (PMC7431864; doi:10.1038/s41467-020-17916-9)
Supplement: Supplementary file 11 — Source Data [file 41467_2020_17916_MOESM11_ESM.xlsx]

## Sheet: Fig. 1
Fig. 1f
position	log-odds of the binomial probability
E at -1	315.39
A at -2	87.1931
D at -1	58.7438
V at -2	54.4082
A at -4	48.7027
H at -4	47.837
H at -3	39.5411
F at -1	32.4794
A at -5	30.4188
A at -3	29.5423
A at -1	26.5623
E at -4	22.6996
V at -3	22.4804
Q at -1	19.5354
C at -2	18.9128
A at -6	18.6977
H at -1	18.1508
L at -1	17.6228
Y at -1	15.1395
C at -3	14.8108
C at -4	12.3903
C at -1	10.9784
G at -6	10.0056
L at -2	9.60832
D at -5	8.18599
T at -2	7.3887
H at -2	6.36499
I at -2	6.32824
V at -4	6.04976
G at -5	5.90194
G at -3	5.14197
K at -5	4.78696
E at -3	4.76834
Q at -4	4.05135
V at -6	3.7629
K at 0	N/A
F at 1	176.973
K at 3	90.4672
L at 1	81.0259
K at 6	77.7926
Y at 1	65.0572
A at 2	52.713
H at 2	43.3735
A at 4	42.1005
K at 5	42.0201
K at 1	34.5903
A at 3	32.8072
A at 1	29.3535
H at 1	27.578
A at 6	23.8395
K at 4	19.2805
R at 5	14.4371
A at 5	13.3494
W at 1	12.5629
H at 4	11.0403
C at 3	11.0036
G at 2	9.76168
R at 2	9.00197
R at 3	8.72058
R at 6	8.71942
G at 6	7.1489
H at 5	5.16662
C at 4	5.07084
R at 1	5.01788
C at 2	4.6049
P at 2	4.29681
H at 3	4.05722
H at 6	4.02397
G at 4	3.8568

## Sheet: Fig. 2
Fig. 2a			Fig. 2b					Fig. 2c and d
Taxonomy	Peptide count		Taxon name	Acetylome-to-metaproteome ratio (log2)	P values	Significance		Samples	Overall Kac level	Acetate kinase (ACK)	Phosphotransacetylase (PTA)	Acetyl-CoA synthase (ACS)	Acetyl-CoA acetyltransferase (ACAT)
Organism	35193		g_Fusicatenibacter	3.83228	0.03125	*		S1	0.672603	8.85516	8.82496	9.12192	9.35533
Organism; Bacteria	29795		g_Odoribacter	3.32585	0.03125	*		S2	1.2854	8.9585	8.93789	8.44163	9.39131
Organism; Bacteria; Actinobacteria	839		g_Lachnoclostridium	3.03504	0.03125	*		S3	2.43074	9.02431	8.99674	8.56777	8.86101
Organism; Bacteria; Actinobacteria; Actinobacteria	686		g_Butyricicoccus	2.59127	0.03125	*		S4	0.558545	8.95074	8.77539	8.71839	9.51406
Organism; Bacteria; Actinobacteria; Actinobacteria; Bifidobacteriales	660		g_Paraprevotella	1.89874	0.21875			S5	0.58483	8.87578	8.76425	9.02373	9.43331
Organism; Bacteria; Actinobacteria; Coriobacteriia	144		g_Blastocystis	1.70143	0.0625			S6	0.5468	8.7918	8.75008	8.55354	9.41487
Organism; Bacteria; Actinobacteria; Coriobacteriia; Coriobacteriales	129		g_Coprococcus	1.67139	0.0625
Organism; Bacteria; Actinobacteria; Coriobacteriia; Eggerthellales	10		g_Subdoligranulum	1.4531	0.4375
Organism; Bacteria; Bacteroidetes	8289		p_Fusobacteria	1.19377	0.0625
Organism; Bacteria; Bacteroidetes;	3		g_Fusobacterium	1.14034	0.09375
Organism; Bacteria; Bacteroidetes;	5		g_Phascolarctobacterium	0.968321	0.0625
Organism; Bacteria; Bacteroidetes; Bacteroidia	8092		g_Roseburia	0.829043	0.09375
Organism; Bacteria; Bacteroidetes; Bacteroidia; Bacteroidales	8024		g_Alistipes	0.753041	0.15625
Organism; Bacteria; Bacteroidetes; Bacteroidia; Marinilabiliales	4		g_Oscillibacter	0.703744	0.15625
Organism; Bacteria; Bacteroidetes; Cytophagia; Cytophagales	3		g_Anaerostipes	0.614578	0.4375
Organism; Bacteria; Bacteroidetes; Flavobacteriia; Flavobacteriales	5		g_Azospirillum	0.490679	0.5
Organism; Bacteria; Chloroflexi	3		g_Lactobacillus	0.482581	0.84375
Organism; Bacteria; Firmicutes	15990		g_Bilophila	0.443088	0.21875
Organism; Bacteria; Firmicutes;	20		g_Eubacterium	0.40734	0.5625
Organism; Bacteria; Firmicutes;	204		g_Hungatella	0.323125	0.3125
Organism; Bacteria; Firmicutes;	3		p_Firmicutes	0.314422	0.03125	*
Organism; Bacteria; Firmicutes; Bacilli; Bacillales	4		g_Faecalibacterium	0.230415	0.3125
Organism; Bacteria; Firmicutes; Bacilli; Lactobacillales	16		g_Dialister	0.22856	1
Organism; Bacteria; Firmicutes; Clostridia	13846		g_Megamonas	0.214357	1
Organism; Bacteria; Firmicutes; Clostridia; Clostridiales	13817		g_Clostridium	0.14772	0.5625
Organism; Bacteria; Firmicutes; Clostridia; Thermoanaerobacterales	3		g_Dorea	0.122346	0.5625
Organism; Bacteria; Firmicutes; Erysipelotrichia; Erysipelotrichales	204		g_Lachnospira	0.0844106	0.4375
Organism; Bacteria; Firmicutes; Negativicutes	625		g_Prevotella	0.0826233	0.15625
Organism; Bacteria; Firmicutes; Negativicutes; Acidaminococcales	160		g_Bifidobacterium	-0.00379247	0.84375
Organism; Bacteria; Firmicutes; Negativicutes; Selenomonadales	393		p_Bacteroidetes	-0.165039	0.5625
Organism; Bacteria; Firmicutes; Negativicutes; Veillonellales	59		p_Streptophyta	-0.287874	0.09375
Organism; Bacteria; Fusobacteria	303		g_Bacteroides	-0.492337	0.03125	*
Organism; Bacteria; Fusobacteria;	303		g_Butyrivibrio	-0.511526	0.03125	*
Organism; Bacteria; Fusobacteria; Fusobacteriia; Fusobacteriales	303		g_Flavonifractor	-0.551014	0.625
Organism; Bacteria; Proteobacteria	158		g_Coprobacillus	-0.569795	1
Organism; Bacteria; Proteobacteria;	8		g_Ruminococcus	-0.708061	0.21875
Organism; Bacteria; Proteobacteria; Alphaproteobacteria; Rhizobiales	3		p_Actinobacteria	-0.744965	0.03125	*
Organism; Bacteria; Proteobacteria; Alphaproteobacteria; Rhodospirillales	4		p_Proteobacteria	-0.759234	0.03125	*
Organism; Bacteria; Proteobacteria; Betaproteobacteria	54		g_Blautia	-0.822342	0.21875
Organism; Bacteria; Proteobacteria; Betaproteobacteria; Burkholderiales	51		g_Parabacteroides	-0.939362	0.09375
Organism; Bacteria; Proteobacteria; Deltaproteobacteria	76		g_Parasutterella	-1.11508	0.03125	*
Organism; Bacteria; Proteobacteria; Deltaproteobacteria; Desulfovibrionales	69		g_Collinsella	-1.18757	0.03125	*
Organism; Bacteria; Proteobacteria; Gammaproteobacteria	8		g_Sutterella	-1.39752	1
Organism; Bacteria; Spirochaetes	3		g_Holdemanella	-1.46892	0.6875
Organism; Bacteria; Spirochaetes;	3		p_Chordata	-1.6281	0.03125	*
Organism; Eukaryota	539		g_Desulfovibrio	-1.7161	0.4375
Organism; Eukaryota; Fungi	4		g_Gemmiger	-1.83644	0.03125	*
Organism; Eukaryota; Metazoa	493		g_Streptococcus	-1.918	0.3125
Organism; Eukaryota; Metazoa; Chordata	455		g_Homo	-3.73051	0.03125	*
Organism; Eukaryota; Metazoa; Chordata; Craniata	318
Organism; Eukaryota; Metazoa; Chordata; Mammalia; Primates	171
Organism; Eukaryota; Fungi; Mucoromycota	3
Organism; Eukaryota; Fungi; Mucoromycota;	3
Organism; Eukaryota; Fungi; Mucoromycota; Mucoromycetes; Mucorales	3
Organism; Eukaryota; Viridiplantae; Streptophyta	6
Organism; Eukaryota; Viridiplantae; Streptophyta;	3
Organism; Eukaryota; Viridiplantae; Streptophyta; Liliopsida; Poales	3
Organism; Eukaryota; Viridiplantae	6

## Sheet: Fig. 3
Fig. 3a
Name	Kac microbial protein count
Translation [J]	2618
Carbohydrate transport and metabolism [G]	2490
Energy production and conversion [C]	1841
Amino acid transport and metabolism [E]	1761
Nucleotide transport and metabolism [F]	896
PTM, protein turnover, chaperones [O]	825
General Functional Prediction only [R]	766
Lipid transport and metabolism [I]	655
Cell wall/membrane/envelope biogenesis [M]	598
Coenzyme transport and metabolism [H]	564
Transcription [K]	396
Signal transduction mechanisms [T]	310
Inorganic ion transport and metabolism [P]	274
Replication, recombination and repair [L]	266
Function unknown [S]	215
Secondary metabolites metabolism [Q]	192
Defense mechanisms [V]	153
Intracellular trafficking, secretion [U]	116
Cell cycle control [D]	113
Cell motility [N]	95
Extracellular structures [W]	31
Mobilome: prophages, transposons [X]	21
Cytoskeleton [Z]	2
RNA processing and modification [A]	2

## Sheet: Fig. 4
Fig. 4a						Fig. 4b						Fig. 4c
Sample	Group	PC1	PC2	PC3		Sample	Group	PC1	PC2	PC3		Decreased in CD	Increased in CD
HM626DCN	Control	-15.6806	-21.4155	9.21978		HM626DCN_Kac	Control	-0.321521	-5.75047	5.00399		Actinobacteria [1] Gardnerella	Bacteroides [3] E
HM647DCN	Control	-21.1633	17.4798	6.29598		HM647DCN_Kac	Control	13.0483	4.12865	-6.31898		Actinobacteria [1] unknown_Act	Bacteroides [3] G
HM664DCN	Control	-4.77829	-18.149	4.32377		HM664DCN_Kac	Control	-1.85484	-7.45954	-3.23284		Bacteroides [1] J	Bacteroides [1] I
HM683DCN	Control	-3.3054	-0.989787	-11.6713		HM683DCN_Kac	Control	1.13647	-5.13974	0.202573		Bacteroides [2] L	Bacteroides [9] J
HM691DCN	Control	-4.24971	-3.94192	-13.977		HM691DCN_Kac	Control	-0.815824	2.06756	5.59267		Bacteroides [1] M	Bacteroides [1] O
HM696DCN	Control	-20.3556	3.47408	-15.6489		HM696DCN_Kac	Control	8.0337	-1.28843	0.31389		Bacteroides [1] S	Bacteroides [1] S
HM702DCN	Control	-3.54987	-4.42935	-9.02518		HM702DCN_Kac	Control	-0.885134	-0.94699	1.54016		Bacteroidetes [5] Bacteroides	Bacteroidetes [1] Bacteroides
HM734DCN	Control	-13.3593	-2.44804	-0.372523		HM734DCN_Kac	Control	2.42519	-3.97939	1.95091		Bacteroidetes [2] Prevotella	Bacteroidetes [17] Bacteroides
HM658DCN	CD	-10.1065	5.60764	5.44496		HM658DCN_Kac	CD	6.9868	0.257133	-2.39658		Bacteroidetes [2] unknown_Bact	Bacteroidetes [3] unknown_Bact
HM677DCN	CD	-8.89339	-1.73941	0.755105		HM677DCN_Kac	CD	2.63164	1.90501	4.74862		Blautia [2] E	Blautia [1] E
HM680DCN	CD	0.343958	4.70238	5.51657		HM680DCN_Kac	CD	2.68685	-0.136039	2.07583		Blautia [1] G	Blautia [1] F
HM697DCN	CD	22.0472	2.72722	1.2438		HM697DCN_Kac	CD	-6.73783	3.61485	0.479626		Butyrivibrio [1] J	Blautia [1] G
HM715DCN	CD	12.1093	-2.63528	13.5577		HM715DCN_Kac	CD	-8.89743	-0.746171	-6.74077		Clostridium [2] J	Faecalibacterium [1] G
HM645DCA	CD	-1.2483	16.6745	14.8634		HM645DCA_Kac	CD	3.23546	0.782291	-2.24676		Clostridium [1] O	Faecalibacterium [1] J
HM698DCA	CD	10.4626	15.2135	-1.78146		HM698DCA_Kac	CD	2.74028	6.18447	1.77457		Eubacterium [1] I	Firmicutes [3] Blautia
HM700DCA	CD	18.353	-13.8288	8.56884		HM700DCA_Kac	CD	-7.78375	-2.4136	-2.6044		Eubacterium [1] J	Firmicutes [2] Faecalibacterium
HM709DCA	CD	19.9633	2.92736	0.450229		HM709DCA_Kac	CD	-7.06789	4.35835	-0.436638		Eubacterium [1] K	Firmicutes [1] Lactobacillus
HM737DCA	CD	23.411	0.770564	-17.7638		HM737DCA_Kac	CD	-8.5605	4.56207	0.294129		Faecalibacterium [2] C	Firmicutes [3] Ruminococcus
												Faecalibacterium [4] G	Firmicutes [2] unknown_Firm
												Faecalibacterium [2] J	Lactobacillus [1] U
												Faecalibacterium [1] M	Ruminococcus [1] C
												Firmicutes [3] Blautia	Ruminococcus [1] G
												Firmicutes [1] Butyrivibrio	Ruminococcus [1] M
												Firmicutes [3] Clostridium	unknown_Bact [1] C
												Firmicutes [3] Eubacterium	unknown_Bact [1] O
												Firmicutes [9] Faecalibacterium	unknown_Bact [1] S
												Firmicutes [4] Roseburia	unknown_Firm [1] E
												Firmicutes [4] Ruminococcus	unknown_Firm [1] G
												Firmicutes [3] Subdoligranulum	unknown_genus [1] F
												Firmicutes [5] unknown_Firm	unknown_genus [1] J
												Fusobacteria [1] Fusobacterium	unknown_genus [1] L
												Fusobacterium [1] C	unknown_genus [1] O
												Gardnerella [1] J	unknown_phylum [4] unknown_genus
												Prevotella [1] G
												Prevotella [1] J
												Roseburia [3] G
												Roseburia [1] I
												Ruminococcus [2] E
												Ruminococcus [1] J
												Ruminococcus [1] L
												Subdoligranulum [1] G
												Subdoligranulum [2] J
												unknown_Act [1] C
												unknown_Bact [1] E
												unknown_Bact [1] G
												unknown_Firm [1] C
												unknown_Firm [1] H
												unknown_Firm [3] J
												unknown_genus [1] C
												unknown_genus [1] F
												unknown_genus [2] G
												unknown_genus [1] H
												unknown_genus [4] J
												unknown_genus [3] S
												unknown_genus [3] unknown_fun
												unknown_phylum [15] unknown_genus

## Sheet: Fig. 5
Fig. 5a					Fig. 5c-d
taxa	Group	LDA score			sample	Group	Metaproteome	Lysine acetylome	Acetylome-to-metaproteome ratio
c_Bacilli	CD	3.71284			HM626DCN	Control	0.0981349	0.521689	5.31604
f_Selenomonadaceae	Control	3.38736			HM647DCN	Control	0.130446	0.170344	1.30586
s_Roseburiainulinivorans	Control	4.27115			HM664DCN	Control	0.19531	0.546383	2.79751
o_Selenomonadales	Control	3.37897			HM683DCN	Control	0.0936089	0	0
s_Megamonasfuniformis	Control	3.13461			HM691DCN	Control	0.0565312	0.488706	8.6449
g_Megamonas	Control	3.40064			HM696DCN	Control	0.169446	0.0262768	0.155075
s__Eubacterium_eligens	Control	3.96178			HM702DCN	Control	0.0700867	0.0174693	0.249252
					HM734DCN	Control	0.182254	0.481347	2.64108
					HM645DCA	CD	0.0511954	2.17944	42.571
Fig. 5b					HM658DCN	CD	0.036282	1.99531	54.9944
taxa	Group	LDA score			HM677DCN	CD	0.0602598	0.888409	14.743
p_Spirochaetes	CD	2.87882			HM680DCN	CD	0.036693	0.272343	7.42219
o_Caudovirales	CD	3.03325			HM697DCN	CD	0.0871572	1.29605	14.8702
c_Gammaproteobacteria	CD	2.67321			HM698DCA	CD	0.0385355	0.827589	21.476
c_Spirochaetia	CD	2.87082			HM700DCA	CD	0.0615601	1.11145	18.0547
g_Anaerotruncus	CD	2.94084			HM709DCA	CD	0.0505908	1.24756	24.6599
o_Saccharomycetales	CD	2.87763			HM715DCN	CD	0.0363883	1.81241	49.8074
sk_Viruses	CD	2.87797			HM737DCA	CD	0.0204362	1.20684	59.0542
k_Fungi	CD	2.71991
c_Saccharomycetes	CD	2.8751
p_Ascomycota	CD	2.88106
o_Lactobacillales	Control	2.71458
g_Erysipelatoclostridium	Control	2.56052
s_Roseburiafaecis	Control	2.7212
s_Roseburiaintestinalis	Control	2.63018
f_Streptococcaceae	Control	2.77132
s_Prevotellamicans	Control	2.98683
c_Bacilli	Control	2.76401
g_Dorea	Control	3.0883
g_Streptococcus	Control	2.80983
s_Bacteroidesuniformis	Control	3.88819
s__Clostridium_spiroforme	Control	2.79233
s_Blautiahansenii	Control	2.79186
Fig. 5e
taxa	Group	LDA score
g_Ruminococcus	CD	6.07527
c_Bacilli	CD	7.16038
f_Selenomonadaceae	Control	6.57829
s_Roseburiainulinivorans	Control	5.88752
o_Selenomonadales	Control	6.61969
s_Megamonasfuniformis	Control	6.44493
g_Megamonas	Control	6.51794
s__Eubacterium_eligens	Control	6.96588

## Sheet: Fig. 6
Fig. 6
ProteinsSite	Abundance of Kac site																		Kac site-to-protein ratio
	HM626DCN	HM647DCN	HM664DCN	HM683DCN	HM691DCN	HM696DCN	HM702DCN	HM734DCN	HM658DCN	HM677DCN	HM680DCN	HM697DCN	HM715DCN	HM645DCA	HM698DCA	HM700DCA	HM709DCA	HM737DCA	HM626DCN_Kac	HM647DCN_Kac	HM664DCN_Kac	HM683DCN_Kac	HM691DCN_Kac	HM696DCN_Kac	HM702DCN_Kac	HM734DCN_Kac	HM658DCN_Kac	HM677DCN_Kac	HM680DCN_Kac	HM697DCN_Kac	HM715DCN_Kac	HM645DCA_Kac	HM698DCA_Kac	HM700DCA_Kac	HM709DCA_Kac	HM737DCA_Kac
Group	Control	Control	Control	Control	Control	Control	Control	Control	CD	CD	CD	CD	CD	CD	CD	CD	CD	CD	Control	Control	Control	Control	Control	Control	Control	Control	CD	CD	CD	CD	CD	CD	CD	CD	CD	CD
sp|P09093|CEL3A/K174	8.21193	7.8825	8.86932	8.72992	8.11705	8.17924	8.61026	8.25659	8.43762	7.90712	7.94551	7.67031	8.09002	8.3782	7.76462	8.135	7.60283	7.66891	0.811704	0.759511	0.845758	0.825433	0.809017	0.817975	0.832308	0.816538	0.808796	0.796542	0.794534	0.814329	0.825482	0.823402	0.785393	0.83432	0.788293	0.805281
sp|P09093|CEL3A/K199	8.5501	8.40016	9.18937	9.23453	8.52632	8.49549	8.88308	8.74391	8.99321	8.38285	8.46908	8.12372	8.5389	8.77258	8.25527	8.51411	8.26119	8.10629	0.84513	0.80939	0.876277	0.873145	0.849809	0.849602	0.85868	0.864732	0.862052	0.844465	0.846889	0.862466	0.871284	0.862161	0.835021	0.8732	0.856554	0.851209
sp|P08861|CEL3B/K199	8.59636	8.7012	9.186	9.16794	8.63341	8.66017	8.88323	NaN	8.84595	8.11919	8.69841	8.25582	8.63706	9.08594	8.23511	8.5752	8.0728	8.30844	0.965761	1.1	1.10484	1.03909	1.06309	1.14247	0.963473	NaN	1.03666	0.955445	1.13324	0.953816	0.942684	0.997817	0.989531	0.94406	0.945618	1.0899
sp|P08861|CEL3B/K128	7.84853	7.71041	8.11812	8.35888	7.61338	7.74835	8.17538	7.88182	8.14548	7.51946	7.7427	7.09061	7.87181	7.10145	6.2241	7.78249	7.09968	7.5635	0.881747	0.974744	0.976401	0.947388	0.937486	1.02218	0.886701	0.893868	0.954571	0.88487	1.00873	0.819196	0.859161	0.77988	0.747887	0.856789	0.831631	0.992176
sp|P12532|KCRU/K139	7.10604	5.57284	7.57625	7.02426	7.53741	7.06841	7.53438	7.28977	NaN	NaN	NaN	NaN	7.55942	NaN	6.92925	NaN	NaN	NaN	0.85749	0.675864	0.868291	0.850835	0.868303	0.820037	0.879356	0.865411	NaN	NaN	NaN	NaN	0.862963	NaN	0.843705	NaN	NaN	NaN
sp|O43895|XPP2/K624	7.0423	NaN	7.58808	7.52598	7.58212	7.04556	7.78773	NaN	6.48897	NaN	NaN	NaN	7.60039	NaN	5.91384	6.91338	6.76791	6.48904	0.807871	NaN	0.823547	0.816381	0.809888	0.788984	0.817997	NaN	0.763136	NaN	NaN	NaN	0.816988	NaN	0.686696	0.828792	0.796544	0.770428
sp|O95571|ETHE1/K172	NaN	6.84422	NaN	NaN	NaN	NaN	NaN	6.93229	NaN	7.57856	6.80539	7.37942	7.18069	7.26349	6.7168	NaN	7.55734	7.20049	NaN	1.02436	NaN	NaN	NaN	NaN	NaN	0.998926	NaN	1.03677	1.02763	1.06163	1.05233	1.08117	NaN	NaN	1.08462	1.13122
sp|P01834|IGKC/K80	8.03922	7.2547	8.37095	8.3308	8.46492	8.09888	8.40457	NaN	8.48604	8.74436	9.22403	7.00076	9.06295	8.82819	8.9781	9.05261	9.40011	9.04595	0.883252	0.787429	0.881219	0.891608	0.926204	0.863198	0.911483	NaN	0.865971	0.940178	0.942866	0.736037	0.93365	0.910709	0.915849	0.921775	0.972853	0.929371
sp|P01834|IGKC/K82	7.5986	7.2547	NaN	NaN	NaN	7.52609	NaN	7.44312	NaN	7.88927	8.27441	NaN	8.34502	8.11132	8.2502	8.18001	8.50171	8.39434	0.834842	0.787429	NaN	NaN	NaN	0.802149	NaN	0.818656	NaN	0.848241	0.845798	NaN	0.85969	0.836757	0.841596	0.832924	0.879874	0.862425
sp|P01834|IGKC/K99	NaN	6.85965	7.42442	NaN	NaN	NaN	7.42246	7.07843	NaN	7.14769	7.65549	NaN	7.85683	7.60108	7.47697	NaN	7.67839	7.89454	NaN	0.74455	0.781576	NaN	NaN	NaN	0.804972	0.778545	NaN	0.768507	0.782533	NaN	0.809398	0.784122	0.76272	NaN	0.794666	0.811076
sp|P01876|IGHA1/K306	7.79951	7.6156	NaN	7.54436	7.98653	NaN	NaN	6.83569	NaN	7.97364	8.43758	7.87916	8.61052	8.11384	8.34706	8.32891	8.69863	8.66973	0.789523	0.78005	NaN	0.782973	0.818287	NaN	NaN	0.697711	NaN	0.813254	0.831634	0.803451	0.843731	0.81715	0.816952	0.812856	0.84975	0.850593
sp|P01876|IGHA1/K327	NaN	7.33917	7.80262	7.46167	7.56297	7.45666	7.45223	7.38194	7.20061	NaN	7.97727	NaN	8.04325	7.62843	7.87226	8.05956	8.18523	8.31314	NaN	0.751736	0.769192	0.774391	0.77489	0.743542	0.759074	0.753467	0.709565	NaN	0.786264	NaN	0.788146	0.768264	0.770482	0.78657	0.799598	0.815608
sp|P01876|IGHA1/K275	8.2465	7.68773	8.80179	8.26897	8.14721	8.34776	8.36737	8.29558	8.73918	8.16934	8.61047	8.35728	8.89636	8.40862	8.55514	9.0404	8.65674	8.91386	0.834771	0.787438	0.867692	0.858175	0.83475	0.832397	0.852289	0.846721	0.861179	0.833213	0.848674	0.852205	0.871741	0.846837	0.837317	0.882294	0.845658	0.874545
sp|P04083|ANXA1/K97	NaN	NaN	NaN	NaN	NaN	NaN	NaN	NaN	6.84447	6.61743	6.79147	6.98252	NaN	7.6675	7.2394	7.44256	7.80538	NaN	NaN	NaN	NaN	NaN	NaN	NaN	NaN	NaN	0.842501	0.851811	0.871127	0.741868	NaN	0.818794	0.852503	0.86493	0.846065	NaN
sp|P05109|S10A8/K35	NaN	5.72053	NaN	NaN	NaN	NaN	NaN	6.31833	6.3868	NaN	8.57809	8.31438	8.10798	8.81846	7.78217	8.34879	8.47375	6.62372	NaN	0.774269	NaN	NaN	NaN	NaN	NaN	0.759543	0.686277	NaN	0.859511	0.867796	0.856397	0.880823	0.828763	0.867357	0.866533	0.735641
sp|P05109|S10A8/K92	NaN	NaN	NaN	5.15878	NaN	NaN	NaN	6.63076	5.25667	7.49196	8.1149	7.21659	7.56542	7.78448	6.5444	7.4958	8.23128	7.43006	NaN	NaN	NaN	0.640076	NaN	NaN	NaN	0.797102	0.564842	0.830087	0.8131	0.753217	0.799089	0.777546	0.696946	0.778739	0.841738	0.825194
sp|P05164-2|PERM/K336	6.77926	6.58132	6.67709	6.82377	6.39231	7.00592	NaN	NaN	7.37939	7.44232	8.57473	8.04654	8.25026	8.27886	7.61701	8.10612	8.13105	7.79882	0.914004	0.763922	0.880106	0.790674	0.796862	0.903848	NaN	NaN	0.795656	0.803011	0.817604	0.828017	0.828158	0.8183	0.792108	0.835774	0.814218	0.817869
sp|P05164-2|PERM/K461	NaN	6.11582	NaN	7.30658	NaN	6.04546	NaN	6.68319	6.78086	7.11405	8.12169	NaN	7.86293	7.92058	7.18171	7.90143	7.71652	7.41993	NaN	0.70989	NaN	0.846617	NaN	0.779937	NaN	0.783836	0.731122	0.767591	0.774406	NaN	0.789277	0.782887	0.74684	0.814669	0.772709	0.778135
sp|P06702|S10A9/K50	NaN	NaN	6.39517	6.46255	NaN	NaN	NaN	NaN	7.50806	7.0404	8.11719	7.72321	7.76924	8.32774	7.36383	8.0078	7.71618	7.26927	NaN	NaN	0.754935	0.753328	NaN	NaN	NaN	NaN	0.768357	0.738201	0.777911	0.775255	0.779002	0.791942	0.750446	0.787028	0.758993	0.766725
sp|P06702|S10A9/K51	NaN	NaN	NaN	NaN	NaN	NaN	NaN	NaN	6.63606	6.58569	7.63582	7.4772	NaN	7.90696	6.74621	NaN	7.45076	6.95522	NaN	NaN	NaN	NaN	NaN	NaN	NaN	NaN	0.679118	0.690523	0.731779	0.750561	NaN	0.751927	0.687505	NaN	0.732885	0.7336
sp|P06702|S10A9/K25	NaN	NaN	NaN	NaN	NaN	6.60196	NaN	6.28385	6.46725	NaN	8.39145	7.65625	7.90939	8.36814	7.53853	6.54991	8.35094	6.66495	NaN	NaN	NaN	NaN	NaN	0.875113	NaN	0.718324	0.661843	NaN	0.804195	0.768533	0.793055	0.795784	0.768249	0.643743	0.82143	0.702984
sp|P06702|S10A9/K4	NaN	NaN	NaN	6.76854	NaN	NaN	NaN	7.00303	7.89098	7.39995	8.74255	8.64221	8.38051	8.90716	8.06546	8.59318	8.64028	7.87556	NaN	NaN	NaN	0.788996	NaN	NaN	NaN	0.800537	0.807544	0.775899	0.837842	0.867504	0.840293	0.847043	0.821949	0.844561	0.84989	0.830673
sp|P06702|S10A9/K38	NaN	6.24007	6.71392	6.903	NaN	NaN	6.80519	6.85825	7.83531	7.14378	8.55418	8.3551	8.20634	8.51855	7.61601	8.37953	8.51429	NaN	NaN	0.782088	0.792562	0.80467	NaN	NaN	0.809295	0.783985	0.801846	0.74904	0.81979	0.838684	0.822829	0.810087	0.776146	0.823563	0.837498	NaN
sp|P06733|ENOA/K71	NaN	NaN	NaN	6.67174	7.10139	NaN	6.75401	6.79592	NaN	NaN	NaN	7.43027	7.39494	6.97098	7.23738	NaN	7.36844	7.51009	NaN	NaN	NaN	0.869406	0.864772	NaN	0.882807	0.888117	NaN	NaN	NaN	0.897202	0.877307	0.876677	0.853138	NaN	0.898009	0.891078
sp|P06733|ENOA/K5	7.86436	7.03618	6.65286	7.39063	7.82132	6.6624	NaN	7.4954	7.48625	7.65134	7.28089	8.20358	8.16913	7.59207	8.01031	7.16369	7.91093	8.14637	1.01016	0.901476	NaN	0.963085	0.952441	0.93588	NaN	0.979528	0.93046	0.960931	0.925512	0.990579	0.969154	0.954785	0.944251	0.975582	0.964123	0.966572
sp|P14555|PA2GA/K135	7.12041	6.57312	7.33147	6.81234	6.84276	NaN	6.48037	7.29487	7.07993	7.298	7.1081	NaN	7.52049	7.35864	7.61851	7.32921	7.62263	7.4984	0.894076	0.830513	0.899325	0.852326	0.877977	NaN	0.864878	0.900887	0.845123	0.909308	0.861103	NaN	0.894479	0.882642	0.900803	0.914934	0.925113	0.912625
sp|P14555|PA2GA/K99	7.28168	6.86552	7.4031	7.03321	6.78836	6.343	6.6836	7.62048	7.40196	7.39084	7.27851	NaN	7.44793	7.54746	7.53706	7.30144	7.35891	7.5401	0.914326	0.867458	0.908111	0.879959	0.870997	0.960337	0.892001	0.941098	0.883563	0.920876	0.881747	NaN	0.885849	0.905291	0.891174	0.911467	0.893107	0.9177
sp|P32320|CDD/K73	NaN	6.27839	7.04064	6.70079	6.77792	NaN	6.64756	NaN	NaN	6.75342	7.53757	7.42168	7.40083	NaN	NaN	NaN	7.57319	NaN	NaN	0.962415	0.981362	NaN	0.998712	NaN	1.09748	NaN	NaN	0.983454	0.945939	0.969991	0.982613	NaN	NaN	NaN	0.981829	NaN
sp|P41218|MNDA/K102	NaN	NaN	NaN	NaN	NaN	NaN	NaN	NaN	5.40575	6.10445	6.14326	6.80398	6.19668	6.66178	5.74046	5.75559	7.49082	6.86016	NaN	NaN	NaN	NaN	NaN	NaN	NaN	NaN	0.760265	NaN	0.858797	0.850676	0.791918	0.812635	0.823304	0.790975	0.928349	0.934466
sp|P69905|HBA/K8	NaN	NaN	NaN	NaN	NaN	NaN	NaN	NaN	7.01298	7.27994	NaN	7.94203	7.12553	7.0517	7.38018	7.75689	NaN	7.4634	NaN	NaN	NaN	NaN	NaN	NaN	NaN	NaN	NaN	NaN	NaN	NaN	NaN	NaN	NaN	NaN	NaN	NaN
sp|Q9BQE3|TBA1C/K401	NaN	6.67614	NaN	NaN	6.74122	NaN	NaN	NaN	6.36672	6.75313	6.14602	7.62625	7.36614	7.0806	7.02163	6.88293	NaN	7.01257	NaN	0.880028	NaN	NaN	0.945003	NaN	NaN	NaN	0.843399	0.897625	0.901392	0.938733	0.995739	0.935967	0.89686	1.01211	NaN	0.927953
tr|A0A024R6I7|SERPINA1/K258	NaN	6.46662	7.19327	NaN	6.32688	NaN	7.18101	6.59949	6.96892	6.50111	8.0286	8.10225	8.28681	7.61472	7.27156	6.89337	8.04054	7.49881	NaN	0.794308	0.871121	NaN	0.781792	NaN	0.884363	0.887332	0.82107	0.841157	0.88092	0.945829	0.957987	0.885202	0.871148	0.815484	0.94874	0.880078
tr|A0A075B6K8|IGLC1/K98	NaN	7.28507	8.06788	7.78264	7.66974	NaN	7.90277	7.99466	8.22901	7.87816	NaN	7.77849	8.35698	NaN	7.71232	8.58413	8.85581	8.54757	NaN	0.953632	1.04937	1.02923	0.990388	NaN	1.04203	1.03619	1.00388	1.05164	NaN	1.08033	1.06298	NaN	0.992851	1.06567	1.07537	1.05163
tr|A0A075B6L0|IGLC3/K98	NaN	7.28507	8.06788	7.78264	7.66974	NaN	7.90277	7.99466	8.22901	7.87816	NaN	7.77849	8.35698	NaN	7.71232	8.58413	8.85581	8.54757	NaN	0.789008	0.872177	0.859785	0.873841	NaN	0.861877	0.882633	0.864003	0.877806	NaN	0.874312	0.890324	NaN	0.834646	0.898064	0.916665	0.890629
tr|A0A087WYJ9|IGHM/K130	7.19427	7.10327	7.55618	7.51948	7.51874	7.04808	NaN	6.67818	7.40942	7.38411	7.64774	7.96119	8.02714	7.73748	7.90545	7.63615	7.8522	7.83707	0.816825	0.763953	0.813701	0.806435	0.836641	0.794827	NaN	0.73152	0.784307	0.815848	0.803241	0.843999	0.835566	0.821278	0.811804	0.825126	0.82387	0.814914
tr|A0A087WYJ9|IGHM/K128	NaN	7.07822	NaN	7.50153	7.29949	NaN	7.15544	NaN	NaN	NaN	7.56595	7.97403	8.03955	7.72531	7.86448	NaN	7.98824	7.86961	NaN	0.761258	NaN	0.80451	0.812244	NaN	0.790735	NaN	NaN	NaN	0.79465	0.84536	0.836859	0.819986	0.807597	NaN	0.838143	0.818297
tr|A0A0G2JMB2|IGHA2/K88	NaN	NaN	7.91643	6.55426	NaN	6.70859	8.03133	7.72589	7.87267	7.86557	7.92496	NaN	7.98155	7.6002	8.20284	8.17018	NaN	8.45465	NaN	NaN	0.879438	0.746146	NaN	0.753954	0.894304	0.873194	0.85047	0.872969	0.873309	NaN	0.885588	0.851517	0.875477	0.886819	NaN	0.898173
tr|B1AKQ8|GNB1/K89	6.55378	6.51126	NaN	6.8578	7.36507	NaN	7.01065	6.99772	NaN	7.15321	6.96915	7.2845	7.50715	7.04411	7.35322	NaN	7.29032	7.37518	0.816113	0.827591	NaN	0.885975	0.87743	NaN	0.902492	0.878905	NaN	0.871466	0.898662	0.890081	0.906433	0.865193	0.871296	NaN	0.889346	0.886738
tr|E7EQB2|LTF/K169	NaN	NaN	NaN	6.53342	NaN	NaN	NaN	NaN	6.2869	6.80236	7.74921	7.15707	7.90612	7.89674	7.10495	7.72563	7.97458	7.54082	NaN	NaN	NaN	0.757985	NaN	NaN	NaN	NaN	0.662294	0.720421	0.780839	0.734997	0.790709	0.786721	0.753026	0.794079	0.809157	0.78115
tr|E7EQB2|LTF/K247	NaN	NaN	NaN	NaN	NaN	NaN	NaN	NaN	6.60828	7.37302	7.57669	7.24134	7.69261	7.91669	NaN	7.74561	7.7594	7.64215	NaN	NaN	NaN	NaN	NaN	NaN	NaN	NaN	0.69615	0.780859	0.763455	0.743652	0.769355	0.788708	NaN	0.796133	0.787323	0.791646
tr|E7EQB2|LTF/K249	NaN	NaN	NaN	NaN	6.44394	NaN	NaN	NaN	6.50934	7.41147	7.34805	7.21832	7.65482	7.71614	6.46889	7.57909	7.60935	7.56063	NaN	NaN	NaN	NaN	0.868807	NaN	NaN	NaN	0.685728	0.78493	0.740416	0.741287	0.765576	0.768727	0.685614	0.779018	0.772097	0.783202
tr|E7EQB2|LTF/K625	NaN	NaN	6.42135	6.94187	NaN	NaN	NaN	NaN	7.65297	7.75741	8.11945	8.20805	8.40624	8.20866	7.87873	8.16928	8.46123	7.90879	NaN	NaN	0.785594	0.805371	NaN	NaN	NaN	NaN	0.806203	0.821568	0.818145	0.842928	0.840728	0.817795	0.835036	0.83968	0.858535	0.819267
tr|E7EQB2|LTF/K460	7.34703	NaN	NaN	NaN	NaN	NaN	NaN	6.05723	6.6911	7.01691	7.20107	7.31869	7.52377	7.45903	6.71587	NaN	7.30041	NaN	1.02469	NaN	NaN	NaN	NaN	NaN	NaN	0.733675	0.704875	0.743144	0.725606	0.751596	0.752469	0.743113	0.71179	NaN	0.74075	NaN
tr|E7EQB2|LTF/K667	NaN	NaN	NaN	NaN	NaN	NaN	NaN	NaN	7.19004	7.43549	7.63097	7.74773	8.00418	7.96449	7.09078	7.76034	7.77963	7.5309	NaN	NaN	NaN	NaN	NaN	NaN	NaN	NaN	0.757436	0.787474	0.768925	0.795655	0.800516	0.79347	0.751525	0.797648	0.789375	0.780122
tr|E7EQB2|LTF/K681	NaN	NaN	NaN	NaN	NaN	NaN	NaN	NaN	6.02639	NaN	7.40544	7.48138	7.73898	7.71992	NaN	7.5977	7.40319	7.32993	NaN	NaN	NaN	NaN	NaN	NaN	NaN	NaN	0.634851	NaN	0.746199	0.768302	0.773993	0.769104	NaN	0.780931	0.751179	0.759303
tr|E7EQB2|LTF/K119	NaN	NaN	NaN	6.40276	NaN	NaN	NaN	NaN	NaN	7.24846	7.63171	7.2822	6.90045	NaN	7.02491	6.94706	7.79185	7.44834	NaN	NaN	NaN	0.742826	NaN	NaN	NaN	NaN	NaN	0.767667	0.768999	0.747848	0.69013	NaN	0.744543	0.714054	0.790615	0.771569
tr|E7EQB2|LTF/K44	NaN	NaN	NaN	NaN	NaN	NaN	NaN	NaN	NaN	7.13941	7.34683	7.50974	7.21985	7.69532	6.25804	7.39776	7.32261	7.09356	NaN	NaN	NaN	NaN	NaN	NaN	NaN	NaN	NaN	0.756117	0.740293	0.771215	0.722073	0.766654	0.663266	0.76038	0.743002	0.734818
tr|E7EQB2|LTF/K105	NaN	NaN	6.66032	NaN	NaN	NaN	NaN	NaN	NaN	6.97897	7.17576	7.56222	7.51315	7.56243	6.8059	7.37107	7.3807	7.04584	NaN	NaN	0.814829	NaN	NaN	NaN	NaN	NaN	NaN	0.739126	0.723055	0.776605	0.751408	0.753415	0.721331	0.757637	0.748897	0.729875
tr|E7EUT5|GAPDH/K42	7.35824	7.04949	8.18134	7.14797	7.67806	6.96887	6.90437	7.44225	7.59084	7.5888	7.51987	8.14039	8.65118	7.73476	7.38832	7.47319	8.11182	7.97421	0.916446	0.886716	0.928343	0.896789	0.901691	0.883445	0.911109	0.929273	0.890003	0.919061	0.932388	0.934281	0.948933	0.934293	0.869402	0.924245	0.948341	0.938483
tr|G8JLJ2|SOD2/K45	NaN	NaN	NaN	NaN	NaN	NaN	NaN	6.37775	6.69337	6.69101	6.44411	NaN	7.27879	6.96338	6.42774	6.93236	6.89895	NaN	NaN	NaN	NaN	NaN	NaN	NaN	NaN	0.945684	0.910598	0.927202	0.899787	NaN	1.00342	0.895982	0.900278	0.991655	0.905332	NaN
tr|H7C2Z6|GCA/K78	NaN	NaN	NaN	NaN	NaN	NaN	NaN	NaN	6.80643	6.48127	6.83263	7.57219	7.28698	NaN	6.68684	NaN	7.54527	7.23287	NaN	NaN	NaN	NaN	NaN	NaN	NaN	NaN	0.93138	0.909305	0.900713	0.935655	0.940714	NaN	0.911481	NaN	0.918626	0.920158
tr|K7EMV3|H3F3B/K80	NaN	7.1358	NaN	7.21903	NaN	NaN	NaN	NaN	7.14399	6.24375	7.32506	8.09851	6.39387	8.10784	6.99531	6.20689	8.21537	7.73784	NaN	0.876753	NaN	0.940574	NaN	NaN	NaN	NaN	0.902328	0.909312	0.975574	0.924445	0.826769	0.910406	0.908293	0.920232	0.904985	0.949115

## Sheet: Fig. S1
Fig. S1
Overlap	V42	V43	V44	V45	V46	V47
V42	12292	5627	4044	5822	6150	6461
V43	5627	12495	5025	5495	5080	5813
V44	4044	5025	11166	4021	3916	3795
V45	5822	5495	4021	10695	5392	5716
V46	6150	5080	3916	5392	11302	5291
V47	6461	5813	3795	5716	5291	10340

## Sheet: Fig. S4
Fig. S4
Samples	Overall Kac level	Acetyl-CoA synthase (ACS)	Acetyl-CoA acetyltransferase (ACAT)
S1	0.672603	9.12192	9.35533
S2	1.2854	8.44163	9.39131
S3	2.43074	8.56777	8.86101
S4	0.558545	8.71839	9.51406
S5	0.58483	9.02373	9.43331
S6	0.5468	8.55354	9.41487

## Sheet: Fig. S6
Fig. S6
sample	group	phylum	Acetylome-to-metaproteome ratio
HM626DCN	Control	Actinobacteria	0.111127
HM645DCA	CD	Actinobacteria	0.220295
HM647DCN	Control	Actinobacteria	0.0227716
HM658DCN	CD	Actinobacteria	0.104193
HM664DCN	Control	Actinobacteria	0.192807
HM677DCN	CD	Actinobacteria	0.190068
HM680DCN	CD	Actinobacteria	0.19299
HM683DCN	Control	Actinobacteria	0.0426227
HM691DCN	Control	Actinobacteria	0.357569
HM696DCN	Control	Actinobacteria	0.0695043
HM697DCN	CD	Actinobacteria	0.219068
HM698DCA	CD	Actinobacteria	0.04348
HM700DCA	CD	Actinobacteria	0.200252
HM702DCN	Control	Actinobacteria	0.139741
HM709DCA	CD	Actinobacteria	0.18392
HM715DCN	CD	Actinobacteria	0
HM734DCN	Control	Actinobacteria	0.0493085
HM737DCA	CD	Actinobacteria	0.0192381
HM626DCN	Control	Bacteroidetes	0.497434
HM645DCA	CD	Bacteroidetes	0.461424
HM647DCN	Control	Bacteroidetes	0.227355
HM658DCN	CD	Bacteroidetes	0.342214
HM664DCN	Control	Bacteroidetes	0.589765
HM677DCN	CD	Bacteroidetes	0.331817
HM680DCN	CD	Bacteroidetes	0.332032
HM683DCN	Control	Bacteroidetes	0.469143
HM691DCN	Control	Bacteroidetes	0.417988
HM696DCN	Control	Bacteroidetes	0.344103
HM697DCN	CD	Bacteroidetes	0.676426
HM698DCA	CD	Bacteroidetes	0.39914
HM700DCA	CD	Bacteroidetes	0.924376
HM702DCN	Control	Bacteroidetes	0.456098
HM709DCA	CD	Bacteroidetes	0.788506
HM715DCN	CD	Bacteroidetes	0.857123
HM734DCN	Control	Bacteroidetes	0.370854
HM737DCA	CD	Bacteroidetes	0.624029
HM626DCN	Control	Firmicutes	1.25142
HM645DCA	CD	Firmicutes	1.48055
HM647DCN	Control	Firmicutes	1.24559
HM658DCN	CD	Firmicutes	1.60534
HM664DCN	Control	Firmicutes	1.9324
HM677DCN	CD	Firmicutes	1.79413
HM680DCN	CD	Firmicutes	1.86119
HM683DCN	Control	Firmicutes	2.04739
HM691DCN	Control	Firmicutes	1.96708
HM696DCN	Control	Firmicutes	1.6772
HM697DCN	CD	Firmicutes	2.52209
HM698DCA	CD	Firmicutes	1.99664
HM700DCA	CD	Firmicutes	1.1724
HM702DCN	Control	Firmicutes	2.39686
HM709DCA	CD	Firmicutes	1.62387
HM715DCN	CD	Firmicutes	1.46837
HM734DCN	Control	Firmicutes	1.59286
HM737DCA	CD	Firmicutes	3.81004
HM626DCN	Control	Proteobacteria	0.127809
HM645DCA	CD	Proteobacteria	0.0241658
HM647DCN	Control	Proteobacteria	0.161625
HM658DCN	CD	Proteobacteria	0.253346
HM664DCN	Control	Proteobacteria	0.146893
HM677DCN	CD	Proteobacteria	0.274561
HM680DCN	CD	Proteobacteria	0.633756
HM683DCN	Control	Proteobacteria	0.176687
HM691DCN	Control	Proteobacteria	0.512413
HM696DCN	Control	Proteobacteria	0.719274
HM697DCN	CD	Proteobacteria	2.46939
HM698DCA	CD	Proteobacteria	0.271008
HM700DCA	CD	Proteobacteria	0.480004
HM702DCN	Control	Proteobacteria	0.326606
HM709DCA	CD	Proteobacteria	0.828597
HM715DCN	CD	Proteobacteria	0.284961
HM734DCN	Control	Proteobacteria	0.317935
HM737DCA	CD	Proteobacteria	0.113592
HM626DCN	Control	Verrucomicrobia	0
HM645DCA	CD	Verrucomicrobia	0.408783
HM647DCN	Control	Verrucomicrobia	0.0325564
HM658DCN	CD	Verrucomicrobia	0.0980058
HM664DCN	Control	Verrucomicrobia	0.341671
HM677DCN	CD	Verrucomicrobia	0.373149
HM680DCN	CD	Verrucomicrobia	0.032131
HM683DCN	Control	Verrucomicrobia	1.62685
HM691DCN	Control	Verrucomicrobia	0.546558
HM696DCN	Control	Verrucomicrobia	18.8116
HM697DCN	CD	Verrucomicrobia	0.49866
HM698DCA	CD	Verrucomicrobia	2.39508
HM700DCA	CD	Verrucomicrobia	0.455294
HM702DCN	Control	Verrucomicrobia	0
HM709DCA	CD	Verrucomicrobia	0.134974
HM715DCN	CD	Verrucomicrobia	0
HM734DCN	Control	Verrucomicrobia	0.286013
HM737DCA	CD	Verrucomicrobia	0

## Sheet: Fig. S7
Fig. S7
Individual	Scope	Taxon	Acetylome-to-metaproteome ratio
HM0538	S00	Actinobacteria	0.481573
HM0538	S01	Actinobacteria	0.276106
HM0538	S02	Actinobacteria	0.183148
HM0739	S00	Actinobacteria	0.471518
HM0739	S01	Actinobacteria	0.160913
HM0739	S02	Actinobacteria	0.212632
HM0740	S00	Actinobacteria	0.372785
HM0740	S01	Actinobacteria	0.259677
HM0538	S00	Bacteroidetes	0.670803
HM0538	S01	Bacteroidetes	0.576923
HM0538	S02	Bacteroidetes	0.859105
HM0739	S00	Bacteroidetes	0.960117
HM0739	S01	Bacteroidetes	0.816304
HM0739	S02	Bacteroidetes	0.892556
HM0740	S00	Bacteroidetes	0.970553
HM0740	S01	Bacteroidetes	0.725041
HM0538	S00	Firmicutes	1.40319
HM0538	S01	Firmicutes	1.55028
HM0538	S02	Firmicutes	1.3211
HM0739	S00	Firmicutes	1.08026
HM0739	S01	Firmicutes	1.18242
HM0739	S02	Firmicutes	1.13319
HM0740	S00	Firmicutes	1.19964
HM0740	S01	Firmicutes	1.40837
HM0538	S00	Proteobacteria	0.750211
HM0538	S01	Proteobacteria	0.627045
HM0538	S02	Proteobacteria	0.488776
HM0739	S00	Proteobacteria	0.759785
HM0739	S01	Proteobacteria	0.781236
HM0739	S02	Proteobacteria	0.725863
HM0740	S00	Proteobacteria	1.59946
HM0740	S01	Proteobacteria	0.649755
HM0538	S00	Verrucomicrobia	0.167423
HM0538	S01	Verrucomicrobia	0.421015
HM0538	S02	Verrucomicrobia	0.266417
HM0739	S00	Verrucomicrobia	2.13852
HM0739	S01	Verrucomicrobia
HM0739	S02	Verrucomicrobia	1.22604
HM0740	S00	Verrucomicrobia	0.117755
HM0740	S01	Verrucomicrobia	0.754381
HM0538	S00	Bacilli	4.70782
HM0538	S01	Bacilli	1.11512
HM0538	S02	Bacilli	25.2715
HM0739	S00	Bacilli	0.561414
HM0739	S01	Bacilli
HM0739	S02	Bacilli	0.0656747
HM0740	S00	Bacilli	14.7412
HM0740	S01	Bacilli	15.1779
HM0538	S00	Ruminococcus	0.654567
HM0538	S01	Ruminococcus	0.596631
HM0538	S02	Ruminococcus	0.806788
HM0739	S00	Ruminococcus	0.677689
HM0739	S01	Ruminococcus	0.659052
HM0739	S02	Ruminococcus	0.431649
HM0740	S00	Ruminococcus	3.22189
HM0740	S01	Ruminococcus	0.10494

[truncated: 3 more sheets: Fig. S8, Fig. S9, Fig. s10]
